# Supplementary material for: Voltage-dependent gating of SV channel TPC1 confers vacuole excitability
Source: Nat Commun. 2019 Jun 14;10:2659. doi: 10.1038/s41467-019-10599-x (PMC6572840; doi:10.1038/s41467-019-10599-x)
Supplement: Supplementary file 4 — Supplementary Data 1 [file 41467_2019_10599_MOESM4_ESM.xlsx]

## Sheet: Summary of statistical analysis
	Summary of statistical analysis for voltage clamp data (p-values)
		current density/voltage (IV) curve (in comparison to WT K/0Ca)									current density/voltage (IV) curve (in comparison to WT K/0Ca)											conductance/voltage (G/V) curve (in comparison to WT K/0Ca)									conductance/voltage (G/V) curve (in comparison to WT K/0Ca)
		plant line/solute condition									plant line/solute condition											plant line/solute condition									plant line/solute condition
	V [mV]	fou2 (K/0Ca)	WT (K/1Ca)	WT (Na)	tpk1/tpk3 (K/0Ca)	WT (Cs)	tpk1 (K/0Ca)	tpk3 (K/0Ca)		V [mV]	fou2 (K/0Ca)	WT (K/1Ca)	WT (Na)	tpk1/tpk3 (K/0Ca)	WT (Cs)	tpk1 (K/0Ca)	tpk3 (K/0Ca)				V [mV]	fou2 (K/0Ca)	WT (K/1Ca)	WT (Na)	tpk1/tpk3 (K/0Ca)	WT (Cs)	tpk1 (K/0Ca)	tpk3 (K/0Ca)		V [mV]	fou2 (K/0Ca)	WT (K/1Ca)	WT (Na)	tpk1/tpk3 (K/0Ca)	WT (Cs)	tpk1 (K/0Ca)	tpk3 (K/0Ca)
	-80	1	1	1	1	1	1	1		-80	n.s.	n.s.	n.s.	n.s.	n.s.	n.s.	n.s.				-80	1	1	1	1	0.01091	1	1		-80	n.s.	n.s.	n.s.	n.s.	*	n.s.	n.s.
	-70	1	1	1	1	1	1	1		-70	n.s.	n.s.	n.s.	n.s.	n.s.	n.s.	n.s.				-70	1	1	1	1	0.2749	1	1		-70	n.s.	n.s.	n.s.	n.s.	n.s.	n.s.	n.s.
	-60	1	1	1	1	1	1	1		-60	n.s.	n.s.	n.s.	n.s.	n.s.	n.s.	n.s.				-60	1	1	1	1	0.05819	1	1		-60	n.s.	n.s.	n.s.	n.s.	n.s.	n.s.	n.s.
	-50	1	1	1	1	1	1	1		-50	n.s.	n.s.	n.s.	n.s.	n.s.	n.s.	n.s.				-50	0.18047	1	1	1	0.0207	1	1		-50	n.s.	n.s.	n.s.	n.s.	*	n.s.	n.s.
	-40	0.47592	1	1	1	1	1	1		-40	n.s.	n.s.	n.s.	n.s.	n.s.	n.s.	n.s.				-40	0.01332	1	1	1	1	0.71627	1		-40	*	n.s.	n.s.	n.s.	n.s.	n.s.	n.s.
	-30	0.06955	1	1	1	1	1	1		-30	n.s.	n.s.	n.s.	n.s.	n.s.	n.s.	n.s.				-30	0.04384	1	1	1	1	1	1		-30	*	n.s.	n.s.	n.s.	n.s.	n.s.	n.s.
	-20	0.00524	1	1	1	1	1	1		-20	**	n.s.	n.s.	n.s.	n.s.	n.s.	n.s.				-20	0.01357	1	1	1	1	1	1		-20	*	n.s.	n.s.	n.s.	n.s.	n.s.	n.s.
	-10	0.000309549	1	1	1	1	1	1		-10	***	n.s.	n.s.	n.s.	n.s.	n.s.	n.s.				-10	0.00214	1	1	1	1	1	1		-10	**	n.s.	n.s.	n.s.	n.s.	n.s.	n.s.
	0	0.05873	1	0.71679	1	1	1	1		0	n.s.	n.s.	n.s.	n.s.	n.s.	n.s.	n.s.				0	8.59427e-05	1	1	1	1	1	1		0	***	n.s.	n.s.	n.s.	n.s.	n.s.	n.s.
	10	2.92607e-06	1	1	1	1	1	1		10	***	n.s.	n.s.	n.s.	n.s.	n.s.	n.s.				10	4.85676e-06	1	1	1	1	1	1		10	***	n.s.	n.s.	n.s.	n.s.	n.s.	n.s.
	20	1.14958e-05	0.09509	0.08554	1	0.85986	1	1		20	***	n.s.	n.s.	n.s.	n.s.	n.s.	n.s.				20	4.44603e-06	0.12486	0.1197	1	1	1	1		20	***	n.s.	n.s.	n.s.	n.s.	n.s.	n.s.
	30	6.23845e-05	0.00373	0.00293	1	0.25235	1	1		30	***	**	**	n.s.	n.s.	n.s.	n.s.				30	2.31097e-05	0.00399	0.00344	1	1	1	1		30	***	**	**	n.s.	n.s.	n.s.	n.s.
	40	0.00383	0.000152412	0.000104381	0.79209	0.03294	1	1		40	**	***	***	n.s.	*	n.s.	n.s.				40	0.000980442	9.6163e-05	7.69883e-05	1	1	1	1		40	***	***	***	n.s.	n.s.	n.s.	n.s.
	50	0.01471	5.66377e-06	3.02092e-06	0.24474	0.00366	0.71854	1		50	*	***	***	n.s.	**	n.s.	n.s.				50	0.00436	1.7055e-06	1.15535e-06	1	1	1	1		50	***	***	***	n.s.	n.s.	n.s.	n.s.
	60	0.11666	1.23299e-06	3.922e-07	0.17474	0.000673723	0.44234	1		60	n.s.	***	***	n.s.	***	n.s.	n.s.				60	0.00687	2.05285e-08	7.57472e-09	1	1	1	1		60	**	***	***	n.s.	n.s.	n.s.	n.s.
	70	0.34367	1.47519e-06	2.52159e-07	0.12152	0.00016272	0.28928	1		70	n.s.	***	***	n.s.	***	n.s.	n.s.				70	0.06427	8.35483e-09	1.28165e-09	1	1	1	1		70	n.s.	***	***	n.s.	n.s.	n.s.	n.s.
	80	0.70628	2.09277e-06	2.17179e-07	0.14626	0.000165464	0.30117	1		80	n.s.	***	***	n.s.	***	n.s.	n.s.				80	0.04505	6.39214e-10	4.46015e-11	1	0.95711	1	1		80	*	***	***	n.s.	n.s.	n.s.	n.s.
	90	1	2.13002e-06	1.43137e-07	0.08468	0.000144843	0.36391	1		90	n.s.	***	***	n.s.	***	n.s.	n.s.				90	0.34746	2.64346e-10	9.23824e-12	1	1	1	1		90	n.s.	***	***	n.s.	n.s.	n.s.	n.s.
	100	1	4.11826e-06	2.21311e-07	0.09742	0.000142677	0.38979	1		100	n.s.	***	***	n.s.	***	n.s.	n.s.				100	0.4457	3.50591e-10	8.17547e-12	1	0.6337	1	1		100	n.s.	***	***	n.s.	n.s.	n.s.	n.s.
	110	1	9.39466e-06	5.09482e-07	0.1353	0.000343111	0.75404	1		110	n.s.	***	***	n.s.	***	n.s.	n.s.				110	0.60373	7.49742e-10	1.44858e-11	1	1	1	1		110	n.s.	***	***	n.s.	n.s.	n.s.	n.s.
	One-way ANOVA followed by Bonferroni's post-hoc comparison test
	p-value
	< 0.05	*
	< 0.01	**
	< 0.001	***
	> 0.05	n.s.(not significant)
	For all significant p-values the effect size is more than 0.38 and was calculated by Eta-square test

## Sheet: Supplementary Fig.1c,2b
Details to statistical analysis of voltage clamp data presented in Supplementary figures 1c, 2b
				Bonferroni- test										OneWay ANOVA- test
Iss/Cm at -80 mV
	MeanDiff	SEM	t Value	Prob	Alpha	Sig	LCL	UCL					DF	Sum of Squares	Mean Square	F Value	Prob>F
fou2 (K/0Ca) vs. WT (K/0Ca)	0.19605	4.45615	0.044	1	0.05	0	-13.0063	13.3985				Model	3	132.202	44.0674	0.8322	0.49349
WT (Na) vs. WT (K/0Ca)	5.32368	4.14845	1.28329	1	0.05	0	-6.96709	17.6145				Error	18	953.151	52.9528
WT (Na) vs. fou2 (K/0Ca)	5.12763	4.88147	1.05043	1	0.05	0	-9.33487	19.5901				Total	21	1085.35
WT (K/1Ca) vs. WT (K/0Ca)	4.60062	4.14845	1.109	1	0.05	0	-7.69015	16.8914
WT (K/1Ca) vs. fou2 (K/0Ca)	4.40457	4.88147	0.9023	1	0.05	0	-10.0579	18.8671
WT (Na) vs. WT (K/1Ca)	-0.72306	4.6023	-0.15711	1	0.05	0	-14.3584	12.9123
Iss/Cm at -70 mV
	MeanDiff	SEM	t Value	Prob	Alpha	Sig	LCL	UCL					DF	Sum of Squares	Mean Square	F Value	Prob>F
fou2 (K/0Ca) vs. WT (K/0Ca)	-0.38298	3.71769	-0.10302	1	0.05	0	-11.3975	10.6316				Model	3	86.7771	28.9257	0.78482	0.51788
WT (Na) vs. WT (K/0Ca)	4.4175	3.46098	1.27637	1	0.05	0	-5.83647	14.6715				Error	18	663.418	36.8566
WT (Na) vs. fou2 (K/0Ca)	4.80048	4.07252	1.17875	1	0.05	0	-7.26533	16.8663				Total	21	750.196
WT (K/1Ca) vs. WT (K/0Ca)	3.07659	3.46098	0.88894	1	0.05	0	-7.17737	13.3306
WT (K/1Ca) vs. fou2 (K/0Ca)	3.45958	4.07252	0.84949	1	0.05	0	-8.60623	15.5254
WT (Na) vs. WT (K/1Ca)	-1.3409	3.83961	-0.34923	1	0.05	0	-12.7167	10.0349
Iss/Cm at-60 mV
	MeanDiff	SEM	t Value	Prob	Alpha	Sig	LCL	UCL					DF	Sum of Squares	Mean Square	F Value	Prob>F
fou2 (K/0Ca) vs. WT (K/0Ca)	-1.79092	3.14091	-0.57019	1	0.05	0	-11.0966	7.51476				Model	3	80.1268	26.7089	1.01526	0.40901
WT (Na) vs. WT (K/0Ca)	3.51464	2.92403	1.20199	1	0.05	0	-5.14848	12.1778				Error	18	473.535	26.3075
WT (Na) vs. fou2 (K/0Ca)	5.30556	3.44069	1.542	0.84282	0.05	0	-4.8883	15.4994				Total	21	553.662
WT (K/1Ca) vs. WT (K/0Ca)	2.36789	2.92403	0.80981	1	0.05	0	-6.29523	11.031
WT (K/1Ca) vs. fou2 (K/0Ca)	4.15881	3.44069	1.20871	1	0.05	0	-6.03505	14.3527
WT (Na) vs. WT (K/1Ca)	-1.14675	3.24392	-0.35351	1	0.05	0	-10.7576	8.46412
Iss/Cm at -50 mV
	MeanDiff	SEM	t Value	Prob	Alpha	Sig	LCL	UCL					DF	Sum of Squares	Mean Square	F Value	Prob>F
fou2 (K/0Ca) vs. WT (K/0Ca)	-2.24977	2.52851	-0.88976	1	0.05	0	-9.74108	5.24155				Model	3	76.5463	25.5154	1.49659	0.24929
WT (Na) vs. WT (K/0Ca)	3.04501	2.35392	1.29359	1	0.05	0	-3.92902	10.019				Error	18	306.882	17.049
WT (Na) vs. fou2 (K/0Ca)	5.29477	2.76985	1.91158	0.43191	0.05	0	-2.91155	13.5011				Total	21	383.428
WT (K/1Ca) vs. WT (K/0Ca)	2.14469	2.35392	0.91111	1	0.05	0	-4.82934	9.11872
WT (K/1Ca) vs. fou2 (K/0Ca)	4.39445	2.76985	1.58653	0.78018	0.05	0	-3.81187	12.6008
WT (Na) vs. WT (K/1Ca)	-0.90032	2.61144	-0.34476	1	0.05	0	-8.63731	6.83667
Iss/Cm at -40 mV
	MeanDiff	SEM	t Value	Prob	Alpha	Sig	LCL	UCL					DF	Sum of Squares	Mean Square	F Value	Prob>F
fou2 (K/0Ca) vs. WT (K/0Ca)	-4.44336	2.38901	-1.85992	0.47592	0.05	0	-11.5214	2.63464				Model	3	135.324	45.1081	2.96381	0.05977
WT (Na) vs. WT (K/0Ca)	2.69249	2.22405	1.21063	1	0.05	0	-3.89677	9.28175				Error	18	273.954	15.2196
WT (Na) vs. fou2 (K/0Ca)	7.13585	2.61703	2.7267	0.08306	0.05	0	-0.61771	14.8894				Total	21	409.278
WT (K/1Ca) vs. WT (K/0Ca)	2.08865	2.22405	0.93912	1	0.05	0	-4.50061	8.67791
WT (K/1Ca) vs. fou2 (K/0Ca)	6.53201	2.61703	2.49596	0.13498	0.05	0	-1.22155	14.2856
WT (Na) vs. WT (K/1Ca)	-0.60384	2.46736	-0.24473	1	0.05	0	-7.91397	6.70629
Iss/Cm at -30 mV
	MeanDiff	SEM	t Value	Prob	Alpha	Sig	LCL	UCL					DF	Sum of Squares	Mean Square	F Value	Prob>F
fou2 (K/0Ca) vs. WT (K/0Ca)	-8.32699	2.96357	-2.80979	0.06955	0.05	0	-17.1072	0.45327				Model	3	310.622	103.541	4.42092	0.01699
WT (Na) vs. WT (K/0Ca)	2.25687	2.75893	0.81802	1	0.05	0	-5.91711	10.4308				Error	18	421.571	23.4206
WT (Na) vs. fou2 (K/0Ca)	10.5839	3.24642	3.26016	0.02608	0.05	1	0.96556	20.2021				Total	21	732.192
WT (K/1Ca) vs. WT (K/0Ca)	1.77098	2.75893	0.64191	1	0.05	0	-6.40299	9.94496
WT (K/1Ca) vs. fou2 (K/0Ca)	10.098	3.24642	3.11049	0.03623	0.05	1	0.47968	19.7163
WT (Na) vs. WT (K/1Ca)	-0.48589	3.06076	-0.15875	1	0.05	0	-9.5541	8.58232
Iss/Cm at -20 mV
	MeanDiff	SEM	t Value	Prob	Alpha	Sig	LCL	UCL					DF	Sum of Squares	Mean Square	F Value	Prob>F
fou2 (K/0Ca) vs. WT (K/0Ca)	-12.3028	3.08916	-3.98256	0.00524	0.05	1	-21.4552	-3.15042				Model	3	581.735	193.912	7.61998	0.00171
WT (Na) vs. WT (K/0Ca)	1.79596	2.87586	0.62449	1	0.05	0	-6.72444	10.3163				Error	18	458.061	25.4478
WT (Na) vs. fou2 (K/0Ca)	14.0988	3.38401	4.16628	0.00348	0.05	1	4.07282	24.1247				Total	21	1039.8
WT (K/1Ca) vs. WT (K/0Ca)	1.41954	2.87586	0.49361	1	0.05	0	-7.10085	9.93994
WT (K/1Ca) vs. fou2 (K/0Ca)	13.7223	3.38401	4.05505	0.00446	0.05	1	3.69641	23.7482
WT (Na) vs. WT (K/1Ca)	-0.37642	3.19047	-0.11798	1	0.05	0	-9.82895	9.07611
Iss/Cm at -10 mV
	MeanDiff	SEM	t Value	Prob	Alpha	Sig	LCL	UCL					DF	Sum of Squares	Mean Square	F Value	Prob>F
fou2 (K/0Ca) vs. WT (K/0Ca)	-11.1698	2.11821	-5.27323	0.000309549	0.05	1	-17.4455	-4.89411				Model	3	470.285	156.762	13.1019	8.88131e-05
WT (Na) vs. WT (K/0Ca)	1.4401	1.97195	0.7303	1	0.05	0	-4.40225	7.28245				Error	18	215.367	11.9648
WT (Na) vs. fou2 (K/0Ca)	12.6099	2.32038	5.43441	0.00021971	0.05	1	5.73523	19.4846				Total	21	685.651
WT (K/1Ca) vs. WT (K/0Ca)	1.15016	1.97195	0.58326	1	0.05	0	-4.69219	6.99251
WT (K/1Ca) vs. fou2 (K/0Ca)	12.32	2.32038	5.30946	0.000286521	0.05	1	5.44529	19.1946
WT (Na) vs. WT (K/1Ca)	-0.28994	2.18768	-0.13253	1	0.05	0	-6.77144	6.19157
Iss/Cm at 0 mV
	MeanDiff	SEM	t Value	Prob	Alpha	Sig	LCL	UCL					DF	Sum of Squares	Mean Square	F Value	Prob>F
fou2 (K/0Ca) vs. WT (K/0Ca)	-0.91661	0.31734	-2.88837	0.05873	0.05	0	-1.85681	0.0236				Model	3	5.08081	1.6936	6.30642	0.00411
WT (Na) vs. WT (K/0Ca)	0.48296	0.29543	1.63477	0.71679	0.05	0	-0.39232	1.35825				Error	18	4.83394	0.26855
WT (Na) vs. fou2 (K/0Ca)	1.39957	0.34763	4.026	0.00476	0.05	1	0.36962	2.42951				Total	21	9.91475
WT (K/1Ca) vs. WT (K/0Ca)	0.33529	0.29543	1.13491	1	0.05	0	-0.54	1.21057
WT (K/1Ca) vs. fou2 (K/0Ca)	1.25189	0.34763	3.60119	0.01225	0.05	1	0.22195	2.28184
WT (Na) vs. WT (K/1Ca)	-0.14768	0.32775	-0.45057	1	0.05	0	-1.11872	0.82336
Iss/Cm at 10 mV
	MeanDiff	SEM	t Value	Prob	Alpha	Sig	LCL	UCL					DF	Sum of Squares	Mean Square	F Value	Prob>F
fou2 (K/0Ca) vs. WT (K/0Ca)	18.5044	2.42877	7.61885	2.92607e-06	0.05	1	11.3086	25.7002				Model	3	1382.07	460.691	29.2866	3.85315e-07
WT (Na) vs. WT (K/0Ca)	-3.09372	2.26106	-1.36826	1	0.05	0	-9.79264	3.6052				Error	18	283.148	15.7304
WT (Na) vs. fou2 (K/0Ca)	-21.5981	2.66058	-8.11782	1.19328e-06	0.05	1	-29.4807	-13.7155				Total	21	1665.22
WT (K/1Ca) vs. WT (K/0Ca)	-3.11485	2.26106	-1.37761	1	0.05	0	-9.81377	3.58407
WT (K/1Ca) vs. fou2 (K/0Ca)	-21.6193	2.66058	-8.12577	1.17668e-06	0.05	1	-29.5019	-13.7367
WT (Na) vs. WT (K/1Ca)	-0.02113	2.50842	-0.00842	1	0.05	0	-7.45291	7.41065
Iss/Cm at 20 mV
	MeanDiff	SEM	t Value	Prob	Alpha	Sig	LCL	UCL					DF	Sum of Squares	Mean Square	F Value	Prob>F
fou2 (K/0Ca) vs. WT (K/0Ca)	39.2598	5.69737	6.89088	1.14958e-05	0.05	1	22.3801	56.1396				Model	3	8188.52	2729.51	31.5331	2.22285e-07
WT (Na) vs. WT (K/0Ca)	-14.389	5.30396	-2.71287	0.08554	0.05	0	-30.1032	1.32526				Error	18	1558.08	86.56
WT (Na) vs. fou2 (K/0Ca)	-53.6488	6.24115	-8.59598	5.20735e-07	0.05	1	-72.1397	-35.1579				Total	21	9746.6
WT (K/1Ca) vs. WT (K/0Ca)	-14.1244	5.30396	-2.66299	0.09509	0.05	0	-29.8386	1.58984
WT (K/1Ca) vs. fou2 (K/0Ca)	-53.3842	6.24115	-8.55358	5.59805e-07	0.05	1	-71.8751	-34.8933
WT (Na) vs. WT (K/1Ca)	0.26458	5.88422	0.04497	1	0.05	0	-17.1688	17.6979
Iss/Cm at 30 mV
	MeanDiff	SEM	t Value	Prob	Alpha	Sig	LCL	UCL					DF	Sum of Squares	Mean Square	F Value	Prob>F
fou2 (K/0Ca) vs. WT (K/0Ca)	55.5892	9.20442	6.0394	6.23845e-05	0.05	1	28.3189	82.8594				Model	3	24399.8	8133.28	36.0001	8.15155e-08
WT (Na) vs. WT (K/0Ca)	-36.3626	8.56885	-4.24357	0.00293	0.05	1	-61.7498	-10.9753				Error	18	4066.63	225.924
WT (Na) vs. fou2 (K/0Ca)	-91.9517	10.0829	-9.11953	2.17033e-07	0.05	1	-121.825	-62.0787				Total	21	28466.5
WT (K/1Ca) vs. WT (K/0Ca)	-35.4295	8.56885	-4.13469	0.00373	0.05	1	-60.8168	-10.0423
WT (K/1Ca) vs. fou2 (K/0Ca)	-91.0187	10.0829	-9.027	2.52726e-07	0.05	1	-120.892	-61.1456
WT (Na) vs. WT (K/1Ca)	0.93304	9.50629	0.09815	1	0.05	0	-27.2316	29.0977
Iss/Cm at 40 mV
	MeanDiff	SEM	t Value	Prob	Alpha	Sig	LCL	UCL					DF	Sum of Squares	Mean Square	F Value	Prob>F
fou2 (K/0Ca) vs. WT (K/0Ca)	57.0171	13.8286	4.12314	0.00383	0.05	1	16.0467	97.9875				Model	3	55220.9	18407	36.096	7.98733e-08
WT (Na) vs. WT (K/0Ca)	-74.531	12.8737	-5.7894	0.000104381	0.05	1	-112.672	-36.3897				Error	18	9179.01	509.945
WT (Na) vs. fou2 (K/0Ca)	-131.548	15.1484	-8.68394	4.48472e-07	0.05	1	-176.429	-86.6673				Total	21	64399.9
WT (K/1Ca) vs. WT (K/0Ca)	-72.195	12.8737	-5.60794	0.000152412	0.05	1	-110.336	-34.0536
WT (K/1Ca) vs. fou2 (K/0Ca)	-129.212	15.1484	-8.52973	5.83128e-07	0.05	1	-174.093	-84.3312
WT (Na) vs. WT (K/1Ca)	2.3361	14.2821	0.16357	1	0.05	0	-39.9779	44.6501
Iss/Cm at 50 mV
	MeanDiff	SEM	t Value	Prob	Alpha	Sig	LCL	UCL					DF	Sum of Squares	Mean Square	F Value	Prob>F
fou2 (K/0Ca) vs. WT (K/0Ca)	59.8273	17.0016	3.51892	0.01471	0.05	1	9.45607	110.198				Model	3	112853	37617.8	48.8029	7.56178e-09
WT (Na) vs. WT (K/0Ca)	-120.313	15.8276	-7.60143	3.02092e-06	0.05	1	-167.206	-73.4195				Error	18	13874.6	770.811
WT (Na) vs. fou2 (K/0Ca)	-180.14	18.6243	-9.6723	8.92599e-08	0.05	1	-235.319	-124.961				Total	21	126728
WT (K/1Ca) vs. WT (K/0Ca)	-114.952	15.8276	-7.26273	5.66377e-06	0.05	1	-161.845	-68.0586
WT (K/1Ca) vs. fou2 (K/0Ca)	-174.779	18.6243	-9.38445	1.41145e-07	0.05	1	-229.958	-119.6
WT (Na) vs. WT (K/1Ca)	5.36092	17.5592	0.30531	1	0.05	0	-46.6622	57.3841
Iss/Cm at 60 mV
	MeanDiff	SEM	t Value	Prob	Alpha	Sig	LCL	UCL					DF	Sum of Squares	Mean Square	F Value	Prob>F
fou2 (K/0Ca) vs. WT (K/0Ca)	53.8375	20.9823	2.56586	0.11666	0.05	0	-8.32735	116.002				Model	3	190096	63365.4	53.9733	3.375e-09
WT (Na) vs. WT (K/0Ca)	-171.178	19.5334	-8.76337	3.922e-07	0.05	1	-229.051	-113.306				Error	18	21132.2	1174.01
WT (Na) vs. fou2 (K/0Ca)	-225.016	22.9849	-9.78973	7.42415e-08	0.05	1	-293.114	-156.918				Total	21	211228
WT (K/1Ca) vs. WT (K/0Ca)	-158.207	19.5334	-8.09929	1.23299e-06	0.05	1	-216.079	-100.334
WT (K/1Ca) vs. fou2 (K/0Ca)	-212.044	22.9849	-9.22537	1.82575e-07	0.05	1	-280.142	-143.946
WT (Na) vs. WT (K/1Ca)	12.9717	21.6704	0.59859	1	0.05	0	-51.2319	77.1753
Iss/Cm at 70 mV
	MeanDiff	SEM	t Value	Prob	Alpha	Sig	LCL	UCL					DF	Sum of Squares	Mean Square	F Value	Prob>F
fou2 (K/0Ca) vs. WT (K/0Ca)	53.7346	26.4557	2.03112	0.34367	0.05	0	-24.6466	132.116				Model	3	291825	97275	52.1187	4.47058e-09
WT (Na) vs. WT (K/0Ca)	-222.359	24.6289	-9.02836	2.52159e-07	0.05	1	-295.328	-149.39				Error	18	33595.4	1866.41
WT (Na) vs. fou2 (K/0Ca)	-276.093	28.9808	-9.52678	1.12395e-07	0.05	1	-361.956	-190.231				Total	21	325420
WT (K/1Ca) vs. WT (K/0Ca)	-196.987	24.6289	-7.99818	1.47519e-06	0.05	1	-269.956	-124.018
WT (K/1Ca) vs. fou2 (K/0Ca)	-250.721	28.9808	-8.6513	4.73984e-07	0.05	1	-336.584	-164.859
WT (Na) vs. WT (K/1Ca)	25.3721	27.3233	0.92859	1	0.05	0	-55.5797	106.324
Iss/Cm at 80 mV
	MeanDiff	SEM	t Value	Prob	Alpha	Sig	LCL	UCL					DF	Sum of Squares	Mean Square	F Value	Prob>F
fou2 (K/0Ca) vs. WT (K/0Ca)	52.4967	31.9496	1.64311	0.70628	0.05	0	-42.1615	147.155				Model	3	406354	135451	49.7603	6.4765e-09
WT (Na) vs. WT (K/0Ca)	-271.234	29.7435	-9.11912	2.17179e-07	0.05	1	-359.357	-183.112				Error	18	48997.4	2722.08
WT (Na) vs. fou2 (K/0Ca)	-323.731	34.9991	-9.24971	1.75491e-07	0.05	1	-427.424	-220.038				Total	21	455351
WT (K/1Ca) vs. WT (K/0Ca)	-232.094	29.7435	-7.80318	2.09277e-06	0.05	1	-320.216	-143.972
WT (K/1Ca) vs. fou2 (K/0Ca)	-284.59	34.9991	-8.13137	1.1651e-06	0.05	1	-388.283	-180.898
WT (Na) vs. WT (K/1Ca)	39.1408	32.9974	1.18618	1	0.05	0	-58.6219	136.903
Iss/Cm at 90 mV
	MeanDiff	SEM	t Value	Prob	Alpha	Sig	LCL	UCL					DF	Sum of Squares	Mean Square	F Value	Prob>F
fou2 (K/0Ca) vs. WT (K/0Ca)	47.9823	36.6715	1.30843	1	0.05	0	-60.6657	156.63				Model	3	534461	178154	49.6785	6.56207e-09
WT (Na) vs. WT (K/0Ca)	-320.081	34.1393	-9.37574	1.43137e-07	0.05	1	-421.227	-218.936				Error	18	64550.4	3586.13
WT (Na) vs. fou2 (K/0Ca)	-368.064	40.1716	-9.16228	2.02363e-07	0.05	1	-487.081	-249.046				Total	21	599012
WT (K/1Ca) vs. WT (K/0Ca)	-266.062	34.1393	-7.79341	2.13002e-06	0.05	1	-367.207	-164.916
WT (K/1Ca) vs. fou2 (K/0Ca)	-314.044	40.1716	-7.81756	2.03914e-06	0.05	1	-433.062	-195.026
WT (Na) vs. WT (K/1Ca)	54.0196	37.8742	1.42629	1	0.05	0	-58.1915	166.231
Iss/Cm at 100 mV
	MeanDiff	SEM	t Value	Prob	Alpha	Sig	LCL	UCL					DF	Sum of Squares	Mean Square	F Value	Prob>F
fou2 (K/0Ca) vs. WT (K/0Ca)	49.2614	42.7306	1.15284	1	0.05	0	-77.338	175.861				Model	3	668377	222792	45.7566	1.26115e-08
WT (Na) vs. WT (K/0Ca)	-362.302	39.78	-9.10763	2.21311e-07	0.05	1	-480.159	-244.444				Error	18	87643.4	4869.08
WT (Na) vs. fou2 (K/0Ca)	-411.563	46.809	-8.79239	3.7352e-07	0.05	1	-550.246	-272.881				Total	21	756020
WT (K/1Ca) vs. WT (K/0Ca)	-295.701	39.78	-7.43341	4.11826e-06	0.05	1	-413.559	-177.843
WT (K/1Ca) vs. fou2 (K/0Ca)	-344.962	46.809	-7.36957	4.63738e-06	0.05	1	-483.645	-206.28
WT (Na) vs. WT (K/1Ca)	66.6007	44.132	1.50913	0.89172	0.05	0	-64.1506	197.352
Iss/Cm at 110 mV
	MeanDiff	SEM	t Value	Prob	Alpha	Sig	LCL	UCL					DF	Sum of Squares	Mean Square	F Value	Prob>F
fou2 (K/0Ca) vs. WT (K/0Ca)	52.3255	48.2993	1.08336	1	0.05	0	-90.7726	195.424				Model	3	760205	253402	40.7342	3.14057e-08
WT (Na) vs. WT (K/0Ca)	-387.088	44.9642	-8.60881	5.09482e-07	0.05	1	-520.305	-253.871				Error	18	111976	6220.87
WT (Na) vs. fou2 (K/0Ca)	-439.414	52.9093	-8.30504	8.59461e-07	0.05	1	-596.17	-282.658				Total	21	872181
WT (K/1Ca) vs. WT (K/0Ca)	-314.565	44.9642	-6.9959	9.39466e-06	0.05	1	-447.782	-181.348
WT (K/1Ca) vs. fou2 (K/0Ca)	-366.891	52.9093	-6.93434	1.05726e-05	0.05	1	-523.647	-210.135
WT (Na) vs. WT (K/1Ca)	72.5231	49.8833	1.45385	0.97921	0.05	0	-75.268	220.314

## Sheet: Supplementary Fig.1d,2c
Details to statistical analysis of voltage clamp data presented in Supplementary figures 1d, 2c
			Bonferroni- test									OneWay ANOVA- test
G/Gmax at -80 mV
	MeanDiff	SEM	t Value	Prob	Alpha	Sig	LCL	UCL					DF	Sum of Squares	Mean Square	F Value	Prob>F
fou2 (K/0Ca) vs. WT (K/0Ca)	-0.00186	0.00297	-0.62539	1	0.05	0	-0.01065	0.00694				Model	3	4.06868e-05	1.35623e-05	0.57746	0.63725
WT (Na) vs. WT (K/0Ca)	-0.000727495	0.00276	-0.26332	1	0.05	0	-0.00891	0.00746				Error	18	0.000422747	2.3486e-05
WT (Na) vs. fou2 (K/0Ca)	0.00113	0.00325	0.34712	1	0.05	0	-0.0085	0.01076				Total	21	0.000463434
WT (K/1Ca) vs. WT (K/0Ca)	-0.0035	0.00276	-1.26835	1	0.05	0	-0.01169	0.00468
WT (K/1Ca) vs. fou2 (K/0Ca)	-0.00165	0.00325	-0.50698	1	0.05	0	-0.01128	0.00798
WT (Na) vs. WT (K/1Ca)	-0.00278	0.00307	-0.90592	1	0.05	0	-0.01186	0.0063
G/Gmax at -70 mV
	MeanDiff	SEM	t Value	Prob	Alpha	Sig	LCL	UCL					DF	Sum of Squares	Mean Square	F Value	Prob>F
fou2 (K/0Ca) vs. WT (K/0Ca)	-0.0015	0.00142	-1.05534	1	0.05	0	-0.0057	0.0027				Model	3	7.76368e-06	2.58789e-06	0.48302	0.69822
WT (Na) vs. WT (K/0Ca)	-0.000313074	0.00132	-0.23726	1	0.05	0	-0.00422	0.0036				Error	18	9.64385e-05	5.3577e-06
WT (Na) vs. fou2 (K/0Ca)	0.00118	0.00155	0.76176	1	0.05	0	-0.00342	0.00578				Total	21	0.000104202
WT (K/1Ca) vs. WT (K/0Ca)	0.00021439	0.00132	0.16247	1	0.05	0	-0.0037	0.00412
WT (K/1Ca) vs. fou2 (K/0Ca)	0.00171	0.00155	1.10146	1	0.05	0	-0.00289	0.00631
WT (Na) vs. WT (K/1Ca)	0.000527465	0.00146	0.36031	1	0.05	0	-0.00381	0.00486
G/Gmax at -60 mV
	MeanDiff	SEM	t Value	Prob	Alpha	Sig	LCL	UCL					DF	Sum of Squares	Mean Square	F Value	Prob>F
fou2 (K/0Ca) vs. WT (K/0Ca)	0.00409	0.00335	1.21899	1	0.05	0	-0.00585	0.01402				Model	3	7.25958e-05	2.41986e-05	0.80674	0.50646
WT (Na) vs. WT (K/0Ca)	0.00225	0.00312	0.72189	1	0.05	0	-0.007	0.0115				Error	18	0.000539919	2.99955e-05
WT (Na) vs. fou2 (K/0Ca)	-0.00183	0.00367	-0.49929	1	0.05	0	-0.01272	0.00905				Total	21	0.000612515
WT (K/1Ca) vs. WT (K/0Ca)	0.00418	0.00312	1.33873	1	0.05	0	-0.00507	0.01343
WT (K/1Ca) vs. fou2 (K/0Ca)	9.15557e-05	0.00367	0.02492	1	0.05	0	-0.01079	0.01098
WT (Na) vs. WT (K/1Ca)	0.00193	0.00346	0.55601	1	0.05	0	-0.00834	0.01219
G/Gmax at -50 mV
	MeanDiff	SEM	t Value	Prob	Alpha	Sig	LCL	UCL					DF	Sum of Squares	Mean Square	F Value	Prob>F
fou2 (K/0Ca) vs. WT (K/0Ca)	0.0051	0.00217	2.35489	0.18047	0.05	0	-0.00132	0.01152				Model	3	8.13521e-05	2.71174e-05	2.16675	0.12736
WT (Na) vs. WT (K/0Ca)	0.000704551	0.00202	0.34934	1	0.05	0	-0.00527	0.00668				Error	18	0.000225274	1.25152e-05
WT (Na) vs. fou2 (K/0Ca)	-0.0044	0.00237	-1.85283	0.48226	0.05	0	-0.01143	0.00263				Total	21	0.000306626
WT (K/1Ca) vs. WT (K/0Ca)	0.00289	0.00202	1.43112	1	0.05	0	-0.00309	0.00886
WT (K/1Ca) vs. fou2 (K/0Ca)	-0.00222	0.00237	-0.93349	1	0.05	0	-0.00925	0.00482
WT (Na) vs. WT (K/1Ca)	0.00218	0.00224	0.9751	1	0.05	0	-0.00445	0.00881
G/Gmax at -40 mV
	MeanDiff	SEM	t Value	Prob	Alpha	Sig	LCL	UCL					DF	Sum of Squares	Mean Square	F Value	Prob>F
fou2 (K/0Ca) vs. WT (K/0Ca)	0.01899	0.00533	3.5636	0.01332	0.05	1	0.0032	0.03478				Model	3	0.00118	0.000392797	5.18788	0.00929
WT (Na) vs. WT (K/0Ca)	0.000354479	0.00496	0.07146	1	0.05	0	-0.01434	0.01505				Error	18	0.00136	7.57145e-05
WT (Na) vs. fou2 (K/0Ca)	-0.01863	0.00584	-3.19238	0.03028	0.05	1	-0.03593	-0.00134				Total	21	0.00254
WT (K/1Ca) vs. WT (K/0Ca)	-0.000277511	0.00496	-0.05594	1	0.05	0	-0.01497	0.01442
WT (K/1Ca) vs. fou2 (K/0Ca)	-0.01927	0.00584	-3.30065	0.02385	0.05	1	-0.03656	-0.00197
WT (Na) vs. WT (K/1Ca)	-0.000631989	0.0055	-0.11484	1	0.05	0	-0.01694	0.01567
G/Gmax at -30 mV
	MeanDiff	SEM	t Value	Prob	Alpha	Sig	LCL	UCL					DF	Sum of Squares	Mean Square	F Value	Prob>F
fou2 (K/0Ca) vs. WT (K/0Ca)	0.05028	0.01663	3.02318	0.04384	0.05	1	0.00101	0.09956				Model	3	0.00825	0.00275	3.7288	0.03028
WT (Na) vs. WT (K/0Ca)	0.000598656	0.01548	0.03866	1	0.05	0	-0.04528	0.04647				Error	18	0.01328	0.000737669
WT (Na) vs. fou2 (K/0Ca)	-0.04968	0.01822	-2.72692	0.08302	0.05	0	-0.10366	0.0043				Total	21	0.02153
WT (K/1Ca) vs. WT (K/0Ca)	-0.000328406	0.01548	-0.02121	1	0.05	0	-0.0462	0.04555
WT (K/1Ca) vs. fou2 (K/0Ca)	-0.05061	0.01822	-2.7778	0.07448	0.05	0	-0.10459	0.00337
WT (Na) vs. WT (K/1Ca)	-0.000927062	0.01718	-0.05397	1	0.05	0	-0.05182	0.04997
G/Gmax at -20 mV
	MeanDiff	SEM	t Value	Prob	Alpha	Sig	LCL	UCL					DF	Sum of Squares	Mean Square	F Value	Prob>F
fou2 (K/0Ca) vs. WT (K/0Ca)	0.11206	0.03152	3.55505	0.01357	0.05	1	0.01867	0.20545				Model	3	0.04159	0.01386	5.23207	0.00898
WT (Na) vs. WT (K/0Ca)	-0.00153	0.02934	-0.05209	1	0.05	0	-0.08847	0.08541				Error	18	0.04769	0.00265
WT (Na) vs. fou2 (K/0Ca)	-0.11359	0.03453	-3.28957	0.02444	0.05	1	-0.21589	-0.01129				Total	21	0.08928
WT (K/1Ca) vs. WT (K/0Ca)	-0.000839757	0.02934	-0.02862	1	0.05	0	-0.08778	0.0861
WT (K/1Ca) vs. fou2 (K/0Ca)	-0.1129	0.03453	-3.26962	0.02554	0.05	1	-0.2152	-0.0106
WT (Na) vs. WT (K/1Ca)	0.000688925	0.03256	0.02116	1	0.05	0	-0.09576	0.09714
G/Gmax at -10 mV
	MeanDiff	SEM	t Value	Prob	Alpha	Sig	LCL	UCL					DF	Sum of Squares	Mean Square	F Value	Prob>F
fou2 (K/0Ca) vs. WT (K/0Ca)	0.197	0.04492	1900-01-04 09:15:42	0.00214	0.05	1	0.06393	0.33008				Model	3	0.1323	0.0441	8.19649	0.00119
WT (Na) vs. WT (K/0Ca)	-0.00676	0.04182	-0.16164	1	0.05	0	-0.13065	0.11713				Error	18	0.09684	0.00538
WT (Na) vs. fou2 (K/0Ca)	-0.20376	0.0492	-4.14113	0.00368	0.05	1	-0.34954	-0.05798				Total	21	0.22914
WT (K/1Ca) vs. WT (K/0Ca)	-0.00724	0.04182	-0.17303	1	0.05	0	-0.13112	0.11665
WT (K/1Ca) vs. fou2 (K/0Ca)	-0.20424	0.0492	-4.15082	0.0036	0.05	1	-0.35002	-0.05846
WT (Na) vs. WT (K/1Ca)	-0.000476583	0.04639	-0.01027	1	0.05	0	-0.13792	0.13697
G/Gmax at 0 mV
	MeanDiff	SEM	t Value	Prob	Alpha	Sig	LCL	UCL					DF	Sum of Squares	Mean Square	F Value	Prob>F
fou2 (K/0Ca) vs. WT (K/0Ca)	0.30493	0.05183	5.88335	8.59427e-05	0.05	1	0.15137	0.45848				Model	3	0.33272	0.11091	15.4827	3.1526e-05
WT (Na) vs. WT (K/0Ca)	-0.02242	0.04825	-0.46473	1	0.05	0	-0.16538	0.12053				Error	18	0.12894	0.00716
WT (Na) vs. fou2 (K/0Ca)	-0.32735	0.05678	-5.76568	0.00010965	0.05	1	-0.49556	-0.15914				Total	21	0.46166
WT (K/1Ca) vs. WT (K/0Ca)	-0.02362	0.04825	-0.48949	1	0.05	0	-0.16657	0.11933
WT (K/1Ca) vs. fou2 (K/0Ca)	-0.32855	0.05678	-5.78673	0.000104962	0.05	1	-0.49676	-0.16033
WT (Na) vs. WT (K/1Ca)	-0.00119	0.05353	-0.02232	1	0.05	0	-0.15979	0.1574
G/Gmax at 10 mV
	MeanDiff	SEM	t Value	Prob	Alpha	Sig	LCL	UCL					DF	Sum of Squares	Mean Square	F Value	Prob>F
fou2 (K/0Ca) vs. WT (K/0Ca)	0.39119	0.05326	7.3448	4.85676e-06	0.05	1	0.23339	0.54898				Model	3	0.61685	0.20562	27.182	6.66303e-07
WT (Na) vs. WT (K/0Ca)	-0.06407	0.04958	-1.29218	1	0.05	0	-0.21097	0.08283				Error	18	0.13616	0.00756
WT (Na) vs. fou2 (K/0Ca)	-0.45526	0.05834	-7.803	2.09345e-06	0.05	1	-0.62811	-0.2824				Total	21	0.75301
WT (K/1Ca) vs. WT (K/0Ca)	-0.06641	0.04958	-1.33942	1	0.05	0	-0.21331	0.08049
WT (K/1Ca) vs. fou2 (K/0Ca)	-0.4576	0.05834	-7.84314	1.94723e-06	0.05	1	-0.63045	-0.28474
WT (Na) vs. WT (K/1Ca)	-0.00234	0.05501	-0.04258	1	0.05	0	-0.16531	0.16063
G/Gmax at 20 mV
	MeanDiff	SEM	t Value	Prob	Alpha	Sig	LCL	UCL					DF	Sum of Squares	Mean Square	F Value	Prob>F
fou2 (K/0Ca) vs. WT (K/0Ca)	0.40196	0.05438	7.3922	4.44603e-06	0.05	1	0.24086	0.56306				Model	3	0.8074	0.26913	34.1336	1.22299e-07
WT (Na) vs. WT (K/0Ca)	-0.12927	0.05062	-2.55359	0.1197	0.05	0	-0.27924	0.02071				Error	18	0.14192	0.00788
WT (Na) vs. fou2 (K/0Ca)	-0.53122	0.05957	-8.91825	3.02643e-07	0.05	1	-0.7077	-0.35475				Total	21	0.94932
WT (K/1Ca) vs. WT (K/0Ca)	-0.12824	0.05062	-2.53336	0.12486	0.05	0	-0.27822	0.02174
WT (K/1Ca) vs. fou2 (K/0Ca)	-0.5302	0.05957	-8.90106	3.1143e-07	0.05	1	-0.70668	-0.35372
WT (Na) vs. WT (K/1Ca)	0.00102	0.05616	0.01823	1	0.05	0	-0.16536	0.16741
G/Gmax at 30 mV
	MeanDiff	SEM	t Value	Prob	Alpha	Sig	LCL	UCL					DF	Sum of Squares	Mean Square	F Value	Prob>F
fou2 (K/0Ca) vs. WT (K/0Ca)	0.38837	0.05944	6.53337	2.31097e-05	0.05	1	0.21225	0.56449				Model	3	1.10306	0.36769	39.0203	4.38492e-08
WT (Na) vs. WT (K/0Ca)	-0.23083	0.05534	-4.17124	0.00344	0.05	1	-0.39479	-0.06688				Error	18	0.16961	0.00942
WT (Na) vs. fou2 (K/0Ca)	-0.61921	0.06512	-9.509	1.15624e-07	0.05	1	-0.81213	-0.42628				Total	21	1.27268
WT (K/1Ca) vs. WT (K/0Ca)	-0.22714	0.05534	-4.10443	0.00399	0.05	1	-0.39109	-0.06318
WT (K/1Ca) vs. fou2 (K/0Ca)	-0.61551	0.06512	-9.45222	1.26601e-07	0.05	1	-0.80844	-0.42258
WT (Na) vs. WT (K/1Ca)	0.0037	0.06139	0.06022	1	0.05	0	-0.1782	0.18559
G/Gmax at 40 mV
	MeanDiff	SEM	t Value	Prob	Alpha	Sig	LCL	UCL					DF	Sum of Squares	Mean Square	F Value	Prob>F
fou2 (K/0Ca) vs. WT (K/0Ca)	0.31298	0.06603	4.74022	0.000980442	0.05	1	0.11736	0.5086				Model	3	1.44545	0.48182	41.4459	2.74384e-08
WT (Na) vs. WT (K/0Ca)	-0.36492	0.06147	-5.93677	7.69883e-05	0.05	1	-0.54703	-0.1828				Error	18	0.20925	0.01163
WT (Na) vs. fou2 (K/0Ca)	-0.67789	0.07233	-9.3725	1.43886e-07	0.05	1	-0.89218	-0.46361				Total	21	1.6547
WT (K/1Ca) vs. WT (K/0Ca)	-0.35829	0.06147	-5.82897	9.6163e-05	0.05	1	-0.5404	-0.17618
WT (K/1Ca) vs. fou2 (K/0Ca)	-0.67127	0.07233	-9.28089	1.66834e-07	0.05	1	-0.88556	-0.45698
WT (Na) vs. WT (K/1Ca)	0.00663	0.06819	0.09717	1	0.05	0	-0.19541	0.20866
G/Gmax at 50 mV
	MeanDiff	SEM	t Value	Prob	Alpha	Sig	LCL	UCL					DF	Sum of Squares	Mean Square	F Value	Prob>F
fou2 (K/0Ca) vs. WT (K/0Ca)	0.26423	0.065	4.06469	0.00436	0.05	1	0.07163	0.45682				Model	3	1.98258	0.66086	58.6472	1.72384e-09
WT (Na) vs. WT (K/0Ca)	-0.49237	0.06052	-8.13614	1.15535e-06	0.05	1	-0.67166	-0.31308				Error	18	0.20283	0.01127
WT (Na) vs. fou2 (K/0Ca)	-0.75659	0.07121	-10.6249	2.09155e-08	0.05	1	-0.96757	-0.54562				Total	21	1900-01-02 04:26:59
WT (K/1Ca) vs. WT (K/0Ca)	-0.4791	0.06052	-7.91695	1.7055e-06	0.05	1	-0.6584	-0.29981
WT (K/1Ca) vs. fou2 (K/0Ca)	-0.74333	0.07121	-10.4387	2.75666e-08	0.05	1	-0.9543	-0.53236
WT (Na) vs. WT (K/1Ca)	0.01326	0.06714	0.19758	1	0.05	0	-0.18564	0.21217
G/Gmax at 60 mV
	MeanDiff	SEM	t Value	Prob	Alpha	Sig	LCL	UCL					DF	Sum of Squares	Mean Square	F Value	Prob>F
fou2 (K/0Ca) vs. WT (K/0Ca)	0.21443	0.05554	3.86064	0.00687	0.05	1	0.04987	0.379				Model	3	2.35636	0.78545	95.4729	3.02944e-11
WT (Na) vs. WT (K/0Ca)	-0.58594	0.05171	-11.3316	7.57472e-09	0.05	1	-0.73914	-0.43274				Error	18	0.14809	0.00823
WT (Na) vs. fou2 (K/0Ca)	-0.80037	0.06085	-13.1543	6.80964e-10	0.05	1	-0.98064	-0.62011				Total	21	2.50444
WT (K/1Ca) vs. WT (K/0Ca)	-0.55005	0.05171	-10.6376	2.05285e-08	0.05	1	-0.70325	-0.39686
WT (K/1Ca) vs. fou2 (K/0Ca)	-0.76449	0.06085	-12.5645	1.43955e-09	0.05	1	-0.94476	-0.58422
WT (Na) vs. WT (K/1Ca)	0.03588	0.05737	0.62554	1	0.05	0	-0.13407	0.20584
G/Gmax at 70 mV
	MeanDiff	SEM	t Value	Prob	Alpha	Sig	LCL	UCL					DF	Sum of Squares	Mean Square	F Value	Prob>F
fou2 (K/0Ca) vs. WT (K/0Ca)	0.16058	0.05641	2.84652	0.06427	0.05	0	-0.00656	0.32772				Model	3	1900-01-02 14:46:42	0.87192	102.744	1.62812e-11
WT (Na) vs. WT (K/0Ca)	-0.66459	0.05252	-12.6546	1.28165e-09	0.05	1	-0.82018	-0.50899				Error	18	0.15275	0.00849
WT (Na) vs. fou2 (K/0Ca)	-0.82517	0.0618	-13.3529	5.32526e-10	0.05	1	-1.00825	-0.64208				Total	21	2.76853
WT (K/1Ca) vs. WT (K/0Ca)	-0.59144	0.05252	-11.2619	8.35483e-09	0.05	1	-0.74704	-0.43585
WT (K/1Ca) vs. fou2 (K/0Ca)	-0.75202	0.0618	-12.1693	2.41585e-09	0.05	1	-0.93511	-0.56894
WT (Na) vs. WT (K/1Ca)	0.07314	0.05826	1.25538	1	0.05	0	-0.09947	0.24576
G/Gmax at 80 mV
	MeanDiff	SEM	t Value	Prob	Alpha	Sig	LCL	UCL					DF	Sum of Squares	Mean Square	F Value	Prob>F
fou2 (K/0Ca) vs. WT (K/0Ca)	0.14879	0.04942	3.01073	0.04505	0.05	1	0.00237	0.2952				Model	3	2.8359	0.9453	145.15	8.46855e-13
WT (Na) vs. WT (K/0Ca)	-0.71312	0.04601	-15.5005	4.46015e-11	0.05	1	-0.84943	-0.57682				Error	18	0.11723	0.00651
WT (Na) vs. fou2 (K/0Ca)	-0.86191	0.05414	-15.9213	2.8411e-11	0.05	1	-1.0223	-0.70152				Total	21	2.95313
WT (K/1Ca) vs. WT (K/0Ca)	-0.60752	0.04601	-13.2051	6.39214e-10	0.05	1	-0.74382	-0.47122
WT (K/1Ca) vs. fou2 (K/0Ca)	-0.75631	0.05414	-13.9706	2.52562e-10	0.05	1	-0.9167	-0.59592
WT (Na) vs. WT (K/1Ca)	0.1056	0.05104	2.06903	0.31929	0.05	0	-0.04561	0.25682
G/Gmax at 90 mV
	MeanDiff	SEM	t Value	Prob	Alpha	Sig	LCL	UCL
fou2 (K/0Ca) vs. WT (K/0Ca)	0.09412	0.04647	2.02545	0.34746	0.05	0	-0.04355	0.23178					DF	Sum of Squares	Mean Square	F Value	Prob>F
WT (Na) vs. WT (K/0Ca)	-0.73596	0.04326	-17.0134	9.23824e-12	0.05	1	-0.86412	-0.6078				Model	3	2.74604	0.91535	158.979	3.85746e-13
WT (Na) vs. fou2 (K/0Ca)	-0.83008	0.0509	-16.3076	1.89511e-11	0.05	1	-0.98088	-0.67927				Error	18	0.10364	0.00576
WT (K/1Ca) vs. WT (K/0Ca)	-0.60267	0.04326	-13.9322	2.64346e-10	0.05	1	-0.73084	-0.47451				Total	21	1900-01-02 20:23:31
WT (K/1Ca) vs. fou2 (K/0Ca)	-0.69679	0.0509	-13.689	3.53601e-10	0.05	1	-0.8476	-0.54598
WT (Na) vs. WT (K/1Ca)	0.13329	0.04799	2.77738	0.07454	0.05	0	-0.0089	0.27547
G/Gmax at 100 mV
	MeanDiff	SEM	t Value	Prob	Alpha	Sig	LCL	UCL					DF	Sum of Squares	Mean Square	F Value	Prob>F
fou2 (K/0Ca) vs. WT (K/0Ca)	0.08885	0.04689	1.89491	0.4457	0.05	0	-0.05007	0.22776				Model	3	2.76945	0.92315	157.469	4.18963e-13
WT (Na) vs. WT (K/0Ca)	-0.74798	0.04365	-17.1361	8.17547e-12	0.05	1	-0.87731	-0.61866				Error	18	0.10552	0.00586
WT (Na) vs. fou2 (K/0Ca)	-0.83683	0.05136	-16.2927	1.92461e-11	0.05	1	-0.989	-0.68466				Total	21	2.87497
WT (K/1Ca) vs. WT (K/0Ca)	-0.59783	0.04365	-13.6961	3.50591e-10	0.05	1	-0.72715	-0.46851
WT (K/1Ca) vs. fou2 (K/0Ca)	-0.68668	0.05136	-13.3693	5.21861e-10	0.05	1	-0.83885	-0.53451
WT (Na) vs. WT (K/1Ca)	0.15015	0.04842	3.10075	0.03702	0.05	1	0.00668	0.29362
G/Gmax at 110 mV
	MeanDiff	SEM	t Value	Prob	Alpha	Sig	LCL	UCL					DF	Sum of Squares	Mean Square	F Value	Prob>F
fou2 (K/0Ca) vs. WT (K/0Ca)	0.08112	0.04687	1.73065	0.60373	0.05	0	-0.05775	0.21999				Model	3	2.55221	0.85074	145.214	8.43645e-13
WT (Na) vs. WT (K/0Ca)	-0.72296	0.04363	-16.5684	1.44858e-11	0.05	1	-0.85224	-0.59369				Error	18	0.10545	0.00586
WT (Na) vs. fou2 (K/0Ca)	-0.80408	0.05135	-15.6603	3.75336e-11	0.05	1	-0.9562	-0.65196				Total	21	2.65766
WT (K/1Ca) vs. WT (K/0Ca)	-0.57062	0.04363	-13.0772	7.49742e-10	0.05	1	-0.6999	-0.44135
WT (K/1Ca) vs. fou2 (K/0Ca)	-0.65174	0.05135	-12.6934	1.21942e-09	0.05	1	-0.80386	-0.49962
WT (Na) vs. WT (K/1Ca)	0.15234	0.04841	3.14696	0.03345	0.05	1	0.00892	0.29576

## Sheet: Supplementary Fig.3a, 4d
Details to statistical analysis of voltage clamp data presented in Supplementary figure 3a, 4d
			Bonferroni- test										OneWay ANOVA- test
Iss/Cm at -80 mV
	MeanDiff	SEM	t Value	Prob	Alpha	Sig	LCL	UCL				DF	Sum of Squares	Mean Square	F Value	Prob>F
WT (Cs) vs. WT (K/0Ca)	-0.69275	4.38806	-0.15787	1	0.05	0	-14.0629	12.6774			Model	4	239.091	59.7729	1.1641	0.34772
tpk1 (K/0Ca) vs. WT (K/0Ca)	-2.43361	3.70859	-0.65621	1	0.05	0	-13.7334	8.8662			Error	28	1437.71	51.3469
tpk1 (K/0Ca) vs. WT (Cs)	-1.74085	4.49132	-0.3876	1	0.05	0	-15.4256	11.9439			Total	32	1676.8
tpk3 (K/0Ca) vs. WT (K/0Ca)	5.1141	3.70859	1.37899	1	0.05	0	-6.1857	16.4139
tpk3 (K/0Ca) vs. WT (Cs)	5.80686	4.49132	1.29291	1	0.05	0	-7.87788	19.4916
tpk1 (K/0Ca) vs. tpk3 (K/0Ca)	7.54771	3.83021	1.97057	0.58733	0.05	0	-4.12268	19.2181
tpk1/tpk3 (K/0Ca) vs. WT (K/0Ca)	2.63371	3.70859	0.71016	1	0.05	0	-8.6661	13.9335
tpk1/tpk3 (K/0Ca) vs. WT Cs)	3.32646	4.49132	0.74064	1	0.05	0	-10.3583	17.0112
tpk1/tpk3 (K/0Ca) vs. tpk1 (K/0Ca)	5.06731	3.83021	1.32298	1	0.05	0	-6.60307	16.7377
tpk1/tpk3 (K/0Ca) vs. tpk3 (K/0Ca)	-2.4804	3.83021	-0.64759	1	0.05	0	-14.1508	9.18999
Iss/Cm at -70 mV
	MeanDiff	SEM	t Value	Prob	Alpha	Sig	LCL	UCL				DF	Sum of Squares	Mean Square	F Value	Prob>F
WT (Cs) vs. WT (K/0Ca)	-0.47728	3.71335	-0.12853	1	0.05	0	-11.7916	10.837			Model	4	160.373	40.0932	1.09036	0.3804
tpk1 (K/0Ca) vs. WT (K/0Ca)	-2.13969	3.13835	-0.68179	1	0.05	0	-11.702	7.42264			Error	28	1029.57	36.7705
tpk1 (K/0Ca) vs. WT (Cs)	-1.66241	3.80073	-0.43739	1	0.05	0	-13.243	9.91815			Total	32	1189.95
tpk3 (K/0Ca) vs. WT (K/0Ca)	4.06664	3.13835	1.29579	1	0.05	0	-5.49569	13.629
tpk3 (K/0Ca) vs. WT (Cs)	4.54392	3.80073	1.19554	1	0.05	0	-7.03664	16.1245
tpk1 (K/0Ca) vs. tpk3 (K/0Ca)	6.20633	3.24127	1.91478	0.65788	0.05	0	-3.6696	16.0823
tpk1/tpk3 (K/0Ca) vs. WT (K/0Ca)	2.19111	3.13835	0.69817	1	0.05	0	-7.37122	11.7534
tpk1/tpk3 (K/0Ca) vs. WT Cs)	2.66838	3.80073	0.70207	1	0.05	0	-8.91217	14.2489
tpk1/tpk3 (K/0Ca) vs. tpk1 (K/0Ca)	4.33079	3.24127	1.33614	1	0.05	0	-5.54514	14.2067
tpk1/tpk3 (K/0Ca) vs. tpk3 (K/0Ca)	-1.87554	3.24127	-0.57864	1	0.05	0	-11.7515	8.0004
Iss/Cm at -60 mV
	MeanDiff	SEM	t Value	Prob	Alpha	Sig	LCL	UCL				DF	Sum of Squares	Mean Square	F Value	Prob>F
WT (Cs) vs. WT (K/0Ca)	-0.15627	3.13942	-0.04978	1	0.05	0	-9.72187	9.40933			Model	4	121.91	30.4776	1.15961	0.34964
tpk1 (K/0Ca) vs. WT (K/0Ca)	-2.4152	2.6533	-0.91027	1	0.05	0	-10.4996	5.6692			Error	28	735.913	26.2826
tpk1 (K/0Ca) vs. WT (Cs)	-2.25893	3.2133	-0.70299	1	0.05	0	-12.0496	7.53177			Total	32	857.824
tpk3 (K/0Ca) vs. WT (K/0Ca)	3.17487	2.6533	1.19658	1	0.05	0	-4.90953	11.2593
tpk3 (K/0Ca) vs. WT (Cs)	3.33114	3.2133	1.03667	1	0.05	0	-6.45956	13.1219
tpk1 (K/0Ca) vs. tpk3 (K/0Ca)	5.59008	2.74031	2.03994	0.50891	0.05	0	-2.75946	13.9396
tpk1/tpk3 (K/0Ca) vs. WT (K/0Ca)	1.60988	2.6533	0.60675	1	0.05	0	-6.47453	9.69429
tpk1/tpk3 (K/0Ca) vs. WT Cs)	1.76615	3.2133	0.54964	1	0.05	0	-8.02456	11.5569
tpk1/tpk3 (K/0Ca) vs. tpk1 (K/0Ca)	4.02508	2.74031	1.46884	1	0.05	0	-4.32446	12.3746
tpk1/tpk3 (K/0Ca) vs. tpk3 (K/0Ca)	-1.565	2.74031	-0.5711	1	0.05	0	-9.91454	6.78454
Iss/Cm at -50 mV
	MeanDiff	SEM	t Value	Prob	Alpha	Sig	LCL	UCL				DF	Sum of Squares	Mean Square	F Value	Prob>F
WT (Cs) vs. WT (K/0Ca)	-0.00035575	2.51864	-0.000141247	1	0.05	0	-7.67446	7.67375			Model	4	76.0125	19.0031	1.12338	0.36545
tpk1 (K/0Ca) vs. WT (K/0Ca)	-1.71722	2.12864	-0.80672	1	0.05	0	-8.20302	4.76859			Error	28	473.65	16.9161
tpk1 (K/0Ca) vs. WT (Cs)	-1.71686	2.57791	-0.66599	1	0.05	0	-9.57156	6.13784			Total	32	549.663
tpk3 (K/0Ca) vs. WT (K/0Ca)	2.62101	2.12864	1.23131	1	0.05	0	-3.86479	9.10682
tpk3 (K/0Ca) vs. WT (Cs)	2.62137	2.57791	1.01686	1	0.05	0	-5.23333	10.4761
tpk1 (K/0Ca) vs. tpk3 (K/0Ca)	4.33823	2.19845	1.97331	0.58404	0.05	0	-2.36028	11.0367
tpk1/tpk3 (K/0Ca) vs. WT (K/0Ca)	1.50799	2.12864	0.70843	1	0.05	0	-4.97781	7.9938
tpk1/tpk3 (K/0Ca) vs. WT Cs)	1.50835	2.57791	0.58511	1	0.05	0	-6.34635	9.36305
tpk1/tpk3 (K/0Ca) vs. tpk1 (K/0Ca)	3.22521	2.19845	1.46704	1	0.05	0	-3.4733	9.92372
tpk1/tpk3 (K/0Ca) vs. tpk3 (K/0Ca)	-1.11302	2.19845	-0.50627	1	0.05	0	-7.81153	5.58549
Iss/Cm at -40 mV
	MeanDiff	SEM	t Value	Prob	Alpha	Sig	LCL	UCL				DF	Sum of Squares	Mean Square	F Value	Prob>F
WT (Cs) vs. WT (K/0Ca)	0.42204	2.06324	0.20455	1	0.05	0	-5.8645	6.70858			Model	4	43.7143	10.9286	0.96271	0.4433
tpk1 (K/0Ca) vs. WT (K/0Ca)	-1.00533	1.74376	-0.57653	1	0.05	0	-6.31843	4.30776			Error	28	317.853	11.3519
tpk1 (K/0Ca) vs. WT (Cs)	-1.42737	2.11179	-0.67591	1	0.05	0	-7.86186	5.00711			Total	32	361.567
tpk3 (K/0Ca) vs. WT (K/0Ca)	2.16695	1.74376	1.24269	1	0.05	0	-3.14615	7.48005
tpk3 (K/0Ca) vs. WT (Cs)	1.74491	2.11179	0.82627	1	0.05	0	-4.68957	8.17939
tpk1 (K/0Ca) vs. tpk3 (K/0Ca)	3.17228	1.80094	1.76146	0.89079	0.05	0	-2.31506	8.65963
tpk1/tpk3 (K/0Ca) vs. WT (K/0Ca)	1.48527	1.74376	0.85176	1	0.05	0	-3.82783	6.79836
tpk1/tpk3 (K/0Ca) vs. WT Cs)	1.06323	2.11179	0.50347	1	0.05	0	-5.37126	7.49771
tpk1/tpk3 (K/0Ca) vs. tpk1 (K/0Ca)	2.4906	1.80094	1.38294	1	0.05	0	-2.99674	7.97794
tpk1/tpk3 (K/0Ca) vs. tpk3 (K/0Ca)	-0.68168	1.80094	-0.37852	1	0.05	0	-6.16903	4.80566
Iss/Cm at -30 mV
	MeanDiff	SEM	t Value	Prob	Alpha	Sig	LCL	UCL				DF	Sum of Squares	Mean Square	F Value	Prob>F
WT (Cs) vs. WT (K/0Ca)	0.64549	1.68605	0.38284	1	0.05	0	-4.49177	5.78275			Model	4	25.4004	6.3501	0.83767	0.51292
tpk1 (K/0Ca) vs. WT (K/0Ca)	-0.67369	1.42497	-0.47278	1	0.05	0	-5.01547	3.66808			Error	28	212.259	7.58067
tpk1 (K/0Ca) vs. WT (Cs)	-1.31918	1.72572	-0.76442	1	0.05	0	-6.57734	3.93897			Total	32	237.659
tpk3 (K/0Ca) vs. WT (K/0Ca)	1.75501	1.42497	1.23161	1	0.05	0	-2.58677	6.09679
tpk3 (K/0Ca) vs. WT (Cs)	1.10953	1.72572	0.64293	1	0.05	0	-4.14863	6.36768
tpk1 (K/0Ca) vs. tpk3 (K/0Ca)	2.42871	1.4717	1.65027	1	0.05	0	-2.05546	6.91288
tpk1/tpk3 (K/0Ca) vs. WT (K/0Ca)	1.12298	1.42497	0.78807	1	0.05	0	-3.2188	5.46476
tpk1/tpk3 (K/0Ca) vs. WT Cs)	0.47749	1.72572	0.27669	1	0.05	0	-4.78066	5.73565
tpk1/tpk3 (K/0Ca) vs. tpk1 (K/0Ca)	1.79667	1.4717	1.22081	1	0.05	0	-2.6875	6.28084
tpk1/tpk3 (K/0Ca) vs. tpk3 (K/0Ca)	-0.63203	1.4717	-0.42946	1	0.05	0	-5.1162	3.85214
Iss/Cm at -20 mV
	MeanDiff	SEM	t Value	Prob	Alpha	Sig	LCL	UCL				DF	Sum of Squares	Mean Square	F Value	Prob>F
WT (Cs) vs. WT (K/0Ca)	0.59711	1.27829	0.46712	1	0.05	0	-3.29775	4.49197			Model	4	12.1971	3.04927	0.69979	0.59862
tpk1 (K/0Ca) vs. WT (K/0Ca)	-0.51041	1.08035	-0.47244	1	0.05	0	-3.80216	2.78135			Error	28	122.007	4.3574
tpk1 (K/0Ca) vs. WT (Cs)	-1.10752	1.30837	-0.84649	1	0.05	0	-5.09404	2.879			Total	32	134.204
tpk3 (K/0Ca) vs. WT (K/0Ca)	1.22385	1.08035	1.13283	1	0.05	0	-2.06791	4.51561
tpk3 (K/0Ca) vs. WT (Cs)	0.62674	1.30837	0.47902	1	0.05	0	-3.35978	4.61326
tpk1 (K/0Ca) vs. tpk3 (K/0Ca)	1.73426	1.11578	1.5543	1	0.05	0	-1.66545	5.13397
tpk1/tpk3 (K/0Ca) vs. WT (K/0Ca)	0.60227	1.08035	0.55748	1	0.05	0	-2.68948	3.89403
tpk1/tpk3 (K/0Ca) vs. WT Cs)	0.00516	1.30837	0.00394	1	0.05	0	-3.98136	3.99168
tpk1/tpk3 (K/0Ca) vs. tpk1 (K/0Ca)	1.11268	1.11578	0.99722	1	0.05	0	-2.28703	4.51239
tpk1/tpk3 (K/0Ca) vs. tpk3 (K/0Ca)	-0.62158	1.11578	-0.55708	1	0.05	0	-4.02129	2.77814
Iss/Cm at -10 mV
	MeanDiff	SEM	t Value	Prob	Alpha	Sig	LCL	UCL				DF	Sum of Squares	Mean Square	F Value	Prob>F
WT (Cs) vs. WT (K/0Ca)	0.89687	0.88747	1.0106	1	0.05	0	-1.80718	3.60093			Model	4	3.72004	0.93001	0.44281	0.77661
tpk1 (K/0Ca) vs. WT (K/0Ca)	-0.16477	0.75005	-0.21968	1	0.05	0	-2.45011	2.12057			Error	28	58.8075	2.10027
tpk1 (K/0Ca) vs. WT (Cs)	-1.06164	0.90835	-1.16876	1	0.05	0	-3.82933	1.70604			Total	32	62.5275
tpk3 (K/0Ca) vs. WT (K/0Ca)	0.44834	0.75005	0.59775	1	0.05	0	-1.837	2.73368
tpk3 (K/0Ca) vs. WT (Cs)	-0.44853	0.90835	-0.49379	1	0.05	0	-3.21622	2.31915
tpk1 (K/0Ca) vs. tpk3 (K/0Ca)	0.61311	0.77465	0.79147	1	0.05	0	-1.74718	2.9734
tpk1/tpk3 (K/0Ca) vs. WT (K/0Ca)	0.34881	0.75005	0.46505	1	0.05	0	-1.93653	2.63415
tpk1/tpk3 (K/0Ca) vs. WT Cs)	-0.54806	0.90835	-0.60336	1	0.05	0	-3.31575	2.21962
tpk1/tpk3 (K/0Ca) vs. tpk1 (K/0Ca)	0.51358	0.77465	0.66298	1	0.05	0	-1.84671	2.87387
tpk1/tpk3 (K/0Ca) vs. tpk3 (K/0Ca)	-0.09953	0.77465	-0.12848	1	0.05	0	-2.45982	2.26076
Iss/Cm at 0 mV
	MeanDiff	SEM	t Value	Prob	Alpha	Sig	LCL	UCL				DF	Sum of Squares	Mean Square	F Value	Prob>F
WT (Cs) vs. WT (K/0Ca)	0.50041	0.50903	0.98306	1	0.05	0	-1.05058	2.0514			Model	4	4.78159	1.1954	1.73002	0.1714
tpk1 (K/0Ca) vs. WT (K/0Ca)	-0.28087	0.43021	-0.65286	1	0.05	0	-1.59169	1.02995			Error	28	19.3472	0.69097
tpk1 (K/0Ca) vs. WT (Cs)	-0.78128	0.52101	-1.49955	1	0.05	0	-2.36877	0.8062			Total	32	24.1288
tpk3 (K/0Ca) vs. WT (K/0Ca)	-0.66698	0.43021	-1.55035	1	0.05	0	-1.9778	0.64384
tpk3 (K/0Ca) vs. WT (Cs)	-1.16739	0.52101	-2.24062	0.33166	0.05	0	-2.75488	0.4201
tpk1 (K/0Ca) vs. tpk3 (K/0Ca)	-0.38611	0.44432	-0.86899	1	0.05	0	-1.73992	0.9677
tpk1/tpk3 (K/0Ca) vs. WT (K/0Ca)	0.2345	0.43021	0.54508	1	0.05	0	-1.07632	1.54532
tpk1/tpk3 (K/0Ca) vs. WT Cs)	-0.26591	0.52101	-0.51037	1	0.05	0	-1.8534	1.32158
tpk1/tpk3 (K/0Ca) vs. tpk1 (K/0Ca)	0.51537	0.44432	1.15991	1	0.05	0	-0.83844	1.86918
tpk1/tpk3 (K/0Ca) vs. tpk3 (K/0Ca)	0.90148	0.44432	2.0289	0.52074	0.05	0	-0.45233	2.25529
Iss/Cm at 10 mV
	MeanDiff	SEM	t Value	Prob	Alpha	Sig	LCL	UCL				DF	Sum of Squares	Mean Square	F Value	Prob>F
WT (Cs) vs. WT (K/0Ca)	-2.29134	2.03659	-1.12509	1	0.05	0	-8.49667	3.914			Model	4	23.9496	5.9874	0.54133	0.70665
tpk1 (K/0Ca) vs. WT (K/0Ca)	-1.71872	1.72123	-0.99854	1	0.05	0	-6.96319	3.52575			Error	28	309.694	11.0605
tpk1 (K/0Ca) vs. WT (Cs)	0.57262	2.08451	0.2747	1	0.05	0	-5.77875	6.92398			Total	32	333.644
tpk3 (K/0Ca) vs. WT (K/0Ca)	-0.8287	1.72123	-0.48146	1	0.05	0	-6.07316	4.41577
tpk3 (K/0Ca) vs. WT (Cs)	1.46264	2.08451	0.70167	1	0.05	0	-4.88873	7.814
tpk1 (K/0Ca) vs. tpk3 (K/0Ca)	0.89002	1.77768	0.50067	1	0.05	0	-4.52644	6.30649
tpk1/tpk3 (K/0Ca) vs. WT (K/0Ca)	-0.04006	1.72123	-0.02328	1	0.05	0	-5.28453	5.2044
tpk1/tpk3 (K/0Ca) vs. WT Cs)	2.25127	2.08451	1.08	1	0.05	0	-4.10009	8.60264
tpk1/tpk3 (K/0Ca) vs. tpk1 (K/0Ca)	1.67866	1.77768	0.9443	1	0.05	0	-3.73781	7.09512
tpk1/tpk3 (K/0Ca) vs. tpk3 (K/0Ca)	0.78863	1.77768	0.44363	1	0.05	0	-4.62783	6.2051
Iss/Cm at 20 mV
	MeanDiff	SEM	t Value	Prob	Alpha	Sig	LCL	UCL				DF	Sum of Squares	Mean Square	F Value	Prob>F
WT (Cs) vs. WT (K/0Ca)	-11.7944	6.62729	-1.77968	0.85986	0.05	0	-31.9873	8.39845			Model	4	632.139	158.035	1.34931	0.27658
tpk1 (K/0Ca) vs. WT (K/0Ca)	-6.55842	5.60108	-1.17092	1	0.05	0	-23.6245	10.5077			Error	28	3279.43	117.123
tpk1 (K/0Ca) vs. WT (Cs)	5.23601	6.78325	0.7719	1	0.05	0	-15.4321	25.9041			Total	32	3911.57
tpk3 (K/0Ca) vs. WT (K/0Ca)	1.71483	5.60108	0.30616	1	0.05	0	-15.3513	18.7809
tpk3 (K/0Ca) vs. WT (Cs)	13.5093	6.78325	1.99156	0.56255	0.05	0	-7.15881	34.1773
tpk1 (K/0Ca) vs. tpk3 (K/0Ca)	8.27325	5.78477	1.43018	1	0.05	0	-9.35254	25.899
tpk1/tpk3 (K/0Ca) vs. WT (K/0Ca)	-4.23653	5.60108	-0.75638	1	0.05	0	-21.3026	12.8296
tpk1/tpk3 (K/0Ca) vs. WT Cs)	7.5579	6.78325	1.1142	1	0.05	0	-13.1102	28.226
tpk1/tpk3 (K/0Ca) vs. tpk1 (K/0Ca)	2.32188	5.78477	0.40138	1	0.05	0	-15.3039	19.9477
tpk1/tpk3 (K/0Ca) vs. tpk3 (K/0Ca)	-5.95137	5.78477	-1.0288	1	0.05	0	-23.5772	11.6744
Iss/Cm at 30 mV
	MeanDiff	SEM	t Value	Prob	Alpha	Sig	LCL	UCL				DF	Sum of Squares	Mean Square	F Value	Prob>F
WT (Cs) vs. WT (K/0Ca)	-29.9305	12.6595	-2.36428	0.25235	0.05	0	-68.503	8.64197			Model	4	4465.92	1116.48	2.61247	0.05667
tpk1 (K/0Ca) vs. WT (K/0Ca)	-12.7664	10.6992	-1.19321	1	0.05	0	-45.3661	19.8333			Error	28	11966.2	427.365
tpk1 (K/0Ca) vs. WT (Cs)	17.1641	12.9574	1.32466	1	0.05	0	-22.3161	56.6443			Total	32	16432.2
tpk3 (K/0Ca) vs. WT (K/0Ca)	7.96143	10.6992	0.74411	1	0.05	0	-24.6383	40.5611
tpk3 (K/0Ca) vs. WT (Cs)	37.892	12.9574	2.92435	0.06768	0.05	0	-1.58825	77.3722
tpk1 (K/0Ca) vs. tpk3 (K/0Ca)	20.7278	11.0501	1.87581	0.71144	0.05	0	-12.941	54.3967
tpk1/tpk3 (K/0Ca) vs. WT (K/0Ca)	-11.9588	10.6992	-1.11773	1	0.05	0	-44.5585	20.6409
tpk1/tpk3 (K/0Ca) vs. WT Cs)	17.9717	12.9574	1.38699	1	0.05	0	-21.5085	57.4519
tpk1/tpk3 (K/0Ca) vs. tpk1 (K/0Ca)	0.8076	11.0501	0.07309	1	0.05	0	-32.8612	34.4764
tpk1/tpk3 (K/0Ca) vs. tpk3 (K/0Ca)	-19.9202	11.0501	-1.80272	0.82206	0.05	0	-53.5891	13.7486
Iss/Cm at 40 mV
	MeanDiff	SEM	t Value	Prob	Alpha	Sig	LCL	UCL				DF	Sum of Squares	Mean Square	F Value	Prob>F
WT (Cs) vs. WT (K/0Ca)	-60.5505	18.8451	-3.21306	0.03294	0.05	1	-117.97	-3.13074			Model	4	16681	4170.26	4.40349	0.00691
tpk1 (K/0Ca) vs. WT (K/0Ca)	-25.0785	15.927	-1.57459	1	0.05	0	-73.6071	23.45			Error	28	26517	947.037
tpk1 (K/0Ca) vs. WT (Cs)	35.472	19.2886	1.83901	0.76541	0.05	0	-23.299	94.243			Total	32	43198.1
tpk3 (K/0Ca) vs. WT (K/0Ca)	10.5718	15.927	0.66377	1	0.05	0	-37.9567	59.1004
tpk3 (K/0Ca) vs. WT (Cs)	71.1223	19.2886	3.68727	0.00965	0.05	1	12.3513	129.893
tpk1 (K/0Ca) vs. tpk3 (K/0Ca)	35.6503	16.4494	2.16728	0.38872	0.05	0	-14.4697	85.7704
tpk1/tpk3 (K/0Ca) vs. WT (K/0Ca)	-29.0135	15.927	-1.82165	0.79209	0.05	0	-77.542	19.5151
tpk1/tpk3 (K/0Ca) vs. WT Cs)	31.537	19.2886	1.63501	1	0.05	0	-27.234	90.308
tpk1/tpk3 (K/0Ca) vs. tpk1 (K/0Ca)	-3.93494	16.4494	-0.23922	1	0.05	0	-54.055	46.1851
tpk1/tpk3 (K/0Ca) vs. tpk3 (K/0Ca)	-39.5853	16.4494	-2.40649	0.22951	0.05	0	-89.7054	10.5348
Iss/Cm at 50 mV
	MeanDiff	SEM	t Value	Prob	Alpha	Sig	LCL	UCL				DF	Sum of Squares	Mean Square	F Value	Prob>F
WT (Cs) vs. WT (K/0Ca)	-95.8083	23.6476	-4.0515	0.00366	0.05	1	-167.861	-23.7557			Model	4	39437.4	9859.36	6.61159	0.000705922
tpk1 (K/0Ca) vs. WT (K/0Ca)	-37.3901	19.9859	-1.87083	0.71854	0.05	0	-98.2856	23.5054			Error	28	41754.3	1491.22
tpk1 (K/0Ca) vs. WT (Cs)	58.4182	24.2041	2.41357	0.22587	0.05	0	-15.33	132.166			Total	32	81191.7
tpk3 (K/0Ca) vs. WT (K/0Ca)	12.5737	19.9859	0.62913	1	0.05	0	-48.3218	73.4692
tpk3 (K/0Ca) vs. WT (Cs)	108.382	24.2041	4.47784	0.00115	0.05	1	34.6339	182.13
tpk1 (K/0Ca) vs. tpk3 (K/0Ca)	49.9638	20.6413	2.42057	0.22232	0.05	0	-12.9288	112.856
tpk1/tpk3 (K/0Ca) vs. WT (K/0Ca)	-47.5251	19.9859	-2.37793	0.24474	0.05	0	-108.421	13.3704
tpk1/tpk3 (K/0Ca) vs. WT Cs)	48.2832	24.2041	1.99484	0.55877	0.05	0	-25.4649	122.031
tpk1/tpk3 (K/0Ca) vs. tpk1 (K/0Ca)	-10.1349	20.6413	-0.491	1	0.05	0	-73.0276	52.7577
tpk1/tpk3 (K/0Ca) vs. tpk3 (K/0Ca)	-60.0988	20.6413	-2.91158	0.06983	0.05	0	-122.991	2.79385
Iss/Cm at 60 mV
	MeanDiff	SEM	t Value	Prob	Alpha	Sig	LCL	UCL				DF	Sum of Squares	Mean Square	F Value	Prob>F
WT (Cs) vs. WT (K/0Ca)	-133.027	28.4533	-4.67526	0.000673723	0.05	1	-219.722	-46.3314			Model	4	71139.4	17784.9	8.23789	0.000159712
tpk1 (K/0Ca) vs. WT (K/0Ca)	-50.6602	24.0474	-2.10668	0.44234	0.05	0	-123.931	22.6106			Error	28	60449.5	2158.91
tpk1 (K/0Ca) vs. WT (Cs)	82.3664	29.1229	2.82824	0.08552	0.05	0	-6.36899	171.102			Total	32	131589
tpk3 (K/0Ca) vs. WT (K/0Ca)	13.7816	24.0474	0.5731	1	0.05	0	-59.4892	87.0525
tpk3 (K/0Ca) vs. WT (Cs)	146.808	29.1229	5.04099	0.00024793	0.05	1	58.0729	235.544
tpk1 (K/0Ca) vs. tpk3 (K/0Ca)	64.4418	24.8361	2.59469	0.149	0.05	0	-11.2319	140.116
tpk1/tpk3 (K/0Ca) vs. WT (K/0Ca)	-60.7435	24.0474	-2.52599	0.17474	0.05	0	-134.014	12.5273
tpk1/tpk3 (K/0Ca) vs. WT Cs)	72.2831	29.1229	2.482	0.19332	0.05	0	-16.4523	161.018
tpk1/tpk3 (K/0Ca) vs. tpk1 (K/0Ca)	-10.0833	24.8361	-0.406	1	0.05	0	-85.7571	65.5905
tpk1/tpk3 (K/0Ca) vs. tpk3 (K/0Ca)	-74.5252	24.8361	-3.00068	0.05608	0.05	0	-150.199	1.14862
Iss/Cm at 70 mV
	MeanDiff	SEM	t Value	Prob	Alpha	Sig	LCL	UCL				DF	Sum of Squares	Mean Square	F Value	Prob>F
WT (Cs) vs. WT (K/0Ca)	-171.887	33.0865	-5.19507	0.00016272	0.05	1	-272.699	-71.0746			Model	4	118450	29612.6	10.1439	3.32318e-05
tpk1 (K/0Ca) vs. WT (K/0Ca)	-64.3957	27.9632	-2.30287	0.28928	0.05	0	-149.598	20.8062			Error	28	81739	2919.25
tpk1 (K/0Ca) vs. WT (Cs)	107.491	33.8651	3.17409	0.03636	0.05	1	4.30648	210.676			Total	32	200189
tpk3 (K/0Ca) vs. WT (K/0Ca)	19.342	27.9632	0.69169	1	0.05	0	-65.8599	104.544
tpk3 (K/0Ca) vs. WT (Cs)	191.229	33.8651	5.64678	4.75392e-05	0.05	1	88.0442	294.414
tpk1 (K/0Ca) vs. tpk3 (K/0Ca)	83.7377	28.8803	2.89948	0.07192	0.05	0	-4.25846	171.734
tpk1/tpk3 (K/0Ca) vs. WT (K/0Ca)	-74.9814	27.9632	-2.68143	0.12152	0.05	0	-160.183	10.2205
tpk1/tpk3 (K/0Ca) vs. WT Cs)	96.9055	33.8651	2.86151	0.07889	0.05	0	-6.27922	200.09
tpk1/tpk3 (K/0Ca) vs. tpk1 (K/0Ca)	-10.5857	28.8803	-0.36654	1	0.05	0	-98.5819	77.4105
tpk1/tpk3 (K/0Ca) vs. tpk3 (K/0Ca)	-94.3234	28.8803	-3.26601	0.0288	0.05	1	-182.32	-6.32724
Iss/Cm at 80 mV
	MeanDiff	SEM	t Value	Prob	Alpha	Sig	LCL	UCL				DF	Sum of Squares	Mean Square	F Value	Prob>F
WT (Cs) vs. WT (K/0Ca)	-210.739	40.6131	-5.18895	0.000165464	0.05	1	-334.485	-86.9941			Model	4	169617	42404.3	9.64069	4.94915e-05
tpk1 (K/0Ca) vs. WT (K/0Ca)	-78.4177	34.3244	-2.28461	0.30117	0.05	0	-183.002	26.1661			Error	28	123157	4398.47
tpk1 (K/0Ca) vs. WT (Cs)	132.322	41.5688	3.18319	0.03553	0.05	1	5.66427	258.979			Total	32	292774
tpk3 (K/0Ca) vs. WT (K/0Ca)	17.2201	34.3244	0.50169	1	0.05	0	-87.3637	121.804
tpk3 (K/0Ca) vs. WT (Cs)	227.959	41.5688	5.4839	7.40145e-05	0.05	1	101.302	354.617
tpk1 (K/0Ca) vs. tpk3 (K/0Ca)	95.6379	35.45	2.69782	0.11689	0.05	0	-12.3759	203.652
tpk1/tpk3 (K/0Ca) vs. WT (K/0Ca)	-89.333	34.3244	-2.60261	0.14626	0.05	0	-193.917	15.2508
tpk1/tpk3 (K/0Ca) vs. WT Cs)	121.406	41.5688	2.92061	0.0683	0.05	0	-5.25101	248.064
tpk1/tpk3 (K/0Ca) vs. tpk1 (K/0Ca)	-10.9153	35.45	-0.30791	1	0.05	0	-118.929	97.0984
tpk1/tpk3 (K/0Ca) vs. tpk3 (K/0Ca)	-106.553	35.45	-3.00573	0.05538	0.05	0	-214.567	1.46059
Iss/Cm at 90 mV
	MeanDiff	SEM	t Value	Prob	Alpha	Sig	LCL	UCL				DF	Sum of Squares	Mean Square	F Value	Prob>F
WT (Cs) vs. WT (K/0Ca)	-253.449	48.3895	-5.23768	0.000144843	0.05	1	-400.888	-106.009			Model	4	244627	61156.8	9.7943	4.37746e-05
tpk1 (K/0Ca) vs. WT (K/0Ca)	-89.8863	40.8966	-2.19789	0.36391	0.05	0	-214.495	34.7228			Error	28	174835	6244.12
tpk1 (K/0Ca) vs. WT (Cs)	163.563	49.5282	3.30241	0.02624	0.05	1	12.6536	314.472			Total	32	419463
tpk3 (K/0Ca) vs. WT (K/0Ca)	17.3064	40.8966	0.42318	1	0.05	0	-107.303	141.915
tpk3 (K/0Ca) vs. WT (Cs)	270.755	49.5282	5.46668	7.75662e-05	0.05	1	119.846	421.664
tpk1 (K/0Ca) vs. tpk3 (K/0Ca)	107.193	42.2378	2.53784	0.17003	0.05	0	-21.503	235.888
tpk1/tpk3 (K/0Ca) vs. WT (K/0Ca)	-115.832	40.8966	-2.8323	0.08468	0.05	0	-240.441	8.77748
tpk1/tpk3 (K/0Ca) vs. WT Cs)	137.617	49.5282	2.77856	0.0964	0.05	0	-13.2917	288.526
tpk1/tpk3 (K/0Ca) vs. tpk1 (K/0Ca)	-25.9453	42.2378	-0.61427	1	0.05	0	-154.641	102.75
tpk1/tpk3 (K/0Ca) vs. tpk3 (K/0Ca)	-133.138	42.2378	-3.1521	0.03843	0.05	1	-261.834	-4.44232
Iss/Cm at 100 mV
	MeanDiff	SEM	t Value	Prob	Alpha	Sig	LCL	UCL				DF	Sum of Squares	Mean Square	F Value	Prob>F
WT (Cs) vs. WT (K/0Ca)	-294.953	56.2543	-5.2432	0.000142677	0.05	1	-466.356	-123.55			Model	4	318484	79620.9	9.4351	5.84238e-05
tpk1 (K/0Ca) vs. WT (K/0Ca)	-102.979	47.5436	-2.166	0.38979	0.05	0	-247.841	41.8825			Error	28	236286	8438.8
tpk1 (K/0Ca) vs. WT (Cs)	191.973	57.5781	3.33413	0.0242	0.05	1	16.5368	367.41			Total	32	554770
tpk3 (K/0Ca) vs. WT (K/0Ca)	12.7286	47.5436	0.26773	1	0.05	0	-132.133	157.591
tpk3 (K/0Ca) vs. WT (Cs)	307.681	57.5781	5.34372	0.000108446	0.05	1	132.245	483.118
tpk1 (K/0Ca) vs. tpk3 (K/0Ca)	115.708	49.1028	2.35644	0.25681	0.05	0	-33.9047	265.321
tpk1/tpk3 (K/0Ca) vs. WT (K/0Ca)	-131.894	47.5436	-2.77418	0.09742	0.05	0	-276.756	12.9677
tpk1/tpk3 (K/0Ca) vs. WT Cs)	163.058	57.5781	2.83195	0.08475	0.05	0	-12.3781	338.495
tpk1/tpk3 (K/0Ca) vs. tpk1 (K/0Ca)	-28.9149	49.1028	-0.58886	1	0.05	0	-178.528	120.698
tpk1/tpk3 (K/0Ca) vs. tpk3 (K/0Ca)	-144.623	49.1028	-2.94531	0.06428	0.05	0	-294.236	4.98987
Iss/Cm at 110 mV
	MeanDiff	SEM	t Value	Prob	Alpha	Sig	LCL	UCL				DF	Sum of Squares	Mean Square	F Value	Prob>F
WT (Cs) vs. WT (K/0Ca)	-323.31	65.6845	-4.92216	0.000343111	0.05	1	-523.446	-123.174			Model	4	396212	99053	8.6094	0.00011603
tpk1 (K/0Ca) vs. WT (K/0Ca)	-102.51	55.5136	-1.84657	0.75404	0.05	0	-271.656	66.6359			Error	28	322146	11505.2
tpk1 (K/0Ca) vs. WT (Cs)	220.8	67.2302	3.28424	0.02749	0.05	1	15.9543	425.646			Total	32	718358
tpk3 (K/0Ca) vs. WT (K/0Ca)	23.8214	55.5136	0.42911	1	0.05	0	-145.324	192.967
tpk3 (K/0Ca) vs. WT (Cs)	347.131	67.2302	5.16332	0.000177464	0.05	1	142.286	551.977
tpk1 (K/0Ca) vs. tpk3 (K/0Ca)	126.331	57.3341	2.20342	0.35958	0.05	0	-48.3618	301.024
tpk1/tpk3 (K/0Ca) vs. WT (K/0Ca)	-146.326	55.5136	-2.63586	0.1353	0.05	0	-315.472	22.8201
tpk1/tpk3 (K/0Ca) vs. WT Cs)	176.984	67.2302	2.63251	0.13637	0.05	0	-27.8615	381.83
tpk1/tpk3 (K/0Ca) vs. tpk1 (K/0Ca)	-43.8159	57.3341	-0.76422	1	0.05	0	-218.509	130.877
tpk1/tpk3 (K/0Ca) vs. tpk3 (K/0Ca)	-170.147	57.3341	-2.96764	0.06085	0.05	0	-344.84	4.54591

## Sheet: Supplementary Fig.3b, 4e
Details to statistical analysis of voltage clamp data presented in Supplementary figure 3b, 4e
			Bonferroni- test										OneWay ANOVA- test
G/Gmax at -80 mV
	MeanDiff	SEM	t Value	Prob	Alpha	Sig	LCL	UCL				DF	Sum of Squares	Mean Square	F Value	Prob>F
WT (Cs) vs. WT (K/0Ca)	0.01502	0.00413	3.64077	0.01091	0.05	1	0.00245	0.02759			Model	4	0.000768084	0.000192021	4.23133	0.00837
tpk1 (K/0Ca) vs. WT (K/0Ca)	0.00199	0.00349	0.57115	1	0.05	0	-0.00863	0.01261			Error	28	0.00127	4.53808e-05
tpk1 (K/0Ca) vs. WT (Cs)	-0.01303	0.00422	-3.08545	0.04542	0.05	1	-0.02589	-0.000162658			Total	32	0.00204
tpk3 (K/0Ca) vs. WT (K/0Ca)	-0.00107	0.00349	-0.3071	1	0.05	0	-0.01169	0.00955
tpk3 (K/0Ca) vs. WT (Cs)	-0.01609	0.00422	-3.81064	0.00697	0.05	1	-0.02896	-0.00322
tpk1 (K/0Ca) vs. tpk3 (K/0Ca)	-0.00306	0.0036	-0.85036	1	0.05	0	-0.01403	0.00791
tpk1/tpk3 (K/0Ca) vs. WT (K/0Ca)	0.00237	0.00349	0.67974	1	0.05	0	-0.00825	0.01299
tpk1/tpk3 (K/0Ca) vs. WT Cs)	-0.01265	0.00422	-2.99579	0.05676	0.05	0	-0.02551	0.000215938
tpk1/tpk3 (K/0Ca) vs. tpk1 (K/0Ca)	0.000378597	0.0036	0.10514	1	0.05	0	-0.01059	0.01135
tpk1/tpk3 (K/0Ca) vs. tpk3 (K/0Ca)	0.00344	0.0036	0.9555	1	0.05	0	-0.00753	0.01441
G/Gmax at -70 mV
	MeanDiff	SEM	t Value	Prob	Alpha	Sig	LCL	UCL				DF	Sum of Squares	Mean Square	F Value	Prob>F
WT (Cs) vs. WT (K/0Ca)	-0.00566	0.00243	-2.32588	0.2749	0.05	0	-0.01308	0.00176			Model	4	0.000132082	3.30206e-05	2.08884	0.10897
tpk1 (K/0Ca) vs. WT (K/0Ca)	-0.000437306	0.00206	-0.21252	1	0.05	0	-0.00671	0.00583			Error	28	0.000442626	1.58081e-05
tpk1 (K/0Ca) vs. WT (Cs)	0.00523	0.00249	2.09692	0.45156	0.05	0	-0.00237	0.01282			Total	32	0.000574708
tpk3 (K/0Ca) vs. WT (K/0Ca)	-0.00137	0.00206	-0.66686	1	0.05	0	-0.00764	0.0049
tpk3 (K/0Ca) vs. WT (Cs)	0.00429	0.00249	1.72176	0.96145	0.05	0	-0.0033	0.01188
tpk1 (K/0Ca) vs. tpk3 (K/0Ca)	-0.000934925	0.00213	-0.43992	1	0.05	0	-0.00741	0.00554
tpk1/tpk3 (K/0Ca) vs. WT (K/0Ca)	0.00124	0.00206	0.60306	1	0.05	0	-0.00503	0.00751
tpk1/tpk3 (K/0Ca) vs. WT Cs)	0.0069	0.00249	2.77036	0.09831	0.05	0	-0.000689214	0.0145
tpk1/tpk3 (K/0Ca) vs. tpk1 (K/0Ca)	0.00168	0.00213	0.78968	1	0.05	0	-0.0048	0.00815
tpk1/tpk3 (K/0Ca) vs. tpk3 (K/0Ca)	0.00261	0.00213	1.2296	1	0.05	0	-0.00386	0.00909
G/Gmax at -60 mV
	MeanDiff	SEM	t Value	Prob	Alpha	Sig	LCL	UCL				DF	Sum of Squares	Mean Square	F Value	Prob>F
WT (Cs) vs. WT (K/0Ca)	-0.00975	0.00326	-2.98575	0.05819	0.05	0	-0.0197	0.000199739			Model	4	0.000425689	0.000106422	3.74411	0.0146
tpk1 (K/0Ca) vs. WT (K/0Ca)	0.00143	0.00276	0.51906	1	0.05	0	-0.00698	0.00984			Error	28	0.000795871	2.84239e-05
tpk1 (K/0Ca) vs. WT (Cs)	0.01118	0.00334	3.34571	0.02349	0.05	1	0.000998403	0.02136			Total	32	0.00122
tpk3 (K/0Ca) vs. WT (K/0Ca)	0.00231	0.00276	0.83892	1	0.05	0	-0.00609	0.01072
tpk3 (K/0Ca) vs. WT (Cs)	0.01206	0.00334	3.60982	0.01183	0.05	1	0.00188	0.02224
tpk1 (K/0Ca) vs. tpk3 (K/0Ca)	0.00088257	0.00285	0.3097	1	0.05	0	-0.0078	0.00957
tpk1/tpk3 (K/0Ca) vs. WT (K/0Ca)	-0.00049302	0.00276	-0.17868	1	0.05	0	-0.0089	0.00791
tpk1/tpk3 (K/0Ca) vs. WT Cs)	0.00925	0.00334	2.76956	0.0985	0.05	0	-0.000926853	0.01944
tpk1/tpk3 (K/0Ca) vs. tpk1 (K/0Ca)	-0.00193	0.00285	-0.67559	1	0.05	0	-0.01061	0.00676
tpk1/tpk3 (K/0Ca) vs. tpk3 (K/0Ca)	-0.00281	0.00285	-0.98529	1	0.05	0	-0.01149	0.00588
G/Gmax at -50 mV
	MeanDiff	SEM	t Value	Prob	Alpha	Sig	LCL	UCL				DF	Sum of Squares	Mean Square	F Value	Prob>F
WT (Cs) vs. WT (K/0Ca)	-0.00792	0.00233	-3.39486	0.0207	0.05	1	-0.01503	-0.000811612			Model	4	0.000231827	5.79567e-05	3.99418	0.01095
tpk1 (K/0Ca) vs. WT (K/0Ca)	-0.000236222	0.00197	-0.11982	1	0.05	0	-0.00624	0.00577			Error	28	0.000406288	1.45103e-05
tpk1 (K/0Ca) vs. WT (Cs)	0.00768	0.00239	3.21787	0.03254	0.05	1	0.000408133	0.01496			Total	32	0.000638115
tpk3 (K/0Ca) vs. WT (K/0Ca)	0.000906967	0.00197	0.46005	1	0.05	0	-0.0051	0.00691
tpk3 (K/0Ca) vs. WT (Cs)	0.00883	0.00239	3.69668	0.00942	0.05	1	0.00155	0.0161
tpk1 (K/0Ca) vs. tpk3 (K/0Ca)	0.00114	0.00204	0.56145	1	0.05	0	-0.00506	0.00735
tpk1/tpk3 (K/0Ca) vs. WT (K/0Ca)	-0.00175	0.00197	-0.88967	1	0.05	0	-0.00776	0.00425
tpk1/tpk3 (K/0Ca) vs. WT Cs)	0.00617	0.00239	2.58219	0.1534	0.05	0	-0.00111	0.01344
tpk1/tpk3 (K/0Ca) vs. tpk1 (K/0Ca)	-0.00152	0.00204	-0.7454	1	0.05	0	-0.00772	0.00469
tpk1/tpk3 (K/0Ca) vs. tpk3 (K/0Ca)	-0.00266	0.00204	-1.30685	1	0.05	0	-0.00886	0.00354
G/Gmax at -40 mV
	MeanDiff	SEM	t Value	Prob	Alpha	Sig	LCL	UCL				DF	Sum of Squares	Mean Square	F Value	Prob>F
WT (Cs) vs. WT (K/0Ca)	0.00067427	0.00284	0.23764	1	0.05	0	-0.00797	0.00932			Model	4	0.000148244	3.70611e-05	1.72628	0.17221
tpk1 (K/0Ca) vs. WT (K/0Ca)	-0.00449	0.0024	-1.87241	0.71627	0.05	0	-0.0118	0.00282			Error	28	0.000601124	2.14687e-05
tpk1 (K/0Ca) vs. WT (Cs)	-0.00516	0.0029	-1.77827	0.86222	0.05	0	-0.01401	0.00368			Total	32	0.000749369
tpk3 (K/0Ca) vs. WT (K/0Ca)	0.00124	0.0024	0.51763	1	0.05	0	-0.00607	0.00855
tpk3 (K/0Ca) vs. WT (Cs)	0.000567032	0.0029	0.19525	1	0.05	0	-0.00828	0.00942
tpk1 (K/0Ca) vs. tpk3 (K/0Ca)	0.00573	0.00248	2.31415	0.28215	0.05	0	-0.00181	0.01328
tpk1/tpk3 (K/0Ca) vs. WT (K/0Ca)	-0.00212	0.0024	-0.88205	1	0.05	0	-0.00942	0.00519
tpk1/tpk3 (K/0Ca) vs. WT Cs)	-0.00279	0.0029	-0.9605	1	0.05	0	-0.01164	0.00606
tpk1/tpk3 (K/0Ca) vs. tpk1 (K/0Ca)	0.00237	0.00248	0.95891	1	0.05	0	-0.00517	0.00992
tpk1/tpk3 (K/0Ca) vs. tpk3 (K/0Ca)	-0.00336	0.00248	-1.35524	1	0.05	0	-0.0109	0.00419
G/Gmax at -30 mV
	MeanDiff	SEM	t Value	Prob	Alpha	Sig	LCL	UCL				DF	Sum of Squares	Mean Square	F Value	Prob>F
WT (Cs) vs. WT (K/0Ca)	0.00456	0.00315	1.44855	1	0.05	0	-0.00503	0.01415			Model	4	9.55398e-05	2.3885e-05	0.90387	0.47507
tpk1 (K/0Ca) vs. WT (K/0Ca)	-0.00129	0.00266	-0.48463	1	0.05	0	-0.0094	0.00682			Error	28	0.000739909	2.64253e-05
tpk1 (K/0Ca) vs. WT (Cs)	-0.00585	0.00322	-1.81541	0.80185	0.05	0	-0.01567	0.00397			Total	32	0.000835449
tpk3 (K/0Ca) vs. WT (K/0Ca)	0.000895302	0.00266	0.33652	1	0.05	0	-0.00721	0.009
tpk3 (K/0Ca) vs. WT (Cs)	-0.00366	0.00322	-1.13738	1	0.05	0	-0.01348	0.00615
tpk1 (K/0Ca) vs. tpk3 (K/0Ca)	0.00218	0.00275	0.79507	1	0.05	0	-0.00619	0.01056
tpk1/tpk3 (K/0Ca) vs. WT (K/0Ca)	-0.000291432	0.00266	-0.10954	1	0.05	0	-0.0084	0.00781
tpk1/tpk3 (K/0Ca) vs. WT Cs)	-0.00485	0.00322	-1.5057	1	0.05	0	-0.01467	0.00497
tpk1/tpk3 (K/0Ca) vs. tpk1 (K/0Ca)	0.000997912	0.00275	0.36317	1	0.05	0	-0.00737	0.00937
tpk1/tpk3 (K/0Ca) vs. tpk3 (K/0Ca)	-0.00119	0.00275	-0.43189	1	0.05	0	-0.00956	0.00719
G/Gmax at -20 mV
	MeanDiff	SEM	t Value	Prob	Alpha	Sig	LCL	UCL				DF	Sum of Squares	Mean Square	F Value	Prob>F
WT (Cs) vs. WT (K/0Ca)	0.00196	0.00517	0.37814	1	0.05	0	-0.0138	0.01771			Model	4	0.000109644	2.74111e-05	0.38452	0.81781
tpk1 (K/0Ca) vs. WT (K/0Ca)	-0.00191	0.00437	-0.4369	1	0.05	0	-0.01522	0.01141			Error	28	0.002	7.12857e-05
tpk1 (K/0Ca) vs. WT (Cs)	-0.00386	0.00529	-0.73021	1	0.05	0	-0.01999	0.01226			Total	32	0.00211
tpk3 (K/0Ca) vs. WT (K/0Ca)	-0.00359	0.00437	-0.82262	1	0.05	0	-0.01691	0.00972
tpk3 (K/0Ca) vs. WT (Cs)	-0.00555	0.00529	-1.0487	1	0.05	0	-0.02167	0.01057
tpk1 (K/0Ca) vs. tpk3 (K/0Ca)	-0.00169	0.00451	-0.37347	1	0.05	0	-0.01544	0.01207
tpk1/tpk3 (K/0Ca) vs. WT (K/0Ca)	0.000449116	0.00437	0.10278	1	0.05	0	-0.01287	0.01376
tpk1/tpk3 (K/0Ca) vs. WT Cs)	-0.00151	0.00529	-0.28458	1	0.05	0	-0.01763	0.01462
tpk1/tpk3 (K/0Ca) vs. tpk1 (K/0Ca)	0.00236	0.00451	0.52255	1	0.05	0	-0.01139	0.01611
tpk1/tpk3 (K/0Ca) vs. tpk3 (K/0Ca)	0.00404	0.00451	0.89602	1	0.05	0	-0.00971	0.01779
G/Gmax at -10 mV
	MeanDiff	SEM	t Value	Prob	Alpha	Sig	LCL	UCL				DF	Sum of Squares	Mean Square	F Value	Prob>F
WT (Cs) vs. WT (K/0Ca)	-0.00713	0.00907	-0.78535	1	0.05	0	-0.03478	0.02052			Model	4	0.00080959	0.000202398	0.92173	0.46524
tpk1 (K/0Ca) vs. WT (K/0Ca)	-0.000138005	0.00767	-0.01799	1	0.05	0	-0.02351	0.02323			Error	28	0.00615	0.000219585
tpk1 (K/0Ca) vs. WT (Cs)	0.00699	0.00929	0.75243	1	0.05	0	-0.02131	0.03529			Total	32	0.00696
tpk3 (K/0Ca) vs. WT (K/0Ca)	-0.00376	0.00767	-0.49056	1	0.05	0	-0.02713	0.01961
tpk3 (K/0Ca) vs. WT (Cs)	0.00336	0.00929	0.36222	1	0.05	0	-0.02494	0.03166
tpk1 (K/0Ca) vs. tpk3 (K/0Ca)	-0.00362	0.00792	-0.45756	1	0.05	0	-0.02776	0.02051
tpk1/tpk3 (K/0Ca) vs. WT (K/0Ca)	0.00852	0.00767	1.11042	1	0.05	0	-0.01485	0.03188
tpk1/tpk3 (K/0Ca) vs. WT Cs)	0.01564	0.00929	1.68419	1	0.05	0	-0.01266	0.04394
tpk1/tpk3 (K/0Ca) vs. tpk1 (K/0Ca)	0.00865	0.00792	1.09258	1	0.05	0	-0.01548	0.03279
tpk1/tpk3 (K/0Ca) vs. tpk3 (K/0Ca)	0.01228	0.00792	1.55014	1	0.05	0	-0.01186	0.03641
G/Gmax at 0 mV
	MeanDiff	SEM	t Value	Prob	Alpha	Sig	LCL	UCL				DF	Sum of Squares	Mean Square	F Value	Prob>F
WT (Cs) vs. WT (K/0Ca)	-0.01489	0.02307	-0.64573	1	0.05	0	-0.08518	0.05539			Model	4	0.00256	0.000640399	0.45136	0.77052
tpk1 (K/0Ca) vs. WT (K/0Ca)	-0.0082	0.01949	-0.42061	1	0.05	0	-0.0676	0.0512			Error	28	0.03973	0.00142
tpk1 (K/0Ca) vs. WT (Cs)	0.00669	0.02361	0.28357	1	0.05	0	-0.06524	0.07863			Total	32	0.04229
tpk3 (K/0Ca) vs. WT (K/0Ca)	-0.00506	0.01949	-0.25978	1	0.05	0	-0.06446	0.05433
tpk3 (K/0Ca) vs. WT (Cs)	0.00983	0.02361	0.41637	1	0.05	0	-0.06211	0.08177
tpk1 (K/0Ca) vs. tpk3 (K/0Ca)	0.00314	0.02013	0.15572	1	0.05	0	-0.05821	0.06448
tpk1/tpk3 (K/0Ca) vs. WT (K/0Ca)	0.01278	0.01949	0.65579	1	0.05	0	-0.04661	0.07218
tpk1/tpk3 (K/0Ca) vs. WT Cs)	0.02768	0.02361	1.17238	1	0.05	0	-0.04426	0.09961
tpk1/tpk3 (K/0Ca) vs. tpk1 (K/0Ca)	0.02098	0.02013	1.04222	1	0.05	0	-0.04036	0.08233
tpk1/tpk3 (K/0Ca) vs. tpk3 (K/0Ca)	0.01785	0.02013	0.88649	1	0.05	0	-0.0435	0.0792
G/Gmax at 10 mV
	MeanDiff	SEM	t Value	Prob	Alpha	Sig	LCL	UCL				DF	Sum of Squares	Mean Square	F Value	Prob>F
WT (Cs) vs. WT (K/0Ca)	-0.03793	0.05439	-0.69728	1	0.05	0	-0.20366	0.1278			Model	4	0.01427	0.00357	0.4522	0.76992
tpk1 (K/0Ca) vs. WT (K/0Ca)	-0.02609	0.04597	-0.56751	1	0.05	0	-0.16615	0.11398			Error	28	0.2209	0.00789
tpk1 (K/0Ca) vs. WT (Cs)	0.01184	0.05567	0.21264	1	0.05	0	-0.15779	0.18147			Total	32	0.23517
tpk3 (K/0Ca) vs. WT (K/0Ca)	0.000921364	0.04597	0.02004	1	0.05	0	-0.13915	0.14099
tpk3 (K/0Ca) vs. WT (Cs)	0.03885	0.05567	0.6978	1	0.05	0	-0.13078	0.20848
tpk1 (K/0Ca) vs. tpk3 (K/0Ca)	0.02701	0.04748	0.5689	1	0.05	0	-0.11765	0.17167
tpk1/tpk3 (K/0Ca) vs. WT (K/0Ca)	0.02519	0.04597	0.548	1	0.05	0	-0.11487	0.16526
tpk1/tpk3 (K/0Ca) vs. WT Cs)	0.06312	0.05567	1.13375	1	0.05	0	-0.10651	0.23275
tpk1/tpk3 (K/0Ca) vs. tpk1 (K/0Ca)	0.05128	0.04748	1.08009	1	0.05	0	-0.09338	0.19594
tpk1/tpk3 (K/0Ca) vs. tpk3 (K/0Ca)	0.02427	0.04748	0.5112	1	0.05	0	-0.12039	0.16893
G/Gmax at 20 mV
	MeanDiff	SEM	t Value	Prob	Alpha	Sig	LCL	UCL				DF	Sum of Squares	Mean Square	F Value	Prob>F
WT (Cs) vs. WT (K/0Ca)	-0.05756	0.068	-0.84636	1	0.05	0	-0.26476	0.14965			Model	4	0.02418	0.00604	0.49014	0.74291
tpk1 (K/0Ca) vs. WT (K/0Ca)	-0.04433	0.05747	-0.77129	1	0.05	0	-0.21945	0.13079			Error	28	0.3453	0.01233
tpk1 (K/0Ca) vs. WT (Cs)	0.01323	0.0696	0.19003	1	0.05	0	-0.19885	0.22531			Total	32	0.36948
tpk3 (K/0Ca) vs. WT (K/0Ca)	0.01516	0.05747	0.26373	1	0.05	0	-0.15996	0.19028
tpk3 (K/0Ca) vs. WT (Cs)	0.07271	0.0696	1.04467	1	0.05	0	-0.13937	0.28479
tpk1 (K/0Ca) vs. tpk3 (K/0Ca)	0.05949	0.05936	1.00216	1	0.05	0	-0.12138	0.24035
tpk1/tpk3 (K/0Ca) vs. WT (K/0Ca)	0.00591	0.05747	0.10287	1	0.05	0	-0.16921	0.18103
tpk1/tpk3 (K/0Ca) vs. WT Cs)	0.06347	0.0696	0.91184	1	0.05	0	-0.14861	0.27555
tpk1/tpk3 (K/0Ca) vs. tpk1 (K/0Ca)	0.05024	0.05936	0.8464	1	0.05	0	-0.13062	0.2311
tpk1/tpk3 (K/0Ca) vs. tpk3 (K/0Ca)	-0.00925	0.05936	-0.15576	1	0.05	0	-0.19011	0.17162
G/Gmax at 30 mV
	MeanDiff	SEM	t Value	Prob	Alpha	Sig	LCL	UCL				DF	Sum of Squares	Mean Square	F Value	Prob>F
WT (Cs) vs. WT (K/0Ca)	-0.0934	0.09537	-0.97936	1	0.05	0	-0.38398	0.19718			Model	4	0.07272	0.01818	0.74956	0.56666
tpk1 (K/0Ca) vs. WT (K/0Ca)	-0.06552	0.0806	-0.81292	1	0.05	0	-0.31111	0.18006			Error	28	0.67912	0.02425
tpk1 (K/0Ca) vs. WT (Cs)	0.02788	0.09761	0.28559	1	0.05	0	-0.26954	0.3253			Total	32	0.75184
tpk3 (K/0Ca) vs. WT (K/0Ca)	0.03736	0.0806	0.46347	1	0.05	0	-0.20823	0.28294
tpk3 (K/0Ca) vs. WT (Cs)	0.13076	0.09761	1.33954	1	0.05	0	-0.16666	0.42818
tpk1 (K/0Ca) vs. tpk3 (K/0Ca)	0.10288	0.08325	1.23586	1	0.05	0	-0.15076	0.35652
tpk1/tpk3 (K/0Ca) vs. WT (K/0Ca)	0.02175	0.0806	0.26984	1	0.05	0	-0.22384	0.26734
tpk1/tpk3 (K/0Ca) vs. WT Cs)	0.11515	0.09761	1.17965	1	0.05	0	-0.18227	0.41257
tpk1/tpk3 (K/0Ca) vs. tpk1 (K/0Ca)	0.08727	0.08325	1.04838	1	0.05	0	-0.16637	0.34091
tpk1/tpk3 (K/0Ca) vs. tpk3 (K/0Ca)	-0.01561	0.08325	-0.18748	1	0.05	0	-0.26925	0.23803
G/Gmax at 40 mV
	MeanDiff	SEM	t Value	Prob	Alpha	Sig	LCL	UCL				DF	Sum of Squares	Mean Square	F Value	Prob>F
WT (Cs) vs. WT (K/0Ca)	-0.12241	0.10001	-1.22396	1	0.05	0	-0.42714	0.18232			Model	4	0.0838	0.02095	0.78542	0.54434
tpk1 (K/0Ca) vs. WT (K/0Ca)	-0.08708	0.08453	-1.03022	1	0.05	0	-0.34462	0.17046			Error	28	0.74685	0.02667
tpk1 (K/0Ca) vs. WT (Cs)	0.03533	0.10237	0.34514	1	0.05	0	-0.27657	0.34723			Total	32	0.83064
tpk3 (K/0Ca) vs. WT (K/0Ca)	0.02278	0.08453	0.26955	1	0.05	0	-0.23476	0.28033
tpk3 (K/0Ca) vs. WT (Cs)	0.14519	0.10237	1.41839	1	0.05	0	-0.16671	0.4571
tpk1 (K/0Ca) vs. tpk3 (K/0Ca)	0.10986	0.0873	1.2585	1	0.05	0	-0.15613	0.37585
tpk1/tpk3 (K/0Ca) vs. WT (K/0Ca)	-0.02196	0.08453	-0.25977	1	0.05	0	-0.2795	0.23559
tpk1/tpk3 (K/0Ca) vs. WT Cs)	0.10045	0.10237	0.98133	1	0.05	0	-0.21145	0.41235
tpk1/tpk3 (K/0Ca) vs. tpk1 (K/0Ca)	0.06512	0.0873	0.74599	1	0.05	0	-0.20087	0.33111
tpk1/tpk3 (K/0Ca) vs. tpk3 (K/0Ca)	-0.04474	0.0873	-0.51251	1	0.05	0	-0.31073	0.22125
G/Gmax at 50 mV
	MeanDiff	SEM	t Value	Prob	Alpha	Sig	LCL	UCL				DF	Sum of Squares	Mean Square	F Value	Prob>F
WT (Cs) vs. WT (K/0Ca)	-0.14298	0.09892	-1.4453	1	0.05	0	-0.44439	0.15844			Model	4	0.09535	0.02384	0.91345	0.46978
tpk1 (K/0Ca) vs. WT (K/0Ca)	-0.09433	0.08361	-1.12829	1	0.05	0	-0.34908	0.16041			Error	28	0.73069	0.0261
tpk1 (K/0Ca) vs. WT (Cs)	0.04864	0.10125	0.48041	1	0.05	0	-0.25987	0.35715			Total	32	0.82604
tpk3 (K/0Ca) vs. WT (K/0Ca)	0.01323	0.08361	0.15827	1	0.05	0	-0.24151	0.26798
tpk3 (K/0Ca) vs. WT (Cs)	0.15621	0.10125	1.54275	1	0.05	0	-0.1523	0.46472
tpk1 (K/0Ca) vs. tpk3 (K/0Ca)	0.10756	0.08635	1.24571	1	0.05	0	-0.15553	0.37066
tpk1/tpk3 (K/0Ca) vs. WT (K/0Ca)	-0.04212	0.08361	-0.50376	1	0.05	0	-0.29686	0.21263
tpk1/tpk3 (K/0Ca) vs. WT Cs)	0.10086	0.10125	0.9961	1	0.05	0	-0.20765	0.40937
tpk1/tpk3 (K/0Ca) vs. tpk1 (K/0Ca)	0.05222	0.08635	0.6047	1	0.05	0	-0.21088	0.31531
tpk1/tpk3 (K/0Ca) vs. tpk3 (K/0Ca)	-0.05535	0.08635	-0.64101	1	0.05	0	-0.31845	0.20775
G/Gmax at 60 mV
	MeanDiff	SEM	t Value	Prob	Alpha	Sig	LCL	UCL				DF	Sum of Squares	Mean Square	F Value	Prob>F
WT (Cs) vs. WT (K/0Ca)	-0.12178	0.09188	-1.32541	1	0.05	0	-0.40173	0.15817			Model	4	0.07922	0.01981	0.87976	0.4886
tpk1 (K/0Ca) vs. WT (K/0Ca)	-0.09327	0.07765	-1.20115	1	0.05	0	-0.32988	0.14333			Error	28	0.63034	0.02251
tpk1 (K/0Ca) vs. WT (Cs)	0.02851	0.09404	0.30312	1	0.05	0	-0.25804	0.31505			Total	32	0.70956
tpk3 (K/0Ca) vs. WT (K/0Ca)	0.00383	0.07765	0.04937	1	0.05	0	-0.23277	0.24044
tpk3 (K/0Ca) vs. WT (Cs)	0.12561	0.09404	1.33571	1	0.05	0	-0.16093	0.41216
tpk1 (K/0Ca) vs. tpk3 (K/0Ca)	0.09711	0.0802	1.21081	1	0.05	0	-0.14726	0.34147
tpk1/tpk3 (K/0Ca) vs. WT (K/0Ca)	-0.00833	0.07765	-0.10727	1	0.05	0	-0.24493	0.22827
tpk1/tpk3 (K/0Ca) vs. WT Cs)	0.11345	0.09404	1.20637	1	0.05	0	-0.17309	0.39999
tpk1/tpk3 (K/0Ca) vs. tpk1 (K/0Ca)	0.08494	0.0802	1.05915	1	0.05	0	-0.15942	0.32931
tpk1/tpk3 (K/0Ca) vs. tpk3 (K/0Ca)	-0.01216	0.0802	-0.15166	1	0.05	0	-0.25653	0.2322
G/Gmax at 70 mV
	MeanDiff	SEM	t Value	Prob	Alpha	Sig	LCL	UCL				DF	Sum of Squares	Mean Square	F Value	Prob>F
WT (Cs) vs. WT (K/0Ca)	-0.12454	0.07566	-1.64599	1	0.05	0	-0.35508	0.106			Model	4	0.08009	0.02002	1.31164	0.28985
tpk1 (K/0Ca) vs. WT (K/0Ca)	-0.07702	0.06395	-1.20442	1	0.05	0	-0.27186	0.11782			Error	28	0.42745	0.01527
tpk1 (K/0Ca) vs. WT (Cs)	0.04752	0.07744	0.61363	1	0.05	0	-0.18844	0.28348			Total	32	0.50754
tpk3 (K/0Ca) vs. WT (K/0Ca)	0.01898	0.06395	0.29675	1	0.05	0	-0.17586	0.21382
tpk3 (K/0Ca) vs. WT (Cs)	0.14351	0.07744	1.85317	0.74424	0.05	0	-0.09245	0.37948
tpk1 (K/0Ca) vs. tpk3 (K/0Ca)	0.09599	0.06604	1.4535	1	0.05	0	-0.10524	0.29722
tpk1/tpk3 (K/0Ca) vs. WT (K/0Ca)	-0.00328	0.06395	-0.05133	1	0.05	0	-0.19812	0.19156
tpk1/tpk3 (K/0Ca) vs. WT Cs)	0.12126	0.07744	1.56576	1	0.05	0	-0.11471	0.35722
tpk1/tpk3 (K/0Ca) vs. tpk1 (K/0Ca)	0.07374	0.06604	1.11648	1	0.05	0	-0.12749	0.27497
tpk1/tpk3 (K/0Ca) vs. tpk3 (K/0Ca)	-0.02226	0.06604	-0.33702	1	0.05	0	-0.22349	0.17897
G/Gmax at 80 mV
	MeanDiff	SEM	t Value	Prob	Alpha	Sig	LCL	UCL				DF	Sum of Squares	Mean Square	F Value	Prob>F
WT (Cs) vs. WT (K/0Ca)	-0.12158	0.07051	-1.72413	0.95711	0.05	0	-0.33643	0.09328			Model	4	0.07102	0.01776	1.33906	0.28013
tpk1 (K/0Ca) vs. WT (K/0Ca)	-0.0744	0.0596	-1.24837	1	0.05	0	-0.25598	0.10719			Error	28	0.37126	0.01326
tpk1 (K/0Ca) vs. WT (Cs)	0.04718	0.07217	0.65368	1	0.05	0	-0.17273	0.26709			Total	32	0.44228
tpk3 (K/0Ca) vs. WT (K/0Ca)	0.00744	0.0596	0.12478	1	0.05	0	-0.17415	0.18902
tpk3 (K/0Ca) vs. WT (Cs)	0.12901	0.07217	1.78752	0.84683	0.05	0	-0.0909	0.34892
tpk1 (K/0Ca) vs. tpk3 (K/0Ca)	0.08183	0.06155	1.32955	1	0.05	0	-0.1057	0.26937
tpk1/tpk3 (K/0Ca) vs. WT (K/0Ca)	0.000987196	0.0596	0.01656	1	0.05	0	-0.1806	0.18257
tpk1/tpk3 (K/0Ca) vs. WT Cs)	0.12256	0.07217	1.69816	1	0.05	0	-0.09735	0.34247
tpk1/tpk3 (K/0Ca) vs. tpk1 (K/0Ca)	0.07538	0.06155	1.22477	1	0.05	0	-0.11215	0.26292
tpk1/tpk3 (K/0Ca) vs. tpk3 (K/0Ca)	-0.00645	0.06155	-0.10478	1	0.05	0	-0.19399	0.18109
G/Gmax at 90 mV
	MeanDiff	SEM	t Value	Prob	Alpha	Sig	LCL	UCL				DF	Sum of Squares	Mean Square	F Value	Prob>F
WT (Cs) vs. WT (K/0Ca)	-0.08972	0.05585	-1.60642	1	0.05	0	-0.25988	0.08045			Model	4	0.04159	0.0104	1.24998	0.31286
tpk1 (K/0Ca) vs. WT (K/0Ca)	-0.06128	0.0472	-1.29833	1	0.05	0	-0.2051	0.08254			Error	28	0.23289	0.00832
tpk1 (K/0Ca) vs. WT (Cs)	0.02843	0.05716	0.49743	1	0.05	0	-0.14574	0.20261			Total	32	0.27448
tpk3 (K/0Ca) vs. WT (K/0Ca)	0.01299	0.0472	0.27522	1	0.05	0	-0.13083	0.15681
tpk3 (K/0Ca) vs. WT (Cs)	0.10271	0.05716	1.79675	0.83173	0.05	0	-0.07146	0.27688
tpk1 (K/0Ca) vs. tpk3 (K/0Ca)	0.07427	0.04875	1.52358	1	0.05	0	-0.07426	0.22281
tpk1/tpk3 (K/0Ca) vs. WT (K/0Ca)	-0.01637	0.0472	-0.34674	1	0.05	0	-0.16018	0.12745
tpk1/tpk3 (K/0Ca) vs. WT Cs)	0.07335	0.05716	1.28317	1	0.05	0	-0.10082	0.24752
tpk1/tpk3 (K/0Ca) vs. tpk1 (K/0Ca)	0.04492	0.04875	0.92137	1	0.05	0	-0.10362	0.19345
tpk1/tpk3 (K/0Ca) vs. tpk3 (K/0Ca)	-0.02936	0.04875	-0.60221	1	0.05	0	-0.17789	0.11918
G/Gmax at 100 mV
	MeanDiff	SEM	t Value	Prob	Alpha	Sig	LCL	UCL				DF	Sum of Squares	Mean Square	F Value	Prob>F
WT (Cs) vs. WT (K/0Ca)	-0.09934	0.05138	-1.93329	0.6337	0.05	0	-0.2559	0.05722			Model	4	0.04154	0.01038	1.47501	0.23634
tpk1 (K/0Ca) vs. WT (K/0Ca)	-0.06073	0.04343	-1.39851	1	0.05	0	-0.19305	0.07158			Error	28	0.19713	0.00704
tpk1 (K/0Ca) vs. WT (Cs)	0.03861	0.05259	0.73406	1	0.05	0	-0.12164	0.19885			Total	32	0.23867
tpk3 (K/0Ca) vs. WT (K/0Ca)	-0.00363	0.04343	-0.08348	1	0.05	0	-0.13594	0.12869
tpk3 (K/0Ca) vs. WT (Cs)	0.09571	0.05259	1.81992	0.79479	0.05	0	-0.06453	0.25595
tpk1 (K/0Ca) vs. tpk3 (K/0Ca)	0.05711	0.04485	1.27328	1	0.05	0	-0.07955	0.19376
tpk1/tpk3 (K/0Ca) vs. WT (K/0Ca)	-0.00634	0.04343	-0.1461	1	0.05	0	-0.13866	0.12597
tpk1/tpk3 (K/0Ca) vs. WT Cs)	0.09299	0.05259	1.7682	0.87923	0.05	0	-0.06725	0.25323
tpk1/tpk3 (K/0Ca) vs. tpk1 (K/0Ca)	0.05439	0.04485	1.21264	1	0.05	0	-0.08227	0.19104
tpk1/tpk3 (K/0Ca) vs. tpk3 (K/0Ca)	-0.00272	0.04485	-0.06064	1	0.05	0	-0.13937	0.13394
G/Gmax at 110 mV
	MeanDiff	SEM	t Value	Prob	Alpha	Sig	LCL	UCL				DF	Sum of Squares	Mean Square	F Value	Prob>F
WT (Cs) vs. WT (K/0Ca)	-0.02194	0.04447	-0.4935	1	0.05	0	-0.15743	0.11355			Model	4	0.01097	0.00274	0.52007	0.72167
tpk1 (K/0Ca) vs. WT (K/0Ca)	-0.03729	0.03758	-0.99225	1	0.05	0	-0.1518	0.07722			Error	28	0.14764	0.00527
tpk1 (K/0Ca) vs. WT (Cs)	-0.01535	0.04551	-0.33717	1	0.05	0	-0.15402	0.12333			Total	32	0.15861
tpk3 (K/0Ca) vs. WT (K/0Ca)	0.01063	0.03758	0.28279	1	0.05	0	-0.10388	0.12514
tpk3 (K/0Ca) vs. WT (Cs)	0.03257	0.04551	0.71566	1	0.05	0	-0.10611	0.17125
tpk1 (K/0Ca) vs. tpk3 (K/0Ca)	0.04792	0.03881	1.23456	1	0.05	0	-0.07035	0.16618
tpk1/tpk3 (K/0Ca) vs. WT (K/0Ca)	0.00546	0.03758	0.14528	1	0.05	0	-0.10905	0.11997
tpk1/tpk3 (K/0Ca) vs. WT Cs)	0.0274	0.04551	0.60211	1	0.05	0	-0.11127	0.16608
tpk1/tpk3 (K/0Ca) vs. tpk1 (K/0Ca)	0.04275	0.03881	1.10141	1	0.05	0	-0.07551	0.16102
tpk1/tpk3 (K/0Ca) vs. tpk3 (K/0Ca)	-0.00517	0.03881	-0.13314	1	0.05	0	-0.12343	0.1131
