# Supplementary material for: Voltage-dependent gating of SV channel TPC1 confers vacuole excitability
Source: Nat Commun. 2019 Jun 14;10:2659. doi: 10.1038/s41467-019-10599-x (PMC6572840; doi:10.1038/s41467-019-10599-x)
Supplement: Supplementary file 5 — Supplementary Data 2 [file 41467_2019_10599_MOESM5_ESM.xlsx]

## Sheet: Summary of statistical analysis
	Summary of statistical analysis for current clamp data (p-values)
	lifetime of post-stimulus plateau (in comparison to WT K/0Ca)
		current injection (pA)									current injection (pA)
	plant line/solute condition	10pA	30pA	70pA	150pA	300pA	500pA	1000pA		plant line/solute condition	10pA	30pA	70pA	150pA	300pA	500pA	1000pA
	tpc1-2 (K/0Ca)	0.1133	0.04537	0.01565	0.01247	0.00063937	1.04628e-06	8.33074e-09		tpc1-2 (K/0Ca)	n.s.	*	*	*	***	***	***
	WT (K/1Ca)	0.77302	0.16163	0.03687	0.02097	0.000902969	1.56464e-06	1.06162e-08		WT (K/1Ca)	n.s.	n.s.	*	*	***	***	***
	WT (Na)	0.87012	0.37707	0.06677	0.0333	0.00167	3.25307e-06	2.62096e-08		WT (Na)	n.s.	n.s.	n.s.	**	**	***	***
	tpk1/tpk3 (K/0Ca)	0.49082	0.1464	0.02272	0.04526	0.0016	0,00000497933*	0.000171165		tpk1/tpk3 (K/0Ca)	n.s.	n.s.	*	*	**	***	***
	WT (Cs)	0.16041	0.039	0.01224	0.02146	0.000749194	0,00000192342*	4.7369e-05		WT (Cs)	n.s.	*	*	*	**	***	***
	tpk1 (K/0Ca)	0.05929	0.01404	0.00713	0.02086	0.00202	1*	0.00372		tpk1 (K/0Ca)	n.s.	*	**	*	**	n.s.	**
	tpk3 (K/0Ca)	1	1	0.60935	0.5094	0.00993	1*	0.00124		tpk3 (K/0Ca)	n.s.	n.s.	n.s.	n.s.	**	n.s.	**
	stimulus spike (in comparison to WT K/0Ca)
		current injection (pA)									current injection (pA)
	plant line/solute condition	10pA	30pA	70pA	150pA	300pA	500pA	1000pA		plant line/solute condition	10pA	30pA	70pA	150pA	300pA	500pA	1000pA
	tpc1-2 (K/0Ca)	0.17091	0.47242	0.5569	0.77655	0.52406	0.27287	0.13093		tpc1-2 (K/0Ca)	n.s.	n.s.	n.s.	n.s.	n.s.	n.s.	n.s.
	WT (K/1Ca)	1	1	1	1	1	1	0.53542		WT (K/1Ca)	n.s.	n.s.	n.s.	n.s.	n.s.	n.s.	n.s.
	WT (Na)	1	1	1	1	1	1	1		WT (Na)	n.s.	n.s.	n.s.	n.s.	n.s.	n.s.	n.s.
	tpk1/tpk3 (K/0Ca)	1	1	1	1	1	1	1		tpk1/tpk3 (K/0Ca)	n.s.	n.s.	n.s.	n.s.	n.s.	n.s.	n.s.
	WT (Cs)	1	1	1	1	1	0.76381	0.37506		WT (Cs)	n.s.	n.s.	n.s.	n.s.	n.s.	n.s.	n.s.
	tpk1 (K/0Ca)	0.29764	0.0278	0.00353	0.000618731	0.000222789	0.000137979	8.648e-06		tpk1 (K/0Ca)	n.s.	*	**	***	***	***	***
	tpk3 (K/0Ca)	1	1	1	1	1	1	1		tpk3 (K/0Ca)	n.s.	n.s.	n.s.	n.s.	n.s.	n.s.	n.s.
	stimulus plateau (in comparison to WT K/0Ca)
		current injection (pA)									current injection (pA)
	plant line/solute condition	10pA	30pA	70pA	150pA	300pA	500pA	1000pA		plant line/solute condition	10pA	30pA	70pA	150pA	300pA	500pA	1000pA
	tpc1-2 (K/0Ca)	0.57668	1	1	0.00149	3.6675e-06	1.5725e-07	8.63304e-09		tpc1-2 (K/0Ca)	n.s.	n.s.	n.s.	**	***	***	***
	WT (K/1Ca)	1	0.48111	0.03934	0.00449	0.00999	0.00284	0.00217		WT (K/1Ca)	n.s.	n.s.	*	**	**	**	**
	WT (Na)	1	0.02772	0.00148	0.000107472	2.64046e-05	1.08982e-05	1.43115e-05		WT (Na)	n.s.	*	**	***	***	***	***
	tpk1/tpk3 (K/0Ca)	1	1	1	1	1	1	1		tpk1/tpk3 (K/0Ca)	n.s.	n.s.	n.s.	n.s.	n.s.	n.s.	n.s.
	WT (Cs)	1	1	0.36522	0.03973	0.00148	0.000785493	0.000775149		WT (Cs)	n.s.	n.s.	n.s.	*	**	***	***
	tpk1 (K/0Ca)	1	1	at	1	1	1	1		tpk1 (K/0Ca)	n.s.	n.s.	n.s.	n.s.	n.s.	n.s.	n.s.
	tpk3 (K/0Ca)	0.61848	0.00281	0.018	0.00877	0.04362	0.4701	1		tpk3 (K/0Ca)	n.s.	**	*	**	*	n.s.	n.s.
	One-way ANOVA followed by Bonferroni's post-hoc comparison test
	p-value
	< 0.05	*
	< 0.01	**
	< 0.001	***
	> 0.05	n.s.(not significant)
	* please note p-values labelled with a star (*) were derived from a separate statistical analysis of the corresponding data set. For details see the data sheets of the corresponding figures.
	For all significant p-values the effect size is more than 0.38 and was calculated by Eta-square test

## Sheet: fig.2d,2e, Supplementary fig.1f
Details to statistical analysis of current clamp data presented in Fig. 2d/e and Supplementary figure 1f
			Bonferroni test										One-Way ANOVA test
lifetime of post stimulus plateau after 10pA injection
	MeanDiff	SEM	t Value	Prob	Alpha	Sig	LCL	UCL				DF	Sum of Squares	Mean Square	F Value	Prob>F
tpc1-2 (K/0Ca) vs. WT (K/0Ca)	-0.10031	0.03866	-2.59477	0.1133	0.05	0	-0.21568	0.01505			Model	3	0.03153	0.01051	2.41127	0.1025
WT (K/1Ca) vs. WT (K/0Ca)	-0.06171	0.03866	-1.59633	0.77302	0.05	0	-0.17708	0.05365			Error	17	0.07411	0.00436
WT (K/1Ca) vs. tpc1-2 (K/0Ca)	0.0386	0.04176	0.92438	1	0.05	0	-0.08601	0.16321			Total	20	0.10564
WT (Na) vs. WT (K/0Ca)	-0.06321	0.04138	-1.52753	0.87012	0.05	0	-0.1867	0.06027
WT (Na) vs. tpc1-2 (K/0Ca)	0.0371	0.04429	0.83765	1	0.05	0	-0.09507	0.16927
WT (Na) vs.WT (K/1Ca)	-0.0015	0.04429	-0.03387	1	0.05	0	-0.13367	0.13067
lifetime of post stimulus plateau after 30pA injection
	MeanDiff	SEM	t Value	Prob	Alpha	Sig	LCL	UCL				DF	Sum of Squares	Mean Square	F Value	Prob>F
tpc1-2 (K/0Ca) vs. WT (K/0Ca)	-0.17731	0.05853	-3.02958	0.04537	0.05	1	-0.35196	-0.00267			Model	3	0.11103	0.03701	3.70432	0.03227
WT (K/1Ca) vs. WT (K/0Ca)	-0.14171	0.05853	-2.42132	0.16163	0.05	0	-0.31636	0.03293			Error	17	0.16985	0.00999
WT (K/1Ca) vs. tpc1-2 (K/0Ca)	0.0356	0.06322	0.56314	1	0.05	0	-0.15304	0.22424			Total	20	0.28088
WT (Na) vs. WT (K/0Ca)	-0.12471	0.06265	-1.99065	0.37707	0.05	0	-0.31166	0.06224
WT (Na) vs. tpc1-2 (K/0Ca)	0.0526	0.06705	0.78447	1	0.05	0	-0.14749	0.25269
WT (Na) vs.WT (K/1Ca)	0.017	0.06705	0.25354	1	0.05	0	-0.18309	0.21709
lifetime of post stimulus plateau after 70pA injection
	MeanDiff	SEM	t Value	Prob	Alpha	Sig	LCL	UCL				DF	Sum of Squares	Mean Square	F Value	Prob>F
tpc1-2 (K/0Ca) vs. WT (K/0Ca)	-0.37123	0.10536	-3.52328	0.01565	0.05	1	-0.68564	-0.05682			Model	3	0.55263	0.18421	5.68899	0.00693
WT (K/1Ca) vs. WT (K/0Ca)	-0.32943	0.10536	-3.12656	0.03687	0.05	1	-0.64384	-0.01502			Error	17	0.55046	0.03238
WT (K/1Ca) vs. tpc1-2 (K/0Ca)	0.0418	0.11381	0.36729	1	0.05	0	-0.2978	0.3814			Total	20	1.10309
WT (Na) vs. WT (K/0Ca)	-0.32118	0.11279	-2.84768	0.06677	0.05	0	-0.65774	0.01538
WT (Na) vs. tpc1-2 (K/0Ca)	0.05005	0.12071	0.41463	1	0.05	0	-0.31015	0.41025
WT (Na) vs.WT (K/1Ca)	0.00825	0.12071	0.06835	1	0.05	0	-0.35195	0.36845
lifetime of post stimulus plateau after 150pA injection
	MeanDiff	SEM	t Value	Prob	Alpha	Sig	LCL	UCL				DF	Sum of Squares	Mean Square	F Value	Prob>F
tpc1-2 (K/0Ca) vs. WT (K/0Ca)	-0.69294	0.19099	-3.62813	0.01247	0.05	1	-1.26287	-0.12302			Model	3	2.06404	0.68801	6.46667	0.00405
WT (K/1Ca) vs. WT (K/0Ca)	-0.64714	0.19099	-3.38833	0.02097	0.05	1	-1.21707	-0.07722			Error	17	1.80869	0.10639
WT (K/1Ca) vs. tpc1-2 (K/0Ca)	0.0458	0.20629	0.22201	1	0.05	0	-0.56979	0.66139			Total	20	3.87273
WT (Na) vs. WT (K/0Ca)	-0.64889	0.20444	-3.17393	0.0333	0.05	1	-1.25896	-0.03882
WT (Na) vs. tpc1-2 (K/0Ca)	0.04405	0.21881	0.20132	1	0.05	0	-0.60888	0.69698
WT (Na) vs.WT (K/1Ca)	-0.00175	0.21881	-0.008	1	0.05	0	-0.65468	0.65118
lifetime of post stimulus plateau after 300pA injection
	MeanDiff	SEM	t Value	Prob	Alpha	Sig	LCL	UCL				DF	Sum of Squares	Mean Square	F Value	Prob>F
tpc1-2 (K/0Ca) vs. WT (K/0Ca)	-1.7928	0.35761	-5.01335	0.00063937	0.05	1	-2.85991	-0.72569			Model	3	14.4369	4.81229	12.902	0.000121597
WT (K/1Ca) vs. WT (K/0Ca)	-1.734	0.35761	-4.84892	0.000902969	0.05	1	-2.80111	-0.66689			Error	17	6.3408	0.37299
WT (K/1Ca) vs. tpc1-2 (K/0Ca)	0.0588	0.38626	0.15223	1	0.05	0	-1.09381	1.21141			Total	20	20.7777
WT (Na) vs. WT (K/0Ca)	-1.7455	0.38279	-4.5599	0.00167	0.05	1	-2.88777	-0.60323
WT (Na) vs. tpc1-2 (K/0Ca)	0.0473	0.40969	0.11545	1	0.05	0	-1.17523	1.26983
WT (Na) vs.WT (K/1Ca)	-0.0115	0.40969	-0.02807	1	0.05	0	-1.23403	1.21103
lifetime of post stimulus plateau after 500pA injection
	MeanDiff	SEM	t Value	Prob	Alpha	Sig	LCL	UCL				DF	Sum of Squares	Mean Square	F Value	Prob>F
tpc1-2 (K/0Ca) vs. WT (K/0Ca)	-3.3522	0.39712	-8.44129	1.04628e-06	0.05	1	-4.53722	-2.16718			Model	3	50.9576	16.9859	36.9283	1.15296e-07
WT (K/1Ca) vs. WT (K/0Ca)	-3.256	0.39712	-8.19905	1.56464e-06	0.05	1	-4.44102	-2.07098			Error	17	7.81947	0.45997
WT (K/1Ca) vs. tpc1-2 (K/0Ca)	0.0962	0.42894	0.22427	1	0.05	0	-1.18377	1.37617			Total	20	58.7771
WT (Na) vs. WT (K/0Ca)	-3.30275	0.42509	-7.76952	3.25307e-06	0.05	1	-4.57124	-2.03426
WT (Na) vs. tpc1-2 (K/0Ca)	0.04945	0.45496	0.10869	1	0.05	0	-1.30816	1.40706
WT (Na) vs.WT (K/1Ca)	-0.04675	0.45496	-0.10276	1	0.05	0	-1.40436	1.31086
lifetime of post stimulus plateau after 1000pA injection
	MeanDiff	SEM	t Value	Prob	Alpha	Sig	LCL	UCL				DF	Sum of Squares	Mean Square	F Value	Prob>F
tpc1-2 (K/0Ca) vs. WT (K/0Ca)	-8.0432	0.68455	-11.7495	8.33074e-09	0.05	1	-10.0859	-6.00046			Model	3	297.21	99.0701	72.4838	6.82973e-10
WT (K/1Ca) vs. WT (K/0Ca)	-7.916	0.68455	-11.5637	1.06162e-08	0.05	1	-9.95874	-5.87326			Error	17	23.2354	1.36679
WT (K/1Ca) vs. tpc1-2 (K/0Ca)	0.1272	0.7394	0.17203	1	0.05	0	-2.07921	2.33361			Total	20	320.446
WT (Na) vs. WT (K/0Ca)	-7.98075	0.73277	-10.8912	2.62096e-08	0.05	1	-10.1674	-5.79413
WT (Na) vs. tpc1-2 (K/0Ca)	0.06245	0.78425	0.07963	1	0.05	0	-2.2778	1900-01-02 09:39:53
WT (Na) vs.WT (K/1Ca)	-0.06475	0.78425	-0.08256	1	0.05	0	-2.405	2.2755

## Sheet: fig.3b, Supplementary fig. 4a
Details to statistical analysis of current clamp data presented in Fig. 3b and Supplementary figure 4a
			Bonferroni test									One-Way ANOVA test
lifetime of post stimulus plateau after 10pA injection
	MeanDiff	SEM	t Value	Prob	Alpha	Sig	LCL	UCL				DF	Sum of Squares	Mean Square	F Value	Prob>F
tpk1/tpk3 (K/0Ca) vs. WT (K/0Ca)	-0.06405	0.03108	-2.06073	0.49082	0.05	0	-0.15904	0.03095			Model	4	0.06839	0.0171	5.47841	0.00231
WT (Cs) vs. WT (K/0Ca)	-0.07671	0.02986	-2.56906	0.16041	0.05	0	-0.16798	0.01456			Error	27	0.08426	0.00312
WT (Cs) vs. tpk1/tpk3 (K/0Ca)	-0.01267	0.03108	-0.40755	1	0.05	0	-0.10766	0.08233			Total	31	0.15265
tpk1 (K/0Ca) vs. WT (K/0Ca)	-0.09771	0.03271	-2.98721	0.05929	0.05	0	-0.1977	0.00227
tpk1 (K/0Ca) vs. tpk1/tpk3 (K/0Ca)	-0.03367	0.03383	-0.99524	1	0.05	0	-0.13706	0.06973
tpk1 (K/0Ca) vs. WT (Cs)	-0.021	0.03271	-0.64199	1	0.05	0	-0.12098	0.07898
tpk3 (K/0Ca) vs. WT (K/0Ca)	0.02286	0.02986	0.76546	1	0.05	0	-0.06841	0.11413
tpk3 (K/0Ca) vs. tpk1/tpk3 (K/0Ca)	0.0869	0.03108	2.79616	0.09411	0.05	0	-0.00809	0.1819
tpk3 (K/0Ca) vs. WT (Cs)	0.09957	0.02986	3.33452	0.02493	0.05	1	0.0083	0.19084
tpk3 (K/0Ca) vs. tpk1 (K/0Ca)	0.12057	0.03271	3.68598	0.01009	0.05	1	0.02059	0.22055
lifetime of post stimulus plateau after 30pA injection
	MeanDiff	SEM	t Value	Prob	Alpha	Sig	LCL	UCL				DF	Sum of Squares	Mean Square	F Value	Prob>F
tpk1/tpk3 (K/0Ca) vs. WT (K/0Ca)	-0.12238	0.04692	-2.60856	0.1464	0.05	0	-0.26578	0.02102			Model	4	0.14877	0.03719	5.23029	0.00298
WT (Cs) vs. WT (K/0Ca)	-0.14229	0.04507	-3.15667	0.039	0.05	1	-0.28006	-0.00451			Error	27	0.192	0.00711
WT (Cs) vs. tpk1/tpk3 (K/0Ca)	-0.0199	0.04692	-0.42427	1	0.05	0	-0.1633	0.12349			Total	31	0.34077
tpk1 (K/0Ca) vs. WT (K/0Ca)	-0.17571	0.04938	-3.55864	0.01404	0.05	1	-0.32664	-0.02479
tpk1 (K/0Ca) vs. tpk1/tpk3 (K/0Ca)	-0.05333	0.05106	-1.04447	1	0.05	0	-0.20941	0.10274
tpk1 (K/0Ca) vs. WT (Cs)	-0.03343	0.04938	-0.67701	1	0.05	0	-0.18435	0.11749
tpk3 (K/0Ca) vs. WT (K/0Ca)	-0.02429	0.04507	-0.53879	1	0.05	0	-0.16206	0.11349
tpk3 (K/0Ca) vs. tpk1/tpk3 (K/0Ca)	0.0981	0.04692	2.0909	0.46081	0.05	0	-0.0453	0.24149
tpk3 (K/0Ca) vs. WT (Cs)	0.118	0.04507	2.61788	0.14326	0.05	0	-0.01977	0.25577
tpk3 (K/0Ca) vs. tpk1 (K/0Ca)	0.15143	0.04938	3.06679	0.04875	0.05	1	0.000507269	0.30235
lifetime of post stimulus plateau after 70pA injection
	MeanDiff	SEM	t Value	Prob	Alpha	Sig	LCL	UCL				DF	Sum of Squares	Mean Square	F Value	Prob>F
tpk1/tpk3 (K/0Ca) vs. WT (K/0Ca)	-0.29476	0.08744	-3.37108	0.02272	0.05	1	-0.56202	-0.0275			Model	4	0.52735	0.13184	5.33739	0.00267
WT (Cs) vs. WT (K/0Ca)	-0.30343	0.08401	-3.6119	0.01224	0.05	1	-0.5602	-0.04666			Error	27	0.66692	0.0247
WT (Cs) vs. tpk1/tpk3 (K/0Ca)	-0.00867	0.08744	-0.09912	1	0.05	0	-0.27592	0.25859			Total	31	1.19427
tpk1 (K/0Ca) vs. WT (K/0Ca)	-0.35143	0.09203	-3.81879	0.00713	0.05	1	-0.63271	-0.07015
tpk1 (K/0Ca) vs. tpk1/tpk3 (K/0Ca)	-0.05667	0.09517	-0.59544	1	0.05	0	-0.34755	0.23422
tpk1 (K/0Ca) vs. WT (Cs)	-0.048	0.09203	-0.52159	1	0.05	0	-0.32928	0.23328
tpk3 (K/0Ca) vs. WT (K/0Ca)	-0.16429	0.08401	-1.95559	0.60935	0.05	0	-0.42106	0.09249
tpk3 (K/0Ca) vs. tpk1/tpk3 (K/0Ca)	0.13048	0.08744	1.49221	1	0.05	0	-0.13678	0.39773
tpk3 (K/0Ca) vs. WT (Cs)	0.13914	0.08401	1.6563	1	0.05	0	-0.11763	0.39592
tpk3 (K/0Ca) vs. tpk1 (K/0Ca)	0.18714	0.09203	2.03358	0.51929	0.05	0	-0.09414	0.46842
lifetime of post stimulus plateau after 150pA injection
	MeanDiff	SEM	t Value	Prob	Alpha	Sig	LCL	UCL				DF	Sum of Squares	Mean Square	F Value	Prob>F
tpk1/tpk3 (K/0Ca) vs. WT (K/0Ca)	-0.54548	0.17614	-3.09683	0.04526	0.05	1	-1.08385	-0.0071			Model	4	1.74723	0.43681	4.35777	0.00756
WT (Cs) vs. WT (K/0Ca)	-0.57429	0.16923	-3.39352	0.02146	0.05	1	-1.09154	-0.05703			Error	27	2.70637	0.10024
WT (Cs) vs. tpk1/tpk3 (K/0Ca)	-0.02881	0.17614	-0.16356	1	0.05	0	-0.56719	0.50957			Total	31	4.4536
tpk1 (K/0Ca) vs. WT (K/0Ca)	-0.63114	0.18538	-3.40454	0.02086	0.05	1	-1.19777	-0.06452
tpk1 (K/0Ca) vs. tpk1/tpk3 (K/0Ca)	-0.08567	0.19171	-0.44685	1	0.05	0	-0.67164	0.5003
tpk1 (K/0Ca) vs. WT (Cs)	-0.05686	0.18538	-0.3067	1	0.05	0	-0.62348	0.50977
tpk3 (K/0Ca) vs. WT (K/0Ca)	-0.34571	0.16923	-2.04286	0.5094	0.05	0	-0.86297	0.17154
tpk3 (K/0Ca) vs. tpk1/tpk3 (K/0Ca)	0.19976	0.17614	1.13411	1	0.05	0	-0.33861	0.73814
tpk3 (K/0Ca) vs. WT (Cs)	0.22857	0.16923	1.35065	1	0.05	0	-0.28868	0.74583
tpk3 (K/0Ca) vs. tpk1 (K/0Ca)	0.28543	0.18538	1.53967	1	0.05	0	-0.2812	0.85205
lifetime of post stimulus plateau after 300pA injection
	MeanDiff	SEM	t Value	Prob	Alpha	Sig	LCL	UCL				DF	Sum of Squares	Mean Square	F Value	Prob>F
tpk1/tpk3 (K/0Ca) vs. WT (K/0Ca)	-1.53333	0.34997	-4.38138	0.0016	0.05	1	-2.60301	-0.46366			Model	4	12.3572	3.0893	7.80733	0.000257002
WT (Cs) vs. WT (K/0Ca)	-1.56857	0.33624	-4.66509	0.000749194	0.05	1	-2.59628	-0.54086			Error	27	10.6837	0.39569
WT (Cs) vs. tpk1/tpk3 (K/0Ca)	-0.03524	0.34997	-0.10069	1	0.05	0	-1.10492	1.03444			Total	31	23.0409
tpk1 (K/0Ca) vs. WT (K/0Ca)	-1.582	0.36833	-4.29508	0.00202	0.05	1	-2.7078	-0.4562
tpk1 (K/0Ca) vs. tpk1/tpk3 (K/0Ca)	-0.04867	0.3809	-0.12777	1	0.05	0	-1.2129	1.11557
tpk1 (K/0Ca) vs. WT (Cs)	-0.01343	0.36833	-0.03646	1	0.05	0	-1.13923	1.11237
tpk3 (K/0Ca) vs. WT (K/0Ca)	-1.24143	0.33624	-3.69213	0.00993	0.05	1	-2.26914	-0.21372
tpk3 (K/0Ca) vs. tpk1/tpk3 (K/0Ca)	0.2919	0.34997	0.83409	1	0.05	0	-0.77777	1.36158
tpk3 (K/0Ca) vs. WT (Cs)	0.32714	0.33624	0.97296	1	0.05	0	-0.70057	1.35486
tpk3 (K/0Ca) vs. tpk1 (K/0Ca)	0.34057	0.36833	0.92464	1	0.05	0	-0.78523	1.46637
lifetime of post stimulus plateau after 500pA injection *																			MeanDiff	SEM	t Value	Prob	Alpha	Sig	LCL	UCL			DF	Sum of Squares	Mean Square	F Value	Prob>F
																		tpk1/tpk3 (K/0Ca) vs. WT (K/0Ca)	-2.95667	0.41417	-7.13877	4.97933e-06	0.05	1	-4.05629	-1.85705		Model	2	41.2178	20.6089	37.1869	6.19196e-07
	MeanDiff	SEM	t Value	Prob	Alpha	Sig	LCL	UCL				DF	Sum of Squares	Mean Square	F Value	Prob>F		WT (Cs) vs. WT (K/0Ca)	-3.05329	0.39792	-7.67307	1.92342e-06	0.05	1	-4.10977	-1.9968		Error	17	9.42135	0.5542
tpk1/tpk3 (K/0Ca) vs. WT (K/0Ca)	-2.95667	1.35283	-2.18554	0.377	0.05	0	-7.09163	1.1783			Model	4	43.1145	10.7786	1.82293	0.15351		WT (Cs) vs. tpk1/tpk3 (K/0Ca)	-0.09662	0.41417	-0.23328	1	0.05	0	-1.19624	1.003		Total	19	50.6392
WT (Cs) vs. WT (K/0Ca)	-3.05329	1.29976	-2.34911	0.26387	0.05	0	-7.02603	0.91946			Error	27	159.646	5.91282
WT (Cs) vs. tpk1/tpk3 (K/0Ca)	-0.09662	1.35283	-0.07142	1	0.05	0	-4.23158	4.03834			Total	31	202.761						MeanDiff	SEM	t Value	Prob	Alpha	Sig	LCL	UCL			DF	Sum of Squares	Mean Square	F Value	Prob>F
tpk1 (K/0Ca) vs. WT (K/0Ca)	-1.35	1.42382	-0.94816	1	0.05	0	-5.70192	3.00192										tpk1 (K/0Ca) vs. WT (K/0Ca)	-1.35	1.83991	-0.73373	1	0.05	0	-6.26814	3.56814		Model	2	9.66434	4.83217	0.4894	0.62188
tpk1 (K/0Ca) vs. tpk1/tpk3 (K/0Ca)	1.60667	1.47242	1.09117	1	0.05	0	-2.89383	6.10716										tpk3 (K/0Ca) vs. WT (K/0Ca)	-1.55429	1.6796	-0.92539	1	0.05	0	-6.04392	2.93535		Error	16	157.98	9.87372
tpk1 (K/0Ca) vs. WT (Cs)	1.70329	1.42382	1.19628	1	0.05	0	-2.64864	6.05521										tpk3 (K/0Ca) vs. tpk1 (K/0Ca)	-0.20429	1.83991	-0.11103	1	0.05	0	-5.12243	4.71386		Total	18	167.644
tpk3 (K/0Ca) vs. WT (K/0Ca)	-1.55429	1.29976	-1.19582	1	0.05	0	-5.52703	2.41846
tpk3 (K/0Ca) vs. tpk1/tpk3 (K/0Ca)	1.40238	1.35283	1.03662	1	0.05	0	-2.73258	5.53734											MeanDiff	SEM	t Value	Prob	Alpha	Sig	LCL	UCL			DF	Sum of Squares	Mean Square	F Value	Prob>F
tpk3 (K/0Ca) vs. WT (Cs)	1.499	1.29976	1.15329	1	0.05	0	-2.47374	5.47174										tpk1 (K/0Ca) vs. tpk1/tpk3 (K/0Ca)	1.60667	1.91833	0.83753	1	0.05	0	-3.56082	6.77415		Model	2	8.97235	4.48617	0.44699	0.6478
tpk3 (K/0Ca) vs. tpk1 (K/0Ca)	-0.20429	1.42382	-0.14348	1	0.05	0	-4.55621	4.14764										tpk3 (K/0Ca) vs. tpk1/tpk3 (K/0Ca)	1.40238	1.76252	0.79567	1	0.05	0	-3.3454	6.15016		Error	15	150.545	10.0363
																		tpk3 (K/0Ca) vs. tpk1 (K/0Ca)	-0.20429	1.855	-0.11013	1	0.05	0	-5.20118	4.79261		Total	17	159.517
lifetime of post stimulus plateau after 1000pA injection
	MeanDiff	SEM	t Value	Prob	Alpha	Sig	LCL	UCL				DF	Sum of Squares	Mean Square	F Value	Prob>F
tpk1/tpk3 (K/0Ca) vs. WT (K/0Ca)	-7.315	1.40279	-5.21461	0.000171165	0.05	1	-11.6027	-3.02734			Model	4	266.764	66.691	10.49	2.92958e-05
WT (Cs) vs. WT (K/0Ca)	-7.67614	1.34776	-5.69549	4.7369e-05	0.05	1	-11.7956	-3.5567			Error	27	171.654	6.35757
WT (Cs) vs. tpk1/tpk3 (K/0Ca)	-0.36114	1.40279	-0.25745	1	0.05	0	-4.6488	3.92651			Total	31	438.419
tpk1 (K/0Ca) vs. WT (K/0Ca)	-6.002	1.47639	-4.06531	0.00372	0.05	1	-10.5146	-1.48937
tpk1 (K/0Ca) vs. tpk1/tpk3 (K/0Ca)	1.313	1.5268	0.85997	1	0.05	0	-3.35369	5.97969
tpk1 (K/0Ca) vs. WT (Cs)	1.67414	1.47639	1.13394	1	0.05	0	-2.83848	6.18677
tpk3 (K/0Ca) vs. WT (K/0Ca)	-6.03571	1.34776	-4.47834	0.00124	0.05	1	-10.1552	-1.91627
tpk3 (K/0Ca) vs. tpk1/tpk3 (K/0Ca)	1.27929	1.40279	0.91196	1	0.05	0	-3.00837	5.56694
tpk3 (K/0Ca) vs. WT (Cs)	1.64043	1.34776	1.21715	1	0.05	0	-2.47902	5.75988
tpk3 (K/0Ca) vs. tpk1 (K/0Ca)	-0.03371	1.47639	-0.02284	1	0.05	0	-4.54634	4.47891

## Sheet: Supplementary fig.1a,1g
Details to statistical analysis of current clamp data presented in Supplementary figure 1a/g
			Bonferroni test									One-Way ANOVA test
stimulus spike after 10pA injection
	MeanDiff	SEM	t Value	Prob	Alpha	Sig	LCL	UCL				DF	Sum of Squares	Mean Square	F Value	Prob>F
WT (K/Ca) vs. WT (K/0Ca)	-2.28571	4.21337	-0.54249	1	0.05	0	-14.8586	10.2872			Model	3	440.343	146.781	2.8348	0.06918
tpc1-2 (K/0Ca) vs. WT (K/0Ca)	-10.0857	4.21337	-2.39374	0.17091	0.05	0	-22.6586	2.48717			Error	17	880.229	51.7781
tpc1-2 (K/0Ca) vs. WT (K/1Ca)	-7.8	4.55096	-1.71392	0.6283	0.05	0	-21.3803	5.78026			Total	20	1320.57
WT (Na) vs. WT (K/0Ca)	2.71429	4.51015	0.60182	1	0.05	0	-10.7442	16.1728
WT (Na) vs. WT (K/1Ca)	5	4.82702	1.03583	1	0.05	0	-9.40404	19.404
WT (Na) vs. tpc1-2 (K/0Ca)	12.8	4.82702	2.65174	0.10068	0.05	0	-1.60404	27.204
stimulus spike after 30pA injection
	MeanDiff	SEM	t Value	Prob	Alpha	Sig	LCL	UCL				DF	Sum of Squares	Mean Square	F Value	Prob>F
WT (K/Ca) vs. WT (K/0Ca)	0.37143	9.95931	0.03729	1	0.05	0	-29.3476	30.0904			Model	3	2376.89	792.296	1900-01-02 17:43:42	0.07554
tpc1-2 (K/0Ca) vs. WT (K/0Ca)	-18.6286	9.95931	-1.87047	0.47242	0.05	0	-48.3476	11.0904			Error	17	4918.06	289.298
tpc1-2 (K/0Ca) vs. WT (K/1Ca)	-19	10.7573	-1.76625	0.57183	0.05	0	-51.1002	13.1002			Total	20	7294.95
WT (Na) vs. WT (K/0Ca)	13.3214	10.6608	1.24957	1	0.05	0	-18.4909	45.1337
WT (Na) vs. WT (K/1Ca)	1900-01-12 22:48:00	11.4098	1.13499	1	0.05	0	-21.0974	46.9974
WT (Na) vs. tpc1-2 (K/0Ca)	31.95	11.4098	2,80022	0.0738	0.05	0	-2.09739	65.9974
stimulus spike after 70pA injection
	MeanDiff	SEM	t Value	Prob	Alpha	Sig	LCL	UCL				DF	Sum of Squares	Mean Square	F Value	Prob>F
WT (K/Ca) vs. WT (K/0Ca)	2.74286	14.8566	0.18462	1	0.05	0	-41.59	47.0757			Model	3	5599.14	1866.38	2.89916	0.06525
tpc1-2 (K/0Ca) vs. WT (K/0Ca)	-26.4571	14.8566	-1.78083	0.5569	0.05	0	-70.79	17.8757			Error	17	10944	643.765
tpc1-2 (K/0Ca) vs. WT (K/1Ca)	-29.2	16.047	-1.81966	0.5188	0.05	0	-77.0849	18.6849			Total	20	16543.1
WT (Na) vs. WT (K/0Ca)	22.8929	15.9031	1.43952	1	0.05	0	-24.5626	70.3483
WT (Na) vs. WT (K/1Ca)	20.15	17.0204	1.18387	1	0.05	0	-30.6396	70.9396
WT (Na) vs. tpc1-2 (K/0Ca)	49.35	17.0204	2.89946	0.05984	0.05	0	-1.43961	100.14
stimulus spike after 150pA injection
	MeanDiff	SEM	t Value	Prob	Alpha	Sig	LCL	UCL				DF	Sum of Squares	Mean Square	F Value	Prob>F
WT (K/Ca) vs. WT (K/0Ca)	-0.14286	19.0393	-0.0075	1	0.05	0	-56.9568	56.6711			Model	3	6725.49	2241.83	2.12039	0.13541
tpc1-2 (K/0Ca) vs. WT (K/0Ca)	-30.3429	19.0393	-1.5937	0.77655	0.05	0	-87.1568	26.4711			Error	17	17973.7	1057.27
tpc1-2 (K/0Ca) vs. WT (K/1Ca)	-30.2	20.5648	-1.46853	0.96132	0.05	0	-91.5661	31.1661			Total	20	24699.1
WT (Na) vs. WT (K/0Ca)	23.8571	20.3803	1.1706	1	0.05	0	-36.9586	84.6729
WT (Na) vs. WT (K/1Ca)	24	21.8122	1.1003	1	0.05	0	-41.0886	89.0886
WT (Na) vs. tpc1-2 (K/0Ca)	54.2	21.8122	2.48484	0.14202	0.05	0	-10.8886	119.289
stimulus spike after 300pA injection
	MeanDiff	SEM	t Value	Prob	Alpha	Sig	LCL	UCL				DF	Sum of Squares	Mean Square	F Value	Prob>F
WT (K/Ca) vs. WT (K/0Ca)	-9.94286	21.1354	-0.47044	1	0.05	0	-73.0119	53.1262			Model	3	7011.46	2337.15	1.79382	0.18653
tpc1-2 (K/0Ca) vs. WT (K/0Ca)	-38.3429	21.1354	-1.81415	0.52406	0.05	0	-101.412	24.7262			Error	17	22149.2	1302.89
tpc1-2 (K/0Ca) vs. WT (K/1Ca)	-28.4	22.8289	-1.24404	1	0.05	0	-96.5223	39.7223			Total	20	29160.7
WT (Na) vs. WT (K/0Ca)	14.1071	22.6241	0.62354	1	0.05	0	-53.4042	81.6185
WT (Na) vs. WT (K/1Ca)	24.05	24.2137	0.99324	1	0.05	0	-48.2046	96.3046
WT (Na) vs. tpc1-2 (K/0Ca)	52.45	24.2137	2.16613	0.26883	0.05	0	-19.8046	124.705
stimulus spike after 500pA injection
	MeanDiff	SEM	t Value	Prob	Alpha	Sig	LCL	UCL				DF	Sum of Squares	Mean Square	F Value	Prob>F
WT (K/Ca) vs. WT (K/0Ca)	-15.4857	21.9994	-0.70392	1	0.05	0	-81.1329	50.1614			Model	3	8543.92	2847.97	2.01757	0.14965
tpc1-2 (K/0Ca) vs. WT (K/0Ca)	-47.4857	21.9994	-2.1585	0.27287	0.05	0	-113.133	18.1614			Error	17	23997	1411.59
tpc1-2 (K/0Ca) vs. WT (K/1Ca)	-32	23.7621	-1.34668	1	0.05	0	-102.907	38.907			Total	20	32541
WT (Na) vs. WT (K/0Ca)	5.71429	23.549	0.24266	1	0.05	0	-64.5568	75.9853
WT (Na) vs. WT (K/1Ca)	21.2	25.2035	0.84115	1	0.05	0	-54.0082	96.4082
WT (Na) vs. tpc1-2 (K/0Ca)	53.2	25.2035	2.11082	0.29942	0.05	0	-22.0082	128.408
stimulus spike after 1000pA injection
	MeanDiff	SEM	t Value	Prob	Alpha	Sig	LCL	UCL				DF	Sum of Squares	Mean Square	F Value	Prob>F
WT (K/Ca) vs. WT (K/0Ca)	-34.9429	19.3866	-1.80242	0.53542	0.05	0	-92.7934	22.9076			Model	3	8283.5	2761.17	2.51884	0.09263
tpc1-2 (K/0Ca) vs. WT (K/0Ca)	-48.9429	19.3866	-2.52457	0.13093	0.05	0	-106.793	8.90763			Error	17	18635.5	1096.2
tpc1-2 (K/0Ca) vs. WT (K/1Ca)	-14	20.9399	-0.66858	1	0.05	0	-76.4857	48.4857			Total	20	26919
WT (Na) vs. WT (K/0Ca)	-11.6429	20.7521	-0.56104	1	0.05	0	-73.5681	50.2824
WT (Na) vs. WT (K/1Ca)	23.3	22.2102	1.04907	1	0.05	0	-42.9761	89.5761
WT (Na) vs. tpc1-2 (K/0Ca)	37.3	22.2102	1.67941	0.66813	0.05	0	-28.9761	103.576

## Sheet: Supplementary fig.1b,1h
Details to statistical analysis of current clamp data presented in Supplementary figure 1b/h
			Bonferroni test									OneWay ANOVA test
stimulus plateau after 10pA injection
	MeanDiff	SEM	t Value	Prob	Alpha	Sig	LCL	UCL				DF	Sum of Squares	Mean Square	F Value	Prob>F
WT (K1/Ca) vs. WT (K/0Ca)	0.71429	4.02236	0.17758	1	0.05	0	-11.2886	12.7172			Model	3	380.343	126.781	2.68661	0.07925
tpc1-2 (K/0Ca) vs. WT (K/0Ca)	-7.08571	4.02236	-1.76158	0.57668	0.05	0	-19.0886	4.91718			Error	17	802.229	47.1899
tpc1-2 (K/0Ca) vs. WT (K/1Ca)	-7.8	4.34465	-1.79531	0.54241	0.05	0	-20.7646	5.16461			Total	20	1182.57
WT (Na) vs. WT (K/0Ca)	5.71429	4.30568	1.32715	1	0.05	0	-7.13405	18.5626
WT (Na) vs. WT (K/1Ca)	5	4.6082	1.08502	1	0.05	0	-8.75105	18.751
WT (Na) vs. tpc1-2 (K/0Ca)	12.8	4.6082	2.77766	0.07738	0.05	0	-0.95105	26.5511
stimulus plateau after 30pA injection
	MeanDiff	SEM	t Value	Prob	Alpha	Sig	LCL	UCL				DF	Sum of Squares	Mean Square	F Value	Prob>F
WT (K1/Ca) vs. WT (K/0Ca)	17.0286	9.15206	1.86063	0.48111	0.05	0	-10.2816	44.3387			Model	3	3367.17	1122.39	4.5943	0.01568
tpc1-2 (K/0Ca) vs. WT (K/0Ca)	0.02857	9.15206	0.00312	1	0.05	0	-27.2816	27.3387			Error	17	4153.11	244.301
tpc1-2 (K/0Ca) vs. WT (K/1Ca)	-17	9.88536	-1.71971	0.62182	0.05	0	-46.4983	12.4983			Total	20	7520.29
WT (Na) vs. WT (K/0Ca)	31.9286	9.7967	3.25911	0.02772	0.05	1	2.69481	61.1623
WT (Na) vs. WT (K/1Ca)	1900-01-14 21:36:00	10.485	1.42108	1	0.05	0	-16.3877	46.1877
WT (Na) vs. tpc1-2 (K/0Ca)	31.9	10.485	3.04244	0.04414	0.05	1	0.6123	63.1877
stimulus plateau after 70pA injection
	MeanDiff	SEM	t Value	Prob	Alpha	Sig	LCL	UCL				DF	Sum of Squares	Mean Square	F Value	Prob>F
WT (K1/Ca) vs. WT (K/0Ca)	30.4571	9.83659	3.09631	0.03934	0.05	1	1.10435	59.8099			Model	3	6858.2	2286.07	8.10053	0.00144
tpc1-2 (K/0Ca) vs. WT (K/0Ca)	13.0571	9.83659	1.32741	1	0.05	0	-16.2956	42.4099			Error	17	4797.61	282.212
tpc1-2 (K/0Ca) vs. WT (K/1Ca)	-17.4	10.6247	-1.63769	0.71917	0.05	0	-49.1046	14.3046			Total	20	11655.8
WT (Na) vs. WT (K/0Ca)	48.6071	10.5294	4.61631	0.00148	0.05	1	17.1869	80.0274
WT (Na) vs. WT (K/1Ca)	18.15	11.2692	1.61058	0.75409	0.05	0	-15.4778	51.7778
WT (Na) vs. tpc1-2 (K/0Ca)	35.55	11.2692	3.15461	0.03471	0.05	1	1.92216	69.1778
stimulus plateau after 150pA injection
	MeanDiff	SEM	t Value	Prob	Alpha	Sig	LCL	UCL				DF	Sum of Squares	Mean Square	F Value	Prob>F
WT (K1/Ca) vs. WT (K/0Ca)	35.1714	8.57973	4.09936	0.00449	0.05	1	9.56917	60.7737			Model	3	9133.32	3044.44	14.1799	6.98927e-05
tpc1-2 (K/0Ca) vs. WT (K/0Ca)	39.5714	8.57973	4.6122	0.00149	0.05	1	13.9692	65.1737			Error	17	3649.91	214.701
tpc1-2 (K/0Ca) vs. WT (K/1Ca)	4.4	9.26716	0.47479	1	0.05	0	-23.2536	32.0536			Total	20	12783.2
WT (Na) vs. WT (K/0Ca)	54.0714	9.18405	5.88754	0.000107472	0.05	1	26.6658	81.477
WT (Na) vs. WT (K/1Ca)	18.9	9.82931	1.92282	0.42852	0.05	0	-10.4311	48.2311
WT (Na) vs. tpc1-2 (K/0Ca)	14.5	9.82931	1.47518	0.95067	0.05	0	-14.8311	43.8311
stimulus plateau after 300pA injection
	MeanDiff	SEM	t Value	Prob	Alpha	Sig	LCL	UCL				DF	Sum of Squares	Mean Square	F Value	Prob>F
WT (K1/Ca) vs. WT (K/0Ca)	33.2571	8.91597	3.73006	0.00999	0.05	1	6.6515	59.8628			Model	3	17379.5	5793.18	24.9858	1.8393e-06
tpc1-2 (K/0Ca) vs. WT (K/0Ca)	68.6571	8.91597	7.70046	3.6675e-06	0.05	1	42.0515	95.2628			Error	17	3941.61	231.859
tpc1-2 (K/0Ca) vs. WT (K/1Ca)	35.4	9.63035	3.67588	0.01124	0.05	1	6.66263	64.1374			Total	20	21321.1
WT (Na) vs. WT (K/0Ca)	63.1071	9.54398	6.61225	2.64046e-05	0.05	1	34.6275	91.5868
WT (Na) vs. WT (K/1Ca)	29.85	10.2145	2.92231	0.05701	0.05	0	-0.63059	60.3306
WT (Na) vs. tpc1-2 (K/0Ca)	-5.55	10.2145	-0.54334	1	0.05	0	-36.0306	24.9306
stimulus plateau after 500pA injection
	MeanDiff	SEM	t Value	Prob	Alpha	Sig	LCL	UCL				DF	Sum of Squares	Mean Square	F Value	Prob>F
WT (K1/Ca) vs. WT (K/0Ca)	38.1429	8.84791	4.31095	0.00284	0.05	1	1900-01-11 17:46:03	64.5454			Model	3	24343.3	8114.43	35.5377	1.52526e-07
tpc1-2 (K/0Ca) vs. WT (K/0Ca)	85.3429	8.84791	9.64554	1.5725e-07	0.05	1	58.9403	111.745			Error	17	3881.66	228.333
tpc1-2 (K/0Ca) vs. WT (K/1Ca)	47.2	9.55684	4.93887	0.000747318	0.05	1	18.682	75.718			Total	20	28225
WT (Na) vs. WT (K/0Ca)	67.1429	9.47112	7.08922	1.08982e-05	0.05	1	38.8806	95.4051
WT (Na) vs. WT (K/1Ca)	29	10,13656	2.86093	0.06493	0.05	0	-1.2479	59.2479
WT (Na) vs. tpc1-2 (K/0Ca)	-18.2	10.1366	-1.79548	0.54224	0.05	0	-48.4479	12.0479
stimulus plateau after 1000pA injection
	MeanDiff	SEM	t Value	Prob	Alpha	Sig	LCL	UCL				DF	Sum of Squares	Mean Square	F Value	Prob>F
WT (K1/Ca) vs. WT (K/0Ca)	39.9429	9.00376	4.43624	0.00217	0.05	1	13.0753	66.8105			Model	3	34428.2	11476.1	48.5354	1.50808e-08
tpc1-2 (K/0Ca) vs. WT (K/0Ca)	105.543	9.00376	11.7221	8.63304e-09	0.05	1	78.6753	132.41			Error	17	4019.61	236.447
tpc1-2 (K/0Ca) vs. WT (K/1Ca)	65.6	9.72517	6.74538	2.05612e-05	0.05	1	36.5797	94.6203			Total	20	38447.8
WT (Na) vs. WT (K/0Ca)	66.8929	9.63795	6.94057	1.43115e-05	0.05	1	38.1328	95.6529
WT (Na) vs. WT (K/1Ca)	26.95	10.3151	2.61267	0.10918	0.05	0	-3.8307	57.7307
WT (Na) vs. tpc1-2 (K/0Ca)	-38.65	10.3151	-3.74693	0.00963	0.05	1	-69.4307	-7.8693

## Sheet: Supplementary fig.3c, 4b
Details to statistical analysis of current clamp data presented in Supplementary fig. 3c and fig. 4b
	Bonferroni test											OneWay ANOVA test
stimulus spike after 10pA injection
	MeanDiff	SEM	t Value	Prob	Alpha	Sig	LCL	UCL				DF	Sum of Squares	Mean Square	F Value	Prob>F
WT (Cs) vs. WT (K/0Ca)	-5.28571	3.61475	-1.46226	1	0.05	0	-16.3343	5.76284			Model	4	622.943	155.736	3.40536	0.02227
tpk1 (K/0Ca) vs. WT (K/0Ca)	-9.08571	3.95976	-2.29451	0.29764	0.05	0	-21.1888	3.01737			Error	27	1234.78	45.7325
tpk1 (K/0Ca) vs. WT (Cs)	-3.8	3.95976	-0.95965	1	0.05	0	-15.9031	8.30309			Total	31	1857.72
tpk3 (K/0Ca) vs. WT (K/0Ca)	4.14286	3.61475	1.1461	1	0.05	0	-6.9057	15.1914
tpk3 (K/0Ca) vs. WT (Cs)	9.42857	3.61475	2.60836	0.14647	0.05	0	-1.61998	20.4771
tpk3 (K/0Ca) vs. tpk1 (K/0Ca)	13.2286	3.95976	3.34075	0.02454	0.05	1	1.12549	25.3317
tpk1/tpk3 (K/0Ca) vs. WT (K/0Ca)	-1.11905	3.76235	-0.29743	1	0.05	0	-12.6188	10.3806
WT (Cs) vs. tpk1/tpk3 (K/0Ca)	4.16667	3.76235	1.10746	1	0.05	0	-7.33303	15.6664
tpk1 (K/0Ca) vs. tpk1/tpk3 (K/0Ca)	7.96667	4.09494	1.94549	0.62196	0.05	0	-4.54961	20.4829
tpk3 (K/0Ca) vs. tpk1/tpk3 (K/0Ca)	-5.2619	3.76235	-1.39857	1	0.05	0	-16.7616	6.2378
stimulus spike after 30pA injection
	MeanDiff	SEM	t Value	Prob	Alpha	Sig	LCL	UCL				DF	Sum of Squares	Mean Square	F Value	Prob>F
WT (Cs) vs. WT (K/0Ca)	-7.57143	5.77667	-1.31069	1	0.05	0	-25.2279	10.0851			Model	4	2708.41	677.103	5.79737	0.00168
tpk1 (K/0Ca) vs. WT (K/0Ca)	-20.8286	6.32803	-3.29148	0.0278	0.05	1	-40.1703	-1.48682			Error	27	3153.46	116.795
tpk1 (K/0Ca) vs. WT (Cs)	-13.2571	6.32803	-2.09499	0.45688	0.05	0	-32.5989	6.08461			Total	31	5861.88
tpk3 (K/0Ca) vs. WT (K/0Ca)	8.42857	5.77667	1.45907	1	0.05	0	-9.22795	26.0851
tpk3 (K/0Ca) vs. WT (Cs)	16	5.77667	2.76976	0.10022	0.05	0	-1.65652	33.6565
tpk3 (K/0Ca) vs. tpk1 (K/0Ca)	29.2571	6.32803	4.62342	0.000837903	0.05	1	9.91539	48.5989
tpk1/tpk3 (K/0Ca) vs. WT (K/0Ca)	-2.2619	6.01255	-0.3762	1	0.05	0	-20.6394	16.1156
WT (Cs) vs. tpk1/tpk3 (K/0Ca)	5.30952	6.01255	0.88307	1	0.05	0	-13.068	23.687
tpk1 (K/0Ca) vs. tpk1/tpk3 (K/0Ca)	18.5667	6.54407	2.83718	0.0853	0.05	0	-1.4354	38.5687
tpk3 (K/0Ca) vs. tpk1/tpk3 (K/0Ca)	-10.6905	6.01255	-1.77803	0.86665	0.05	0	-29.068	7.68701
stimulus spike after 70pA injection
	MeanDiff	SEM	t Value	Prob	Alpha	Sig	LCL	UCL				DF	Sum of Squares	Mean Square	F Value	Prob>F
WT (Cs) vs. WT (K/0Ca)	-10	7.83305	-1.27664	1	0.05	0	-33.9419	13.9419			Model	4	5444.26	1361.07	6.33796	0.000988683
tpk1 (K/0Ca) vs. WT (K/0Ca)	-35.0571	8.58068	-4.08559	0.00353	0.05	1	-61.2841	-8.83013			Error	27	5798.2	214.748
tpk1 (K/0Ca) vs. WT (Cs)	-25.0571	8.58068	-2.92018	0.06981	0.05	0	-51.2841	1.16987			Total	31	11242.5
tpk3 (K/0Ca) vs. WT (K/0Ca)	5	7.83305	0.63832	1	0.05	0	-18.9419	28.9419
tpk3 (K/0Ca) vs. WT (Cs)	15	7.83305	1.91496	0.66147	0.05	0	-8.94187	38.9419
tpk3 (K/0Ca) vs. tpk1 (K/0Ca)	40.0571	8.58068	4.6683	0.000742759	0.05	1	13.8301	66.2841
tpk1/tpk3 (K/0Ca) vs. WT (K/0Ca)	-3.02381	8.1529	-0.37089	1	0.05	0	-27.9433	21.8957
WT (Cs) vs. tpk1/tpk3 (K/0Ca)	6.97619	8.1529	0.85567	1	0.05	0	-17.9433	31.8957
tpk1 (K/0Ca) vs. tpk1/tpk3 (K/0Ca)	32.0333	8.87362	3.60995	0.0123	0.05	1	4.91095	59.1557
tpk3 (K/0Ca) vs. tpk1/tpk3 (K/0Ca)	-8.02381	8.1529	-0.98417	1	0.05	0	-32.9433	16.8957
stimulus spike after 150pA injection
	MeanDiff	SEM	t Value	Prob	Alpha	Sig	LCL	UCL				DF	Sum of Squares	Mean Square	F Value	Prob>F
WT (Cs) vs. WT (K/0Ca)	-13.5714	10.3584	-1.31019	1	0.05	0	-45.232	18.0892			Model	4	10368.8	2592.19	6.90265	0.000580343
tpk1 (K/0Ca) vs. WT (K/0Ca)	-53.7429	11.347	-4.73629	0.000618731	0.05	1	-88.4253	-19.0604			Error	27	10139.5	375.536
tpk1 (K/0Ca) vs. WT (Cs)	-40.1714	11.347	-3.54026	0.01473	0.05	1	-74.8538	-5.48901			Total	31	20508.2
tpk3 (K/0Ca) vs. WT (K/0Ca)	-4.28571	10.3584	-0.41374	1	0.05	0	-35.9463	27.3749
tpk3 (K/0Ca) vs. WT (Cs)	9.28571	10.3584	0.89645	1	0.05	0	-22.3749	40.9463
tpk3 (K/0Ca) vs. tpk1 (K/0Ca)	49.4571	11.347	4.3586	0.0017	0.05	1	14.7747	84.1396
tpk1/tpk3 (K/0Ca) vs. WT (K/0Ca)	-5.30952	10.7813	-0.49247	1	0.05	0	-38.2629	27.6439
WT (Cs) vs. tpk1/tpk3 (K/0Ca)	8.2619	10.7813	0.76632	1	0.05	0	-24.6915	41.2153
tpk1 (K/0Ca) vs. tpk1/tpk3 (K/0Ca)	48.4333	11.7344	4.12746	0.00316	0.05	1	12.5669	84.2998
tpk3 (K/0Ca) vs. tpk1/tpk3 (K/0Ca)	-1.02381	10.7813	-0.09496	1	0.05	0	-33.9772	31.9296
stimulus spike after 300pA injection
	MeanDiff	SEM	t Value	Prob	Alpha	Sig	LCL	UCL				DF	Sum of Squares	Mean Square	F Value	Prob>F
WT (Cs) vs. WT (K/0Ca)	-21.1429	13.7639	-1.53611	1	0.05	0	-63.2125	20.9268			Model	4	20663.3	5165.83	1900-01-07 18:58:54	0.000260726
tpk1 (K/0Ca) vs. WT (K/0Ca)	-77.1429	15.0776	-5.11639	0.000222789	0.05	1	-123.228	-31.0578			Error	27	17902.6	663.058
tpk1 (K/0Ca) vs. WT (Cs)	-56	15.0776	-3.71412	0.00938	0.05	1	-102.085	-9.91499			Total	31	38565.9
tpk3 (K/0Ca) vs. WT (K/0Ca)	-12.5714	13.7639	-0.91336	1	0.05	0	-54.6411	29.4982
tpk3 (K/0Ca) vs. WT (Cs)	8.57143	13.7639	0.62275	1	0.05	0	-33.4982	50.6411
tpk3 (K/0Ca) vs. tpk1 (K/0Ca)	64.5714	15.0776	4.2826	0.00209	0.05	1	18.4864	110.656
tpk1/tpk3 (K/0Ca) vs. WT (K/0Ca)	-6.14286	14.3259	-0.42879	1	0.05	0	-49.9303	37.6446
WT (Cs) vs. tpk1/tpk3 (K/0Ca)	15	14.3259	1.04705	1	0.05	0	-28.7875	58.7875
tpk1 (K/0Ca) vs. tpk1/tpk3 (K/0Ca)	71	15.5923	4.55352	0.00101	0.05	1	23.3417	118.658
tpk3 (K/0Ca) vs. tpk1/tpk3 (K/0Ca)	6.42857	14.3259	0.44874	1	0.05	0	-37.3589	50.2161
stimulus spike after 500pA injection
	MeanDiff	SEM	t Value	Prob	Alpha	Sig	LCL	UCL				DF	Sum of Squares	Mean Square	F Value	Prob>F
WT (Cs) vs. WT (K/0Ca)	-29	15.7379	-1.84269	0.76381	0.05	0	-77.1031	19.1031			Model	4	29404.4	7351.11	8.47995	0.000144359
tpk1 (K/0Ca) vs. WT (K/0Ca)	-91.2857	17.24	-5.29501	0.000137979	0.05	1	-143.98	-38.5914			Error	27	23405.8	866.881
tpk1 (K/0Ca) vs. WT (Cs)	-62.2857	17.24	-3.61287	0.01221	0.05	1	-114.98	-9.59142			Total	31	52810.2
tpk3 (K/0Ca) vs. WT (K/0Ca)	-16.5714	15.7379	-1.05297	1	0.05	0	-64.6745	31.5317
tpk3 (K/0Ca) vs. WT (Cs)	12.4286	15.7379	0.78972	1	0.05	0	-35.6745	60.5317
tpk3 (K/0Ca) vs. tpk1 (K/0Ca)	74.7143	17.24	4.33378	0.00182	0.05	1	22.02	127.409
tpk1/tpk3 (K/0Ca) vs. WT (K/0Ca)	-4.78571	16.3805	-0.29216	1	0.05	0	-54.853	45.2816
WT (Cs) vs. tpk1/tpk3 (K/0Ca)	24.2143	16.3805	1.47824	1	0.05	0	-25.853	74.2816
tpk1 (K/0Ca) vs. tpk1/tpk3 (K/0Ca)	86.5	17.8285	4.85178	0.000453622	0.05	1	32.0067	140.993
tpk3 (K/0Ca) vs. tpk1/tpk3 (K/0Ca)	11.7857	16.3805	0.7195	1	0.05	0	-38.2816	61.853
stimulus spike after 1000pA injection
	MeanDiff	SEM	t Value	Prob	Alpha	Sig	LCL	UCL				DF	Sum of Squares	Mean Square	F Value	Prob>F
WT (Cs) vs. WT (K/0Ca)	-32.7143	14.9224	-2.19229	0.37506	0.05	0	-78.48	13.0515			Model	4	38911.6	9727.91	12.4817	8.50076e-06
tpk1 (K/0Ca) vs. WT (K/0Ca)	-112.143	17.4981	-6.40886	8.648e-06	0.05	1	-165.808	-58.4778			Error	26	20263.8	779.376
tpk1 (K/0Ca) vs. WT (Cs)	-79.4286	17.4981	-4.53927	0.00113	0.05	1	-133.094	-25.7635			Total	30	59175.4
tpk3 (K/0Ca) vs. WT (K/0Ca)	-11.5714	14.9224	-0.77544	1	0.05	0	-57.3372	34.1943
tpk3 (K/0Ca) vs. WT (Cs)	21.1429	14.9224	1.41685	1	0.05	0	-24.6229	66.9086
tpk3 (K/0Ca) vs. tpk1 (K/0Ca)	100.571	17.4981	5.74756	4.7329e-05	0.05	1	46.9063	154.237
tpk1/tpk3 (K/0Ca) vs. WT (K/0Ca)	-4.64286	15.5318	-0.29893	1	0.05	0	-52.2773	42.9916
WT (Cs) vs. tpk1/tpk3 (K/0Ca)	28.0714	15.5318	1.80736	0.82292	0.05	0	-19.5631	75.7059
tpk1 (K/0Ca) vs. tpk1/tpk3 (K/0Ca)	107.5	18.0206	5.96541	2.69176e-05	0.05	1	52.2326	162.767
tpk3 (K/0Ca) vs. tpk1/tpk3 (K/0Ca)	6.92857	15.5318	0.44609	1	0.05	0	-40.7059	54.5631

## Sheet: Supplemtary fig.3d, 4c
Details to statistical analysis of current clamp data presented in Supplementary fig. 3d and fig. 4c
			Bonferroni test										OneWay ANOVA test
stimulus plateau after 10pA injection
	MeanDiff	SEM	t Value	Prob	Alpha	Sig	LCL	UCL				DF	Sum of Squares	Mean Square	F Value	Prob>F
WT (Cs) vs. WT (K/0Ca)	-5.42857	3.51962	-1.54237	1	0.05	0	-16.1864	5.32923			Model	4	720.576	180.144	4.15489	0.00947
tpk1 (K/0Ca) vs. WT (K/0Ca)	-6.28571	3.85556	-1.6303	1	0.05	0	-18.0703	5.49887			Error	27	1170.64	43.3571
tpk1 (K/0Ca) vs. WT (Cs)	-0.85714	3.85556	-0.22231	1	0.05	0	-12.6417	10.9274			Total	31	1891.22
tpk3 (K/0Ca) vs. WT (K/0Ca)	6.85714	3.51962	1.94826	0.61848	0.05	0	-3.90066	17.615
tpk3 (K/0Ca) vs. WT (Cs)	12.2857	3.51962	3.49063	0.01673	0.05	1	1.52791	23.0435
tpk3 (K/0Ca) vs. tpk1 (K/0Ca)	13.1429	3.85556	3.40881	0.02063	0.05	1	1.35828	24.9274
tpk1/tpk3 (K/0Ca) vs. WT (K/0Ca)	0.21429	3.66334	0.05849	1	0.05	0	-10.9828	11.4114
WT (Cs) vs. tpk1/tpk3 (K/0Ca)	5.64286	3.66334	1.54036	1	0.05	0	-5.55422	16.8399
tpk1 (K/0Ca) vs. tpk1/tpk3 (K/0Ca)	6.5	3.98718	1.63022	1	0.05	0	-5.6869	18.6869
tpk3 (K/0Ca) vs. tpk1/tpk3 (K/0Ca)	-6.64286	3.66334	-1.81333	0.80912	0.05	0	-17.8399	4.55422
stimulus plateau after 30pA injection
	MeanDiff	SEM	t Value	Prob	Alpha	Sig	LCL	UCL				DF	Sum of Squares	Mean Square	F Value	Prob>F
WT (Cs) vs. WT (K/0Ca)	4.57143	4.55469	1.00368	1	0.05	0	-9.35006	18.4929			Model	4	2075.08	518.77	7.1448	0.000464531
tpk1 (K/0Ca) vs. WT (K/0Ca)	-4.77143	4.98941	-0.95631	1	0.05	0	-20.0217	10.4788			Error	27	1960.42	72.6081
tpk1 (K/0Ca) vs. WT (Cs)	-9.34286	4.98941	-1.87254	0.72	0.05	0	-24.5931	5.90737			Total	31	4035.5
tpk3 (K/0Ca) vs. WT (K/0Ca)	19	4.55469	4.17153	0.00281	0.05	1	5.07851	32.9215
tpk3 (K/0Ca) vs. WT (Cs)	14.4286	4.55469	3.16785	0.03793	0.05	1	0.50708	28.3501
tpk3 (K/0Ca) vs. tpk1 (K/0Ca)	23.7714	4.98941	4.76438	0.00057375	0.05	1	8.5212	39.0217
tpk1/tpk3 (K/0Ca) vs. WT (K/0Ca)	2.09524	4.74067	0.44197	1	0.05	0	-12.3947	16.5852
WT (Cs) vs. tpk1/tpk3 (K/0Ca)	-2.47619	4.74067	-0.52233	1	0.05	0	-16.9661	12.0138
tpk1 (K/0Ca) vs. tpk1/tpk3 (K/0Ca)	6.86667	5.15975	1.33081	1	0.05	0	-8.9042	22.6375
tpk3 (K/0Ca) vs. tpk1/tpk3 (K/0Ca)	-16.9048	4.74067	-3.5659	0.01378	0.05	1	-31.3947	-2.41481
stimulus plateau after 70pA injection
	MeanDiff	SEM	t Value	Prob	Alpha	Sig	LCL	UCL				DF	Sum of Squares	Mean Square	F Value	Prob>F
WT (Cs) vs. WT (K/0Ca)	9.71429	4.41494	2.20032	0.36522	0.05	0	-3.78006	23.2086			Model	4	1442.91	360.728	5.28766	0.00281
tpk1 (K/0Ca) vs. WT (K/0Ca)	-3.74286	4.83632	-0.77391	1	0.05	0	-18.5252	11.0395			Error	27	1841.96	68.2208
tpk1 (K/0Ca) vs. WT (Cs)	-13.4571	4.83632	-2.78252	0.09722	0.05	0	-28.2395	1.32517			Total	31	3284.88
tpk3 (K/0Ca) vs. WT (K/0Ca)	15.2857	4.41494	3.46227	0.018	0.05	1	1.79137	28.7801
tpk3 (K/0Ca) vs. WT (Cs)	5.57143	4.41494	1.26195	1	0.05	0	-7.92291	19.0658
tpk3 (K/0Ca) vs. tpk1 (K/0Ca)	19.0286	4.83632	3.93451	0.00526	0.05	1	4.24626	33.8109
tpk1/tpk3 (K/0Ca) vs. WT (K/0Ca)	4.19048	4.59521	0.91192	1	0.05	0	-9.85488	18.2358
WT (Cs) vs. tpk1/tpk3 (K/0Ca)	-5.52381	4.59521	-1.20208	1	0.05	0	-19.5692	8.52155
tpk1 (K/0Ca) vs. tpk1/tpk3 (K/0Ca)	7.93333	5.00143	1.58621	1	0.05	0	-7.35364	23.2203
tpk3 (K/0Ca) vs. tpk1/tpk3 (K/0Ca)	-11.0952	4.59521	-2.41452	0.22804	0.05	0	-25.1406	2.95012
stimulus plateau after 150pA injection
	MeanDiff	SEM	t Value	Prob	Alpha	Sig	LCL	UCL				DF	Sum of Squares	Mean Square	F Value	Prob>F
WT (Cs) vs. WT (K/0Ca)	13.7143	4.35481	3.14923	0.03973	0.05	1	0.40372	27.0249			Model	4	1679.84	419.959	1900-01-06 07:50:55	0.00099912
tpk1 (K/0Ca) vs. WT (K/0Ca)	-1.62857	4.77046	-0.34139	1	0.05	0	-16.2096	12.9524			Error	27	1792.13	66.3753
tpk1 (K/0Ca) vs. WT (Cs)	-15.3429	4.77046	-3.21622	0.0336	0.05	1	-29.9239	-0.76186			Total	31	3471.97
tpk3 (K/0Ca) vs. WT (K/0Ca)	16.2857	4.35481	3.73971	0.00877	0.05	1	2.97515	29.5963
tpk3 (K/0Ca) vs. WT (Cs)	2.57143	4.35481	0.59048	1	0.05	0	-10.7391	15.882
tpk3 (K/0Ca) vs. tpk1 (K/0Ca)	17.9143	4.77046	3.75526	0.00843	0.05	1	3.33329	32.4953
tpk1/tpk3 (K/0Ca) vs. WT (K/0Ca)	4.2381	4.53263	0.93502	1	0.05	0	-9.61598	18.0922
WT (Cs) vs. tpk1/tpk3 (K/0Ca)	-9.47619	4.53263	-2.09066	0.46104	0.05	0	-23.3303	4.37789
tpk1 (K/0Ca) vs. tpk1/tpk3 (K/0Ca)	5.86667	4.93332	1.18919	1	0.05	0	-9.21211	20.9455
tpk3 (K/0Ca) vs. tpk1/tpk3 (K/0Ca)	-12.0476	4.53263	-2.65798	0.13047	0.05	0	-25.9017	1.80646
stimulus plateau after 300pA injection
	MeanDiff	SEM	t Value	Prob	Alpha	Sig	LCL	UCL				DF	Sum of Squares	Mean Square	F Value	Prob>F
WT (Cs) vs. WT (K/0Ca)	18.4286	4.17787	4.41099	0.00148	0.05	1	5.65882	31.1983			Model	4	1800.04	450.01	7.36619	0.000380119
tpk1 (K/0Ca) vs. WT (K/0Ca)	-0.54286	4.57663	-0.11862	1	0.05	0	-14.5314	13.4457			Error	27	1649.46	61.0912
tpk1 (K/0Ca) vs. WT (Cs)	-18.9714	4.57663	-4.14528	0.00301	0.05	1	-32.96	-4.98286			Total	31	3449.5
tpk3 (K/0Ca) vs. WT (K/0Ca)	13	4.17787	3.11163	0.04362	0.05	1	0.23025	25.7697
tpk3 (K/0Ca) vs. WT (Cs)	-5.42857	4.17787	-1.29936	1	0.05	0	-18.1983	7.34118
tpk3 (K/0Ca) vs. tpk1 (K/0Ca)	13.5429	4.57663	2.95913	0.0635	0.05	0	-0.44571	27.5314
tpk1/tpk3 (K/0Ca) vs. WT (K/0Ca)	5.02381	4.34847	1.15531	1	0.05	0	-8.26737	18.315
WT (Cs) vs. tpk1/tpk3 (K/0Ca)	-13.4048	4.34847	-3.08264	0.04687	0.05	1	-26.6959	-0.11358
tpk1 (K/0Ca) vs. tpk1/tpk3 (K/0Ca)	5.56667	4.73287	1.17617	1	0.05	0	-8.89946	20.0328
tpk3 (K/0Ca) vs. tpk1/tpk3 (K/0Ca)	-7.97619	4.34847	-1.83425	0.7766	0.05	0	-21.2674	5.31499
stimulus plateau after 500pA injection
	MeanDiff	SEM	t Value	Prob	Alpha	Sig	LCL	UCL				DF	Sum of Squares	Mean Square	F Value	Prob>F
WT (Cs) vs. WT (K/0Ca)	23.2857	5.0104	4.64747	0.000785493	0.05	1	7.97131	38.6001			Model	4	2411.63	602.906	6.86177	0.000602767
tpk1 (K/0Ca) vs. WT (K/0Ca)	0.54286	5.48862	0.09891	1	0.05	0	-16.2332	17.319			Error	27	2372.34	87.8645
tpk1 (K/0Ca) vs. WT (Cs)	-22.7429	5.48862	-4.14364	0.00302	0.05	1	-39.5189	-5.96677			Total	31	4783.97
tpk3 (K/0Ca) vs. WT (K/0Ca)	10.4286	5.0104	2.08138	0.4701	0.05	0	-4.88583	25.743
tpk3 (K/0Ca) vs. WT (Cs)	-12.8571	5.0104	-2.56609	0.16152	0.05	0	-28.1715	2.45726
tpk3 (K/0Ca) vs. tpk1 (K/0Ca)	9.88571	5.48862	1.80113	0.82863	0.05	0	-6.89037	26.6618
tpk1/tpk3 (K/0Ca) vs. WT (K/0Ca)	6.14286	5.21499	1.17792	1	0.05	0	-9.79688	22.0826
WT (Cs) vs. tpk1/tpk3 (K/0Ca)	-17.1429	5.21499	-3.28722	0.0281	0.05	1	-33.0826	-1.20312
tpk1 (K/0Ca) vs. tpk1/tpk3 (K/0Ca)	5.6	5.676	0.98661	1	0.05	0	-11.7488	22.9488
tpk3 (K/0Ca) vs. tpk1/tpk3 (K/0Ca)	-4.28571	5.21499	-0.82181	1	0.05	0	-20.2254	11.654
stimulus plateau after 1000pA injection
	MeanDiff	SEM	t Value	Prob	Alpha	Sig	LCL	UCL				DF	Sum of Squares	Mean Square	F Value	Prob>F
WT (Cs) vs. WT (K/0Ca)	30.5714	6.52754	4.68345	0.000775149	0.05	1	10.552	50.5908			Model	4	4307.3	1076.83	7.22068	0.000474664
tpk1 (K/0Ca) vs. WT (K/0Ca)	2.14286	7.65422	0.27996	1	0.05	0	-21.332	25.6177			Error	26	3877.4	149.131
tpk1 (K/0Ca) vs. WT (Cs)	-28.4286	7.65422	-3.7141	0.00981	0.05	1	-51.9034	-4.95376			Total	30	8184.71
tpk3 (K/0Ca) vs. WT (K/0Ca)	3.14286	6.52754	0.48148	1	0.05	0	-16.8765	23.1622
tpk3 (K/0Ca) vs. WT (Cs)	-27.4286	6.52754	-4.20197	0.00276	0.05	1	-47.448	-7.40918
tpk3 (K/0Ca) vs. tpk1 (K/0Ca)	1	7.65422	0.13065	1	0.05	0	-22.4748	24.4748
tpk1/tpk3 (K/0Ca) vs. WT (K/0Ca)	5.97619	6.79408	0.87962	1	0.05	0	-14.8606	26.813
WT (Cs) vs. tpk1/tpk3 (K/0Ca)	-24.5952	6.79408	-3.6201	0.01249	0.05	1	-45.4321	-3.7584
tpk1 (K/0Ca) vs. tpk1/tpk3 (K/0Ca)	3.83333	7.88276	0.48629	1	0.05	0	-20.3424	28.009
tpk3 (K/0Ca) vs. tpk1/tpk3 (K/0Ca)	2.83333	6.79408	0.41703	1	0.05	0	-18.0035	23.6702
