# Supplementary material for: Voltage-dependent gating of SV channel TPC1 confers vacuole excitability
Source: Nat Commun. 2019 Jun 14;10:2659. doi: 10.1038/s41467-019-10599-x (PMC6572840; doi:10.1038/s41467-019-10599-x)
Supplement: Supplementary file 7 — Source Data [file 41467_2019_10599_MOESM7_ESM.xlsx]

## Sheet: Offline data re-sampling
Note that due to size limitation of the source data file (50 MB),
we re-sampled some data with 0.5-1kHz.
This re-sampling does not affect the information content of the data concerning the phenomena presented in the manuscript.
These phenomena take place in the range of hundreds of milliseconds up to several seconds.

## Sheet: Fig1a-c
	sample interval - 1ms; values in mV
	Current clamp pulse protocol: holding current was applied for 1 s, then current pulses (10, 30, 70, 150, 300, 500 or 1000 pA) were applied for 0.2 s followed again by the 9.8-s-lasting holding current
	WT (K/0Ca) exp1								WT (K/0Ca) exp2								WT (K/0Ca) exp3								WT (K/0Ca) exp4								WT (K/0Ca) exp5								WT (K/0Ca) exp6								WT (K/0Ca) exp7
Apllied curent	10 pA	30 pA	70 pA	150 pA	300 pA	500 pA	1000 pA		10 pA	30 pA	70 pA	150 pA	300 pA	500 pA	1000 pA		10 pA	30 pA	70 pA	150 pA	300 pA	500 pA	1000 pA		10 pA	30 pA	70 pA	150 pA	300 pA	500 pA	1000 pA		10 pA	30 pA	70 pA	150 pA	300 pA	500 pA	1000 pA		10 pA	30 pA	70 pA	150 pA	300 pA	500 pA	1000 pA		10 pA
	-61.4125	-69.627	-61.4815	-62.1031	-66.1914	-66.2538	-64.1004		-65.6323	-66.5373	-59.2657	-61.6063	-65.6947	-61.6688	-61.0758		-79.333	-80.9246	-77.6477	-72.6543	-74.2459	-71.0938	-65.8507		-48.0625	-84.8125	-61.875	-57.4062	-60.3438	-58.5312	-58.4688		-65.875	-62.875	-64.8125	-68.125	-66.0312	-63.5938	-65.0938		-65.125	-66.625	-61.5938	-60.4688	-60.0625	-60.5625	-58.4062		-65.6562
	-61.3813	-69.6582	-61.6688	-62.0094	-66.1914	-66.0042	-64.1316		-65.6011	-66.631	-58.9848	-61.5751	-65.7571	-61.856	-61.263		-79.2394	-80.7374	-77.7413	-72.8103	-74.2459	-71.2187	-65.9132		-48.125	-84.375	-61.9688	-57.25	-60.1562	-58.4375	-58.2812		-65.8125	-63.0625	-64.9375	-68.3438	-66.0312	-63.6875	-64.9688		-65.3125	-66.6562	-61.5	-60.7188	-60.25	-60.5312	-58.2812		-65.5
	-61.1628	-70.0639	-62.0745	-61.9782	-66.3787	-66.0354	-64.1004		-65.4138	-66.7246	-58.9224	-61.5751	-65.7571	-61.6375	-61.2318		-79.4266	-80.8622	-77.7413	-72.9352	-74.4332	-71.0002	-65.7571		-48.0312	-83.9062	-62.0312	-57.2812	-60.375	-58.75	-58.7188		-65.875	-63	-64.875	-68.1562	-65.9688	-63.4687	-64.9688		-64.9688	-66.75	-61.2812	-60.6562	-60.375	-60.4688	-58.3438		-65.5
	-61.0692	-70.0015	-62.2305	-62.0094	-66.285	-66.1602	-63.7259		-65.3202	-67.2864	-59.0472	-61.5439	-65.5074	-62.1057	-61.3879		-79.5515	-80.6125	-77.835	-72.8103	-74.558	-71.2187	-65.7883		-48.25	-83.5625	-62.0625	-57.4688	-60.2188	-58.4062	-58.7812		-66.0625	-63.0312	-64.5938	-67.9688	-65.9688	-63.5625	-65.1562		-65.125	-66.5625	-61.2188	-60.75	-60.3125	-60.5	-58.2812		-65.6562
	-60.882	-70.0952	-62.5426	-62.0718	-66.4099	-65.973	-63.882		-65.1954	-66.8494	-59.3905	-61.7936	-64.9769	-61.9184	-61.2318		-79.6139	-80.5189	-77.991	-72.9664	-74.2459	-71.3123	-65.5387		-48.4062	-83.1562	-62.125	-57	-60.2188	-58.8125	-58.9688		-65.75	-63	-64.8125	-68.3438	-66	-63.7812	-65.1875		-65.375	-66.5625	-61.1875	-60.7812	-60.5	-60.4375	-58.0938		-65.5625
	-60.6323	-70.0327	-62.8859	-61.947	-66.2226	-65.7545	-63.882		-65.1329	-66.9118	-59.6402	-62.0745	-65.1954	-61.9496	-61.2318		-79.5515	-80.5189	-77.991	-72.8727	-74.3396	-71.4371	-65.5074		-48.4062	-83.25	-62	-57.1875	-60.4062	-58.75	-59.2188		-65.9688	-62.8125	-64.7812	-68.375	-65.9062	-63.5312	-64.5625		-65.25	-66.7188	-61.2188	-60.8125	-60.4062	-60.4688	-58.1875		-65.5938
	-60.7571	-69.6582	-62.9483	-61.947	-66.4099	-65.6609	-63.882		-65.289	-67.0679	-59.7026	-62.0745	-65.289	-61.856	-61.6063		-79.6139	-80.3941	-78.147	-72.904	-74.5892	-71.3747	-65.7883		-48.4375	-83.1562	-62.4062	-57.125	-60.1875	-58.7188	-59.4375		-65.7812	-62.75	-65.0625	-68.4062	-65.9062	-63.5625	-64.75		-65.0312	-66.4688	-61.3125	-60.7812	-60.4062	-60.1562	-58.0312		-65.75
	-60.7883	-69.7519	-62.9171	-61.791	-66.285	-65.5984	-63.8195		-64.9145	-66.8182	-59.8586	-61.9808	-65.3514	-61.8248	-61.1694		-79.7387	-80.3629	-78.1783	-72.7167	-74.4956	-71.4683	-65.5699		-48.625	-82.4688	-62.5625	-57.125	-60.0312	-58.3438	-59.5312		-65.8125	-62.7813	-65.0625	-68.0312	-66.0312	-63.875	-64.7188		-65.3125	-66.625	-61.3125	-60.8438	-60.2188	-60.3125	-58.2188		-65.625
	-60.8507	-69.627	-62.9483	-61.8846	-66.0978	-65.5672	-64.1316		-65.0705	-66.9118	-59.9523	-61.9808	-65.3514	-62.0433	-61.1382		-79.8323	-80.3941	-78.147	-72.6543	-74.5892	-71.4996	-65.5699		-48.9375	-81.75	-62.4688	-57.0312	-60.2188	-58.6562	-59.625		-65.7812	-62.7188	-65.0625	-68.3438	-66.0625	-63.5938	-64.6562		-65.0938	-66.6562	-61.5	-60.875	-60.375	-60.5312	-58.2812		-65.6875
	-60.6947	-69.627	-63.0419	-61.7285	-66.0978	-65.5048	-64.1628		-64.7584	-66.9118	-60.1707	-61.9808	-65.2578	-62.0433	-61.0446		-79.7387	-80.4253	-78.3655	-72.8415	-74.4956	-71.4996	-65.7571		-48.8438	-81.4062	-62.8437	-56.9688	-60.0625	-58.4062	-59.6875		-65.5625	-62.625	-65	-68.0938	-65.9062	-63.7188	-64.75		-65.0938	-66.7188	-61.625	-60.75	-60.4062	-60.3125	-58.0312		-65.7188
	-60.9444	-69.5958	-63.3228	-61.6973	-66.0978	-65.4424	-64.4125		-64.7584	-67.0055	-60.5764	-62.1681	-65.4138	-62.0433	-60.8885		-79.7387	-80.3941	-78.3031	-72.5294	-74.3396	-71.6556	-65.3514		-48.6562	-81.1562	-62.5625	-57.0625	-60	-58.5938	-59.25		-65.625	-62.5625	-64.875	-68.1562	-66.1875	-63.5938	-64.8125		-64.6562	-66.7812	-61.5	-60.7188	-60.3438	-60.2188	-58.0938		-65.8438
	-60.8195	-69.5334	-63.3228	-61.7285	-66.0978	-65.2551	-64.5061		-64.6336	-66.8494	-60.514	-62.2617	-65.4762	-62.0433	-60.7949		-79.8011	-80.4253	-78.3031	-72.7479	-74.4332	-71.4996	-65.6011		-48.6875	-81.0625	-62.4375	-56.9062	-59.9375	-58.4688	-59.5625		-65.6562	-62.9375	-64.9375	-68.3438	-65.8125	-63.8438	-64.6562		-64.7188	-66.7812	-61.5625	-60.7812	-60.4688	-60.2188	-58.125		-65.8438
	-61.0068	-69.6582	-63.2604	-61.6661	-66.3787	-65.4112	-64.4125		-64.696	-67.0991	-60.5452	-62.449	-65.9756	-62.0745	-60.7013		-79.8947	-80.3629	-78.4903	-72.4046	-74.558	-71.4683	-65.3514		-48.7188	-80.7188	-62.3438	-56.9688	-59.9688	-58.5	-59.5		-65.3438	-62.9062	-64.9688	-68.2188	-65.8438	-63.5625	-64.7188		-64.5938	-66.7188	-61.6562	-60.9688	-60.5312	-59.9688	-58.2188		-65.75
	-61.194	-69.8143	-63.1356	-61.947	-66.5035	-65.3488	-64.7246		-64.7272	-67.3176	-61.107	-62.3554	-65.7259	-62.2305	-60.3892		-79.8947	-80.5501	-78.5528	-72.6231	-74.402	-71.3747	-65.5699		-48.7812	-80.5938	-62.4062	-56.8125	-59.7188	-58.6562	-59.4375		-65.6875	-62.875	-65.0938	-67.9375	-66.25	-63.7812	-64.8125		-64.5625	-66.625	-61.6562	-60.875	-60.4062	-59.75	-58.1562		-65.9062
	-61.4437	-69.7206	-63.5101	-61.9158	-66.4411	-65.4424	-64.8182		-64.7584	-67.2551	-60.9197	-62.3554	-65.9756	-62.1369	-60.3892		-80.082	-80.4253	-78.4279	-72.5607	-74.4644	-71.4059	-65.5387		-48.8438	-80.4375	-62.125	-56.5312	-59.9062	-58.2812	-59.6875		-65.5938	-63	-65.0625	-68.2188	-66.2812	-63.625	-64.8438		-64.5625	-66.4688	-61.5625	-60.6562	-60.3125	-59.8438	-58.4062		-65.9062
	-61.2877	-69.7206	-63.7285	-61.947	-66.3475	-65.3488	-65.0367		-64.7584	-67.3176	-61.0758	-62.5426	-65.8195	-62.1369	-60.0771		-79.8635	-80.675	-78.5528	-72.3422	-74.4956	-71.3747	-65.445		-48.7188	-80.6875	-62.375	-56.8125	-59.625	-58.3438	-59.625		-65.5625	-62.9375	-65.1875	-68.2812	-65.9375	-63.6875	-64.9062		-64.3438	-66.375	-61.5625	-60.7188	-60.5625	-59.8125	-58.375		-66.0312
	-61.4749	-69.8143	-63.8846	-61.8222	-66.3787	-65.4112	-64.8806		-64.7272	-67.1927	-61.4191	-62.7923	-65.5074	-62.1369	-60.0147		-80.0508	-80.4565	-78.5216	-72.3422	-74.3708	-71.4996	-65.5387		-48.75	-81.3438	-62.2812	-56.7812	-59.7188	-58.2812	-59.7812		-65.25	-62.8125	-64.8438	-68.125	-66.125	-63.6562	-64.875		-64.3438	-66.4375	-61.5312	-60.625	-60.3438	-60.0312	-58.2812		-66.0625
	-61.631	-69.7519	-63.8222	-61.8222	-66.5035	-65.2551	-65.0679		-64.7272	-67.2551	-61.1382	-62.8547	-65.6323	-62.1681	-59.8899		-79.8947	-80.5501	-78.5528	-72.3422	-74.7141	-71.3435	-65.5699		-48.6875	-81.4062	-62.0625	-56.9688	-59.6562	-58.6562	-59.5938		-65.2812	-63.0625	-64.9688	-68.5938	-66.4375	-63.8125	-64.7188		-64.3125	-66.4375	-61.75	-60.5312	-60.5938	-59.9062	-58.1562		-65.9688
	-61.8182	-69.7831	-63.8222	-61.8534	-66.4099	-65.3488	-65.0367		-64.7896	-67.1927	-61.4191	-62.8235	-65.5699	-62.3866	-59.9523		-80.2693	-80.5501	-78.6776	-72.1549	-74.8077	-71.5932	-65.6947		-48.5938	-81.3438	-61.9688	-56.75	-59.5625	-58.4375	-59.6875		-65.25	-63	-65.4688	-68.3125	-66.3438	-63.8125	-64.6562		-64.1875	-66.4688	-61.5938	-60.6562	-60.4375	-59.9062	-58.0625		-65.9688
	-61.8182	-69.7519	-63.947	-61.791	-66.1602	-65.5048	-65.0055		-64.6336	-67.0991	-61.5751	-62.7299	-65.1954	-62.5426	-59.8586		-80.082	-80.5813	-78.6152	-72.3422	-74.8389	-71.4996	-65.8195		-48.6562	-81.4688	-62.0938	-57.0625	-59.6875	-58.5625	-59.75		-65.375	-63.125	-65.375	-68.4688	-66.2188	-63.625	-64.7188		-64.375	-66.625	-61.4375	-60.625	-60.5625	-59.875	-58.2188		-65.9688
	-61.7558	-69.8767	-63.9158	-61.6973	-66.129	-65.3176	-64.9118		-64.4776	-67.0991	-61.7	-62.7611	-65.5699	-62.6674	-60.0771		-80.2693	-80.5189	-78.7712	-72.2174	-74.6204	-71.562	-65.7883		-48.8438	-81.3125	-62.25	-57	-59.8438	-58.4688	-59.625		-65.1562	-63.125	-65.2188	-68.1562	-66.1875	-63.9063	-64.875		-64.5938	-66.5312	-61.6562	-60.4375	-60.6562	-59.9375	-58.2812		-65.9062
	-61.787	-70.1576	-63.947	-61.6349	-66.0042	-65.536	-64.8182		-64.1655	-66.9118	-61.8248	-62.0745	-65.4762	-62.605	-59.6714		-80.2693	-80.675	-78.7088	-72.2486	-74.6829	-71.6868	-65.8507		-48.9688	-81.375	-62.0938	-56.875	-59.6562	-58.7188	-59.7812		-64.875	-63.25	-65.1875	-68.0938	-66.2188	-63.8438	-64.8438		-64.5625	-66.4375	-61.6875	-60.3438	-60.5	-59.9688	-58.3438		-65.9375
	-61.631	-69.9391	-63.791	-61.6037	-66.0666	-65.0991	-64.9743		-64.0718	-67.0055	-61.7624	-61.8248	-65.5074	-62.6362	-59.8274		-80.3941	-80.5813	-78.7088	-72.311	-74.558	-71.8116	-66.0068		-49.1875	-81.125	-62.0312	-56.9375	-59.4062	-58.875	-59.625		-64.9688	-63.2188	-65.1562	-68.4375	-66.1562	-63.5	-64.4688		-64.4062	-66.1562	-61.7812	-60.3438	-60.5	-60	-58.375		-65.9375
	-61.631	-70.0952	-63.4477	-61.5413	-66.2538	-65.0055	-64.9431		-63.5101	-67.0679	-61.7936	-61.5439	-65.2578	-62.2929	-59.9835		-80.2693	-80.675	-78.584	-72.2174	-74.7453	-71.5932	-65.9756		-49.3438	-80.75	-62.0312	-56.9375	-59.5625	-59.0938	-59.5312		-64.875	-63.2188	-65.2812	-67.9688	-66.0938	-63.8438	-64.8438		-64.4688	-66.1562	-61.7812	-60.3125	-60.4375	-60.125	-58.1875		-65.9688
	-61.787	-70.1888	-63.5101	-61.5101	-66.1914	-64.9743	-65.0367		-63.4477	-66.8806	-62.0745	-61.1694	-65.1329	-62.2929	-60.0459		-80.2068	-80.5813	-78.584	-72.2798	-74.7765	-71.8741	-66.1316		-49.1875	-80.5625	-61.8438	-57.3438	-59.375	-58.9688	-59.5312		-64.75	-63.4062	-65.4062	-68.2812	-66.0625	-63.75	-64.2812		-64.2188	-66.125	-61.875	-60.375	-60.75	-60.1875	-58.2188		-65.9688
	-61.8806	-70.1888	-63.3228	-61.4477	-66.4099	-64.8494	-65.0991		-63.4477	-67.0367	-62.0121	-60.7325	-64.9769	-62.2929	-60.1707		-80.2068	-80.6125	-78.74	-72.2798	-74.7141	-71.8429	-66.194		-49.125	-80.5625	-61.75	-57.0938	-59.5	-59.125	-59.625		-64.4062	-63.25	-65.3125	-68.1562	-66	-63.9687	-64.75		-64.5312	-66.2188	-61.9688	-60.4688	-60.7812	-60.1562	-58.1562		-66.0625
	-62.0991	-70.5321	-63.3852	-61.6037	-66.3787	-64.9743	-65.1615		-63.3852	-66.7246	-62.2617	-60.7637	-64.9769	-61.9184	-60.0771		-80.3629	-80.5501	-78.7712	-72.3734	-74.8701	-71.718	-66.2253		-49.2188	-80.625	-62.125	-57.3438	-59.4375	-58.8125	-59.75		-64.6562	-63.375	-65.6875	-68.5938	-66	-63.5625	-64.6875		-64.7188	-66.1875	-62.1875	-60.3438	-60.5938	-60.3438	-58.375		-66
	-61.9743	-70.4697	-63.6349	-61.6661	-66.5659	-65.0367	-65.3176		-63.6973	-66.2253	-62.4802	-60.5452	-64.9457	-61.8872	-59.7026		-80.3629	-80.5501	-78.8336	-72.4982	-75.0886	-71.8116	-66.1316		-49.4688	-80.5938	-62.2188	-56.9688	-59.6875	-58.7812	-59.7812		-64.5938	-63.375	-65.3438	-68.375	-65.875	-63.5938	-64.4375		-64.625	-66	-62.1562	-60.4688	-60.5938	-60.3438	-58.1875		-66.1562
	-62.0367	-70.5009	-63.6037	-61.6973	-66.3787	-64.8494	-65.4112		-63.6349	-66.038	-62.7299	-60.6389	-65.0081	-61.9184	-59.8274		-80.3941	-80.5813	-79.0209	-72.1237	-74.9637	-71.7492	-66.038		-49.5938	-80.6562	-62.1562	-57.1562	-59.8125	-59	-59.9688		-64.4688	-63.25	-65.8125	-68.4062	-66.2188	-63.9063	-64.4688		-64.6875	-66.0625	-62.1875	-60.7188	-60.5312	-60.2188	-58.375		-66.0625
	-62.0991	-70.6257	-63.5725	-61.6349	-66.4411	-64.9118	-65.536		-63.4477	-65.5074	-62.6986	-60.6701	-64.696	-61.9184	-59.9523		-80.4877	-80.6125	-78.7088	-72.1549	-74.7765	-71.6868	-66.1628		-49.5625	-80.5	-62.4062	-57.1562	-59.7188	-59.0938	-59.9688		-64.4688	-63.375	-65.9375	-68.2188	-66.1562	-63.75	-64.5625		-64.8125	-66.0312	-62.4375	-60.5938	-60.5312	-60.0938	-58.3125		-65.9688
	-62.1927	-70.5945	-63.791	-61.6037	-66.4099	-64.9118	-65.6609		-63.8222	-65.4138	-62.6986	-60.1707	-64.7896	-61.7312	-59.7962		-80.3629	-80.7998	-78.8336	-72.2798	-75.0574	-71.8741	-66.5061		-49.7812	-80.125	-62.0938	-57.125	-60.0938	-59	-59.875		-64.5625	-63.5312	-65.8438	-68.5312	-66.1875	-63.9063	-64.5		-64.9688	-65.9688	-62.6563	-60.6562	-60.4688	-60.25	-58.1875		-65.9375
	-62.1615	-70.5945	-64.0406	-61.5413	-66.2226	-64.9743	-65.9417		-63.8222	-65.1329	-62.5738	-60.2019	-64.2279	-61.7312	-59.5778		-80.3005	-80.6438	-78.8024	-72.2486	-74.8389	-71.718	-66.3501		-49.5312	-79.9688	-62.1875	-57.0312	-60.0625	-59.0938	-60.0625		-64.7812	-63.4375	-65.9375	-68.4688	-66.0938	-63.8125	-64.5938		-64.9062	-66.0312	-62.6875	-60.7812	-60.4062	-60.1875	-58.0938		-66.1875
	-62.3176	-70.813	-64.1967	-61.7285	-66.2226	-65.2239	-65.9105		-63.9782	-64.9769	-62.7923	-60.358	-64.1031	-61.3567	-59.4529		-80.3941	-80.831	-78.5216	-72.0925	-75.1198	-71.5932	-66.3501		-49.3125	-79.4375	-61.8438	-56.8438	-60.4062	-59.2188	-59.9062		-64.6562	-63.5	-66.2188	-68.9062	-66.2812	-63.9687	-64.75		-64.8438	-66.125	-62.8437	-60.5625	-60.4375	-60.125	-58.2812		-66.1562
	-62.4424	-70.969	-64.2279	-61.8846	-66.1914	-65.1303	-65.9105		-64.1655	-65.1641	-62.5426	-60.4516	-63.8846	-61.2943	-59.1096		-80.3317	-80.675	-78.4591	-72.0613	-75.307	-71.7492	-66.5061		-49.0312	-79.5	-61.875	-57.5625	-60.5938	-59.1875	-59.7812		-64.6562	-63.3125	-65.9375	-68.625	-65.9688	-63.875	-64.5938		-64.75	-65.9375	-62.8125	-60.5938	-60.4688	-60.0312	-58.1562		-66.2188
	-62.4424	-70.969	-63.9782	-61.8534	-66.285	-64.9431	-66.0042		-64.1967	-65.3202	-62.5426	-60.5452	-63.8222	-61.0134	-59.1096		-80.3317	-80.8622	-78.4903	-72.1237	-75.1198	-71.4059	-66.3813		-49.2188	-78.9688	-61.9688	-57.75	-60.4375	-59.0938	-59.9375		-64.6875	-63.5312	-65.875	-68.4688	-66.1562	-63.9687	-64.7812		-64.875	-65.7188	-62.8437	-60.5625	-60.4688	-59.875	-58.125		-66.1875
	-62.3488	-71.0938	-63.9158	-61.9782	-66.129	-64.038	-66.0666		-64.1655	-65.289	-62.6986	-60.6077	-63.8846	-60.7949	-59.1408		-80.4565	-80.831	-78.4903	-72.1861	-75.2446	-71.562	-66.3501		-49.1875	-78.5938	-61.5625	-57.4688	-60.5625	-59.5	-59.7812		-64.625	-63.8125	-66.0938	-68.5938	-66.2188	-63.9687	-64.7812		-64.8438	-66.0625	-63	-60.625	-60.1562	-59.8438	-58.0938		-66.1562
	-62.5048	-71.0626	-63.6661	-62.0406	-66.129	-63.6323	-65.973		-64.5712	-64.9769	-62.8859	-60.7013	-63.9158	-60.514	-58.9224		-80.1756	-80.9871	-78.4903	-71.9989	-75.1198	-71.4371	-66.5686		-49.0938	-78.4688	-61.625	-57.125	-60.4688	-59.3438	-60.0938		-64.4688	-63.8125	-66.1875	-68.625	-66.0625	-63.9375	-64.5625		-64.7812	-65.8438	-63.125	-60.5625	-60.2188	-59.7812	-58.2812		-66.1875
	-62.5672	-71.2187	-63.1668	-61.947	-66.0978	-63.4138	-65.973		-64.6024	-64.7896	-63.0732	-60.6701	-63.9158	-60.2019	-59.1096		-80.2693	-80.8622	-78.2719	-72.0925	-75.4007	-71.562	-66.5686		-49.2188	-78.2188	-61.5625	-56.8125	-60.0312	-59.4375	-60.1562		-64.5938	-63.5312	-66.125	-68.625	-66.1562	-63.7188	-64.5625		-64.6875	-65.9688	-63.25	-60.6562	-60.25	-60	-58		-66.0625
	-62.8169	-71.2811	-62.9171	-62.1967	-66.129	-63.2266	-66.0666		-64.54	-65.0705	-63.1044	-60.5452	-63.6973	-60.1083	-58.8288		-80.2693	-80.6438	-78.3967	-71.9989	-75.3382	-71.7804	-66.4437		-49.25	-78	-61.5625	-56.6562	-60.1562	-59.9062	-60.4375		-64.4375	-63.875	-66.2812	-68.6562	-66.0312	-63.7812	-64.7188		-64.7188	-65.9688	-63.1875	-60.5	-60.0938	-59.7188	-57.8125		-66
	-62.6921	-71.2811	-62.9483	-62.2279	-65.9417	-62.8833	-66.1602		-64.6648	-65.289	-63.4165	-60.514	-63.6349	-59.6402	-58.7351		-80.3005	-80.5501	-78.2407	-72.2174	-75.6191	-71.562	-66.6934		-49.3438	-77.7188	-61.5938	-56.5312	-60.0625	-59.5625	-60.125		-64.3438	-63.75	-66.1875	-68.9375	-65.9375	-63.625	-64.5938		-64.6875	-66.0625	-63.125	-60.4688	-60.0938	-59.6562	-57.6562		-66.0938
	-62.7545	-71.2811	-62.9483	-62.1967	-66.0666	-62.4776	-66.0978		-64.6024	-65.3826	-63.5725	-60.2956	-63.8534	-59.3281	-58.6415		-80.2693	-80.0508	-78.5528	-71.9989	-75.6503	-71.4996	-66.8806		-49.0938	-77.6562	-61.9062	-56.375	-59.875	-59.8438	-60.625		-64.5	-63.9375	-66.0938	-69	-66.0938	-63.8125	-64.7812		-64.3438	-65.875	-63.4375	-60.4375	-60	-59.875	-57.8125		-66.1562
	-62.9417	-71.3123	-63.1044	-62.1967	-65.9105	-62.0718	-65.973		-64.5712	-65.3826	-63.2292	-60.3892	-64.0718	-59.3905	-58.2358		-80.3005	-80.1132	-78.3343	-72.1237	-75.6815	-71.8741	-66.631		-49.0938	-77	-62.0312	-56.2812	-59.5938	-59.7188	-60.5938		-64.5625	-63.9687	-66.1875	-68.9062	-66.1562	-64.0312	-64.5312		-63.9687	-65.75	-63.2188	-60.375	-60	-60.0312	-57.5625		-66.125
	-63.0354	-71.3123	-63.1356	-62.1967	-66.0042	-61.8846	-66.0978		-64.4463	-65.6635	-63.1668	-60.7325	-64.1343	-59.2969	-58.7663		-80.3941	-80.1756	-78.1783	-72.0925	-75.6815	-71.6244	-66.6934		-49.25	-77.375	-61.875	-56.4062	-59.3438	-59.6562	-60.5938		-64.4062	-63.9687	-66.2188	-68.9062	-66.2188	-63.8438	-64.2188		-63.3125	-65.7188	-63.125	-60.3438	-59.875	-60.0625	-57.625		-66.0938
	-62.973	-71.2499	-63.0419	-62.2279	-65.6609	-61.5725	-65.973		-64.7272	-65.8507	-63.1044	-60.7013	-64.2591	-59.6714	-58.5167		-80.3005	-79.5827	-78.2407	-72.2486	-75.7752	-71.6868	-66.5686		-49.2812	-77.6875	-62.1562	-56.4688	-59.1875	-59.5938	-60.75		-64.4375	-64.0312	-66.4062	-68.5938	-66.4062	-63.9687	-64.6875		-63.2188	-65.5	-63	-60.4062	-59.9688	-60.0938	-57.5312		-66.0625
	-62.9417	-71.2811	-62.9171	-62.2279	-65.6297	-61.3228	-65.8793		-64.5088	-65.882	-63.0107	-60.6389	-64.3215	-59.4217	-58.6727		-80.2068	-79.2706	-78.0222	-72.1861	-75.7128	-71.6556	-66.8494		-49.1562	-77.375	-62.0625	-56.4375	-59.0938	-59.5	-60.625		-64.5625	-64.25	-66.2188	-68.5	-66.3125	-63.75	-64.5312		-63.0312	-65.6875	-63	-60.5312	-59.9375	-60.3125	-57.5938		-66.0625
	-62.8481	-71.2499	-62.6986	-62.1655	-65.5048	-61.2292	-65.973		-64.6336	-66.194	-63.1356	-60.7637	-64.2591	-59.3905	-58.5479		-80.4877	-79.333	-78.0846	-72.0301	-75.8064	-71.6244	-66.7246		-49.4688	-77.625	-62.0625	-56.4375	-59.0625	-59.0625	-60.625		-64.375	-64.375	-66.4375	-68.4375	-66.25	-64.1875	-64.75		-63.125	-65.75	-63.0312	-60.625	-60.0312	-60.2188	-57.625		-66.0625
	-63.0978	-71.4371	-62.3241	-62.4463	-65.3176	-61.0419	-66.0666		-64.6336	-66.4125	-62.8235	-61.3879	-64.7584	-59.1408	-58.7663		-80.3941	-78.8336	-78.2095	-72.4046	-75.8376	-71.6244	-66.5686		-49.4062	-77.5312	-62.1875	-56.5312	-59.0938	-59.1875	-60.6562		-64.5625	-64.3438	-66.4375	-68.4062	-66.4375	-63.7812	-64.7812		-63.3125	-65.7812	-63.0312	-60.5312	-59.9062	-60.1562	-57.4375		-66
	-63.0666	-71.718	-62.4178	-62.4463	-65.4736	-60.7299	-65.9105		-64.696	-66.5061	-62.5738	-61.2006	-64.5712	-59.1096	-58.7039		-80.3629	-78.7712	-78.3031	-72.1549	-75.7128	-71.5932	-66.7246		-49.5	-77.4375	-62.0312	-56.5	-59.1875	-59.375	-60.375		-64.5312	-64.3438	-66.6562	-68.1562	-66	-63.75	-64.6562		-63.375	-65.5625	-63.0625	-60.5625	-59.875	-60.2812	-57.3125		-65.9062
	-63.2538	-71.562	-62.1681	-62.5088	-65.3488	-60.7299	-66.0354		-64.5088	-66.8182	-62.6674	-61.4815	-64.6648	-58.9224	-59.0784		-80.3941	-78.5216	-78.0846	-72.467	-75.5879	-71.6244	-66.787		-49.375	-77.8125	-62.3125	-56.5938	-59.125	-59.4688	-60.5938		-64.4062	-64.1875	-66.2188	-68.3438	-66.2188	-63.75	-64.5312		-63.4687	-65.7812	-63.3125	-60.6875	-59.8125	-60.1562	-57.3438		-65.875
	-63.1914	-71.5932	-62.4178	-62.6648	-65.2864	-60.3554	-66.0666		-64.6024	-67.0991	-62.4178	-61.6375	-64.696	-59.1408	-59.0472		-80.3317	-78.3967	-77.991	-72.2174	-75.744	-71.8116	-66.4749		-49.4062	-77.7812	-62.1875	-56.2812	-59.2188	-59.5	-60.5312		-64.7812	-64.3125	-66.1562	-68	-66.1875	-63.9687	-64.5938		-63.2813	-65.6562	-63.125	-60.5312	-59.8125	-60.2812	-57.2812		-65.9375
	-63.3475	-71.718	-62.5114	-62.8521	-65.2551	-60.5114	-66.1914		-64.54	-66.8182	-62.3241	-61.1382	-64.696	-59.0472	-59.2657		-80.3005	-78.4903	-77.991	-72.4982	-75.8064	-71.562	-66.631		-49.3438	-77.8125	-61.9688	-56.1562	-59.0625	-59.625	-60.6562		-64.8125	-64.3125	-66.1875	-68.25	-66.2188	-63.7812	-64.4375		-63.2188	-65.5	-62.75	-60.6875	-59.6562	-60.2188	-57		-65.7812
	-63.5035	-71.718	-62.3554	-62.8833	-65.2551	-60.4802	-66.3163		-64.7272	-67.3176	-62.3554	-61.1694	-64.7584	-58.7663	-59.1408		-80.3317	-78.2719	-77.835	-72.5294	-75.744	-71.4996	-66.3501		-49.4688	-78.0625	-62.375	-56.25	-58.9062	-59.5	-60.875		-64.625	-64.2188	-66.0625	-68.2188	-66.4688	-63.5938	-64.4062		-63.2188	-65.5625	-62.875	-60.625	-59.5938	-60.1875	-57.0938		-65.8125
	-63.3787	-71.562	-62.3241	-63.0081	-65.1303	-60.6674	-66.5659		-64.7896	-67.0679	-62.6674	-61.1694	-64.9457	-58.7975	-59.7338		-80.3317	-78.0846	-77.9286	-72.5607	-75.9312	-71.3747	-66.1628		-49.4375	-78.125	-61.9688	-56.1875	-59.0312	-59.25	-61.9375		-64.75	-64.3438	-66.2188	-68.0938	-66.1875	-63.875	-64.625		-63.3438	-65.6562	-62.7188	-60.8125	-59.6875	-60.3125	-57.0312		-65.875
	-63.3163	-71.4059	-62.2929	-63.1954	-65.2239	-60.5738	-66.5347		-65.0393	-67.4424	-62.6362	-61.0134	-64.9145	-58.7663	-59.5466		-80.0508	-78.147	-77.8974	-72.4046	-75.8064	-71.1875	-66.194		-49.5	-78.2188	-61.8438	-56.2812	-58.9062	-59.4062	-62.4375		-64.9062	-64.1562	-66.0625	-67.9688	-66.125	-63.9375	-64.4688		-63.2188	-65.625	-62.6875	-60.7188	-59.5625	-60.2812	-57.1562		-65.8438
	-63.3475	-71.4683	-62.5114	-63.1641	-65.0991	-60.5738	-66.9716		-65.1641	-67.2864	-62.6674	-61.0446	-65.1017	-58.6103	-59.8274		-80.082	-78.147	-77.7413	-72.5294	-76.0561	-71.0938	-66.5061		-49.625	-78.1875	-62	-56.2188	-59.125	-59.3438	-63.3438		-64.9688	-64.0312	-65.9375	-68.2188	-66.5	-63.75	-64.4688		-63.2188	-65.8125	-62.4062	-60.5938	-59.5625	-60.4375	-57.125		-65.7188
	-63.3163	-71.3747	-62.3241	-63.2266	-65.0055	-60.5738	-66.9716		-65.1329	-67.4112	-62.449	-60.9197	-65.1329	-58.7351	-60.0771		-79.9572	-77.9598	-77.6165	-72.4982	-75.9936	-70.7505	-66.2253		-49.6562	-78.4062	-61.7812	-56.2188	-59.1875	-59.25	-64.1875		-64.8438	-64.375	-65.8438	-67.9688	-66.375	-63.8125	-64.6562		-62.875	-65.75	-62.2188	-60.625	-59.375	-60.3125	-57.2188		-65.5938
	-63.4411	-71.5308	-62.2617	-63.1954	-65.0367	-60.5114	-67.0341		-65.3826	-67.3488	-62.7923	-61.1382	-65.1954	-58.7351	-59.9523		-79.9884	-77.6477	-77.8038	-72.7791	-75.9936	-70.8442	-66.3501		-49.8438	-78.4688	-61.5938	-55.9375	-59.2188	-59.2188	-64.9375		-64.125	-64.3125	-65.75	-68.0625	-66.375	-63.5312	-64.625		-62.5312	-65.7812	-62.5312	-60.5312	-59.875	-60.3438	-57.125		-65.375
	-63.4099	-71.6556	-62.1993	-63.3202	-64.8806	-60.5426	-67.2525		-65.5699	-67.4112	-62.3866	-61.107	-65.4138	-58.6415	-59.8274		-80.0508	-77.4292	-77.6789	-72.8415	-76.3057	-70.8442	-66.3813		-49.7812	-76.8438	-61.6562	-55.9688	-59.0938	-59.5	-65.6875		-64.375	-64.2812	-65.625	-68.125	-66.25	-63.375	-64.875		-62.3438	-65.3438	-62.25	-60.4375	-59.8125	-60.375	-57.2812		-65.5
	-63.1914	-71.6868	-62.3241	-63.4762	-64.7558	-60.5114	-67.1901		-65.0705	-67.1303	-62.5114	-60.951	-65.3202	-58.7663	-60.0771		-80.2068	-77.4917	-77.9286	-72.7167	-76.3057	-70.6569	-66.5373		-49.4062	-75.4062	-61.7812	-56.1562	-59.0625	-59.375	-66.5312		-64.0312	-64.5	-65.375	-68	-66.2188	-63.5312	-64.6875		-62.125	-65.375	-62.4062	-60.3125	-59.9062	-60.375	-57.1562		-65.5
	-63.1602	-71.5932	-62.5114	-63.3826	-64.787	-60.5426	-67.1277		-65.0081	-66.9743	-62.6362	-60.7949	-65.1954	-58.6103	-59.8586		-80.082	-77.242	-77.7413	-72.904	-76.2745	-70.7505	-66.3813		-49.6562	-74.2188	-61.7188	-55.8438	-59.0938	-59.125	-67.2188		-64.2188	-64.5312	-65.7188	-67.9062	-66.25	-63.625	-64.75		-62.2188	-65.3438	-62.1875	-60.4688	-59.9688	-60.5	-57.4375		-65.3125
	-63.129	-71.6244	-62.6986	-63.1954	-64.7558	-60.5114	-67.0653		-64.9769	-66.5998	-62.6674	-60.8573	-65.0705	-58.5791	-60.1083		-79.8947	-77.1171	-77.8038	-72.7479	-76.4618	-70.8442	-66.7246		-49.5625	-72.9375	-61.8438	-55.9688	-59.1562	-59.1875	-67.9375		-64.0625	-64.3125	-65.5312	-67.9688	-66.2188	-63.5625	-64.5625		-62	-65.1562	-62.2812	-60.1875	-59.7188	-60.3438	-57.3125		-65.125
	-63.2538	-71.5932	-62.605	-62.8833	-64.5061	-60.605	-66.9716		-64.8833	-66.5998	-63.1044	-61.2006	-65.2578	-58.423	-60.514		-79.8947	-76.9299	-77.7413	-72.9976	-76.3369	-70.6881	-66.6934		-49.5312	-71.5625	-61.9688	-56.1562	-59.4062	-59.375	-68.4688		-63.875	-64.4688	-65.375	-68.3438	-66.2812	-63.5312	-64.7812		-62.0625	-64.875	-62.1875	-60.2188	-59.7812	-60.4062	-57.375		-64.9688
	-63.5035	-71.6244	-62.7299	-62.7584	-64.3501	-60.6362	-66.8468		-65.0081	-66.7558	-62.7923	-61.107	-65.2578	-58.423	-60.5764		-79.926	-76.6178	-77.7101	-72.904	-76.493	-70.7505	-66.8806		-49.5312	-70.8125	-61.8438	-56.0938	-59.5	-59.5625	-69.1875		-64.0938	-64.6562	-65.5	-68.4062	-66.125	-63.2188	-64.6562		-61.9688	-64.6562	-62.0625	-60.2812	-59.6875	-60.625	-57.3438		-64.6562
	-63.5035	-71.7492	-62.9483	-62.5088	-64.4749	-60.6986	-66.9716		-65.289	-66.6934	-62.8235	-61.0446	-65.289	-58.5479	-60.5452		-79.8011	-76.3369	-77.6477	-72.6543	-76.5554	-70.813	-66.9743		-49.5938	-69.7188	-61.8125	-56.25	-59.75	-59.5	-69.875		-64.1875	-64.3438	-65.4375	-68.2188	-66.3125	-63.375	-64.75		-62.0625	-64.7812	-61.9375	-60.3125	-59.75	-60.5	-57.2812		-64.625
	-63.6595	-71.7492	-63.2292	-62.696	-64.7558	-60.9483	-66.8468		-65.3514	-66.5373	-62.5114	-61.0134	-65.1329	-58.4542	-60.7013		-79.8635	-76.1809	-77.6789	-72.7791	-76.7114	-71.0314	-67.0679		-49.4062	-68.6875	-61.4688	-56.2188	-59.5625	-59.4375	-69.9688		-64.0625	-64.6562	-65.5	-68.0312	-66.4688	-63.3438	-64.625		-61.8125	-64.8125	-61.9375	-60.3125	-59.875	-60.5625	-57.5312		-64.6875
	-63.722	-71.7492	-63.2292	-62.6024	-64.8494	-61.0107	-66.9404		-65.0705	-66.6622	-62.6986	-61.0134	-64.9769	-58.3918	-61.0134		-79.6139	-76.1185	-77.6477	-72.6231	-76.7739	-71.1563	-67.0991		-49.25	-67.6875	-61.7812	-56.0625	-59.7188	-59.5	-70.375		-63.9687	-65	-65.4688	-68.2188	-66.2188	-63.0938	-64.75		-61.9062	-64.7188	-61.8125	-60.3125	-59.8125	-60.3438	-57.5938		-64.75
	-63.8156	-71.9053	-63.1356	-62.6648	-64.7558	-61.1668	-66.722		-65.1329	-66.4749	-62.5738	-61.0134	-64.9145	-58.267	-60.9197		-79.6451	-75.7128	-77.6789	-72.5919	-76.7114	-71.0314	-67.0367		-49.3438	-67.0625	-61.7188	-56.1875	-59.5938	-59.7812	-70.6875		-63.9063	-64.9375	-65.3438	-68.4375	-66.0312	-63.0312	-64.7188		-61.6875	-64.75	-61.625	-60.375	-59.6562	-60.1562	-57.5312		-64.625
	-63.9092	-71.9365	-63.5101	-62.5712	-64.4437	-61.0732	-66.5347		-65.4138	-66.2565	-62.2929	-60.8573	-64.9457	-58.4855	-61.0134		-79.5515	-75.6191	-77.7725	-72.5607	-76.7739	-71.1875	-67.1927		-49.5312	-66.4062	-61.625	-56.0938	-59.375	-59.375	-71.2188		-64.2188	-65.0312	-65.3125	-68.2188	-66.2812	-63.1875	-64.8125		-61.9375	-64.9062	-61.7188	-60.3125	-59.75	-60.125	-57.5625		-64.5938
	-63.9404	-72.2174	-63.5101	-62.4776	-64.2565	-61.3852	-66.3163		-65.3514	-65.9756	-62.3554	-60.8261	-64.7896	-57.9861	-61.0134		-79.6763	-75.7128	-77.7725	-72.5607	-76.8363	-71.1251	-67.3176		-49.1875	-65.8438	-61.8125	-56.1562	-59.5	-59.75	-71.3438		-64.1875	-65.1562	-65.4688	-68.0312	-66.3438	-63.1875	-64.5938		-61.4375	-65.0938	-61.75	-60.1875	-59.875	-59.9375	-57.4062		-64.5938
	-63.9404	-71.9989	-63.5725	-62.6648	-64.2565	-61.5101	-66.5035		-65.1954	-65.6635	-62.0121	-60.358	-64.9457	-57.9237	-61.3255		-79.7387	-75.6191	-77.8662	-72.6855	-76.9299	-71.1251	-67.0991		-49.125	-65.3438	-61.8125	-56.2812	-59.75	-59.25	-71.9062		-64.2812	-64.8438	-65.8438	-67.7812	-66.4375	-63.1875	-64.6562		-61.4062	-65.1562	-61.4688	-60.4062	-59.7812	-59.8438	-57.3125		-64.5
	-64.1589	-71.9989	-63.6661	-62.6336	-64.2253	-61.5413	-66.3787		-65.1329	-65.4138	-61.8248	-60.3268	-64.8209	-58.2046	-61.4503		-79.4266	-75.4943	-78.0534	-72.8415	-76.6802	-71.1563	-67.4424		-49.0312	-64.5312	-61.875	-56	-59.5	-59.4062	-72.1875		-64.25	-65.25	-65.625	-68.125	-66.1875	-63.4062	-64.7188		-61.4375	-65.3125	-61.6562	-60.4062	-59.8438	-60.0312	-56.9688		-64.5
	-64.0965	-72.3422	-63.6349	-62.4463	-64.1316	-61.791	-66.3787		-65.0705	-65.6635	-61.6688	-60.2332	-64.7584	-58.267	-61.6063		-79.4578	-75.6815	-78.2719	-72.5294	-76.8363	-71.2187	-67.3176		-49.0312	-64.1562	-61.8438	-56.3438	-59.3438	-59.0625	-72.5312		-64.1875	-65.1562	-65.625	-68.2188	-66.5	-63.25	-64.875		-61.375	-65.4375	-61.7188	-60.4375	-59.7812	-60	-56.9688		-64.5625
	-64.0653	-72.3734	-63.5725	-62.4151	-63.6323	-61.8534	-66.3163		-64.8833	-65.289	-61.263	-59.9211	-64.9145	-58.267	-61.5127		-79.3954	-75.8688	-78.0534	-72.5919	-76.8051	-71.1875	-67.3488		-49.0938	-63.9687	-61.875	-56.25	-59.3438	-59.5	-72.5		-64.0625	-64.9688	-65.7812	-68.1562	-66.4688	-63.1875	-64.75		-61.3438	-65.5625	-61.75	-60.375	-59.8125	-59.9375	-57.25		-64.4688
	-64.1589	-72.467	-63.4789	-62.4151	-63.6635	-61.6349	-66.0354		-65.0705	-65.2578	-60.951	-59.7962	-64.8209	-58.5479	-61.4815		-79.3642	-75.8064	-78.0534	-72.6855	-76.8051	-71.0626	-67.5984		-49.0312	-63.6562	-62	-56.5312	-59.3125	-59.375	-72.6562		-64.1875	-64.9062	-65.5312	-68.0625	-66.2812	-63.3125	-64.625		-61.4688	-65.5625	-61.875	-60.2812	-59.6562	-59.9062	-57.375		-64.3125
	-64.1901	-72.311	-63.3228	-62.3839	-63.6947	-61.5413	-66.0042		-65.0705	-65.0705	-60.5452	-59.5153	-65.0705	-58.423	-61.5127		-79.5202	-75.8688	-77.9286	-72.9352	-76.6802	-71.3435	-67.5672		-49.0625	-63.4062	-62.375	-56.5938	-59	-59.375	-72.75		-64.1875	-65.1562	-65.8438	-68.2188	-66.3438	-63.375	-64.5312		-61.5938	-65.75	-61.7188	-60.3438	-59.8125	-59.8125	-57.7188		-64.2812
	-64.2213	-72.311	-63.4789	-62.2903	-63.882	-61.6037	-66.0978		-64.8521	-64.7896	-60.0771	-59.7338	-64.8209	-58.7039	-61.3567		-79.6139	-75.7752	-78.2095	-72.7791	-76.7739	-70.969	-67.6921		-49.0625	-63.0938	-62.125	-56.4688	-59.0312	-59.5625	-72.9688		-64.0938	-64.9375	-65.5938	-68.3438	-66.375	-63.2813	-64.6875		-61.8438	-65.875	-61.875	-60.3125	-59.6562	-59.8125	-57.5312		-64.125
	-64.2525	-72.311	-63.3228	-62.2279	-64.1004	-61.198	-66.0978		-64.9145	-64.7896	-59.5153	-59.5466	-64.8209	-58.7351	-61.0758		-79.5515	-75.9312	-78.2719	-72.8727	-76.9299	-71.2187	-67.7545		-48.9375	-62.8125	-62.1562	-56.4688	-59.0625	-59.2812	-73.1875		-63.875	-64.75	-65.6562	-68.375	-66.3438	-63.3125	-64.625		-61.875	-65.8125	-61.6875	-60.2188	-59.6875	-59.8125	-57.3438		-64.1562
	-64.2525	-72.2174	-63.2292	-62.0718	-64.2877	-61.354	-66.0978		-64.8833	-65.0705	-59.7962	-59.7338	-64.3839	-58.7663	-60.9197		-79.3018	-75.9	-78.147	-72.7167	-76.9923	-71.0938	-67.8481		-49.0625	-62.4062	-62.125	-56.4688	-58.75	-59.375	-73.5625		-63.875	-64.7812	-65.7188	-68.4062	-66.5	-63.4062	-64.9375		-62	-65.9062	-61.9375	-60.3125	-59.6875	-59.7188	-57.5		-63.9687
	-64.0653	-72.2174	-63.4165	-62.0094	-64.4125	-61.6037	-65.973		-64.9145	-64.9769	-59.9211	-59.5153	-64.3527	-58.9224	-60.8261		-79.2706	-75.744	-78.3655	-72.904	-76.9611	-71.0314	-67.6921		-48.9688	-62.1562	-62.0625	-56.5625	-58.7812	-60	-73.8125		-63.875	-64.8125	-65.8125	-68.625	-66.2188	-63.2188	-64.7812		-62.1562	-66.0625	-61.9375	-60.3125	-59.75	-59.6562	-57.5		-63.9687
	-64.3149	-72.1549	-63.354	-61.8534	-64.5686	-61.7598	-65.9105		-64.696	-64.8833	-59.9211	-59.3593	-64.4463	-58.7975	-60.7949		-79.489	-75.744	-78.2407	-73.1848	-77.242	-71.0002	-67.9417		-48.75	-61.6562	-62.125	-56.5625	-58.5312	-61.0625	-73.9688		-63.75	-65.125	-65.6875	-68.6875	-66.25	-63.375	-64.875		-62.3125	-65.9688	-62.0312	-60.3438	-59.6875	-59.7188	-57.4062		-63.9687
	-64.4086	-72.0301	-63.198	-61.6973	-64.7558	-61.8846	-65.9105		-64.8209	-64.8521	-60.0147	-59.2033	-64.6024	-58.86	-60.6389		-79.5515	-75.7752	-78.4591	-72.9352	-77.242	-71.2187	-68.2538		-48.875	-61.3438	-62.375	-56.4688	-58.7812	-62.125	-74.2188		-63.875	-64.9375	-65.4688	-68.7188	-66.2812	-63.375	-64.6875		-62.2188	-66.0312	-61.7812	-60.3438	-59.875	-59.5312	-57.4375		-63.9063
	-64.2837	-71.8429	-63.198	-61.3852	-64.7558	-62.1343	-65.536		-64.7584	-64.7584	-60.3892	-58.86	-64.4463	-59.0472	-60.7325		-79.489	-75.4007	-78.6464	-73.1848	-77.2108	-71.2811	-68.0666		-49.0938	-61.0312	-61.9375	-56.8438	-58.6562	-63.1875	-74.4375		-63.9687	-65.125	-65.6875	-68.6562	-66.3438	-63.4687	-64.6562		-62.3125	-66.0938	-61.9062	-60.1875	-59.875	-59.8438	-57.4688		-63.875
	-64.471	-71.7804	-63.0107	-60.9795	-64.8494	-62.1031	-65.4112		-64.7896	-64.6648	-60.3892	-58.6415	-64.4776	-59.2345	-60.9197		-79.6451	-75.4319	-78.5528	-73.3409	-77.5541	-71.4059	-68.129		-48.9062	-60.6562	-61.9375	-56.875	-58.5312	-64.0625	-74.3438		-63.8125	-64.7812	-65.6562	-68.7812	-66.1875	-63.4375	-64.5938		-62.4688	-66.0938	-61.75	-60.4375	-59.9375	-59.7812	-57.4375		-63.9687
	-64.471	-71.7492	-63.1356	-60.9795	-64.631	-62.2591	-65.6297		-64.9457	-64.7272	-60.5764	-58.3606	-64.54	-59.5466	-60.9197		-79.7699	-75.5879	-78.4591	-73.3097	-77.4917	-71.4996	-68.1914		-48.4375	-60.3438	-61.9688	-56.7812	-58.9688	-63.9687	-74.25		-64.0938	-65.0625	-65.75	-68.9062	-66.3438	-63.2188	-64.5		-62.4062	-66.0312	-61.75	-60.4688	-59.8438	-59.7812	-57.375		-64
	-64.7831	-71.7492	-63.3228	-60.9795	-64.631	-62.4151	-65.536		-64.9769	-64.6648	-60.8261	-58.5167	-64.3215	-59.9835	-60.951		-79.7699	-75.307	-78.3967	-73.3097	-77.6477	-71.3123	-68.129		-48.2812	-60.1562	-61.7812	-56.6562	-58.5	-64.0938	-74.2188		-63.9375	-65.0625	-65.9062	-68.75	-66.5	-63.2188	-64.5625		-62.625	-65.8438	-61.7812	-60.5312	-59.8125	-59.9375	-57.375		-64.0625
	-64.6582	-71.7492	-63.0419	-60.9171	-64.9431	-62.6336	-65.4736		-64.8833	-64.7584	-60.8885	-58.2358	-64.3839	-60.4516	-60.9822		-79.7699	-75.2446	-78.3655	-73.4969	-77.7725	-71.4996	-68.2538		-48.375	-60	-61.5938	-56.5312	-58.8125	-64.8438	-74.625		-63.9687	-64.9062	-65.7812	-68.9688	-66.4375	-63.2188	-64.6562		-62.5625	-65.7188	-61.625	-60.625	-59.9062	-59.9375	-57.375		-64.125
	-64.5334	-71.5308	-62.7611	-61.1668	-65.0055	-62.9145	-65.3488		-64.5712	-64.9457	-60.9197	-58.1109	-64.2903	-60.7325	-60.8261		-79.6451	-75.4007	-78.3343	-73.5281	-77.6789	-71.4371	-68.2538		-48.1875	-59.7188	-61.5625	-56.625	-58.9375	-65.75	-74.9062		-64.25	-64.8125	-66.0312	-69.0625	-66.375	-63.3438	-64.6562		-62.2812	-65.5312	-61.875	-60.5625	-59.7188	-60.0312	-57.625		-64.2188
	-64.6582	-71.4371	-62.7299	-60.9483	-64.9431	-63.0081	-65.4112		-64.3527	-64.7896	-60.951	-58.4542	-64.2591	-61.0758	-61.0134		-79.5515	-75.3382	-78.3031	-73.5593	-77.6789	-71.3123	-68.285		-48.375	-59.5	-61.8125	-56.3125	-58.9062	-66.625	-74.75		-64.1875	-64.8438	-65.8125	-68.875	-66.4062	-63.2813	-64.4062		-62.4062	-65.5938	-61.7812	-60.4688	-59.7188	-59.9688	-57.5938		-64.0938
	-64.5646	-71.4371	-62.7611	-60.8235	-64.9743	-63.0081	-65.1615		-64.1655	-64.6024	-61.1694	-58.3294	-64.2903	-61.0446	-60.9197		-79.5515	-75.3695	-78.2095	-73.6218	-77.6789	-71.3747	-68.2538		-48.1562	-59.3438	-61.75	-56.4375	-59.125	-67.4688	-75		-64.125	-64.75	-66.0312	-68.9688	-66.4375	-63.1562	-64.625		-62.5312	-65.6875	-61.8438	-60.4062	-59.6875	-59.9375	-57.4375		-64.2812
	-64.5958	-71.1875	-62.6674	-60.7611	-65.0991	-63.0393	-65.38		-63.8222	-64.4151	-61.6688	-58.1422	-64.0718	-61.263	-61.263		-79.6139	-75.3382	-78.3967	-73.4969	-77.7725	-71.4683	-68.5971		-48.0625	-59.2188	-61.7188	-56.7812	-59.1562	-68.25	-75.125		-64.3125	-65.0938	-66.0938	-69	-66.4062	-63.2188	-64.6875		-62.4688	-65.7188	-61.8438	-60.1562	-59.6562	-60.0312	-57.8125		-64.2188
	-64.9079	-71.1563	-62.449	-60.8859	-65.1615	-63.0081	-65.2864		-63.7285	-64.2903	-61.2943	-58.4855	-64.1343	-61.6375	-61.5127		-79.5827	-75.307	-78.3343	-73.5593	-77.7725	-71.5932	-68.5035		-48.0938	-58.6562	-61.7188	-56.4375	-59	-68.6562	-75.4688		-64.1562	-64.7812	-66.0938	-68.6562	-66.5938	-63.2188	-64.5312		-62.375	-65.625	-61.7812	-60.5	-59.7812	-59.9375	-57.5		-64.3438
	-64.6582	-71.1563	-62.2305	-61.0107	-65.1615	-62.9769	-65.2239		-63.5725	-64.4151	-61.4503	-58.1422	-63.947	-61.9496	-61.6063		-79.6139	-75.307	-78.3343	-73.4969	-77.835	-71.718	-68.285		-48	-58.5938	-61.5938	-56.9062	-59.1875	-69.7188	-75.75		-64.3438	-64.6875	-66.3438	-69	-66.4062	-63.1875	-64.4688		-62.5312	-65.5	-61.5938	-60.3125	-60.0312	-59.9688	-57.8125		-64.2812
	-64.7206	-70.969	-62.1681	-61.1668	-65.3488	-62.8209	-65.4736		-63.4165	-64.2903	-61.4191	-58.4542	-63.7598	-61.9496	-61.7624		-79.7387	-75.0262	-78.4591	-73.5281	-77.6165	-71.4059	-68.2226		-48.1875	-58.6875	-61.5	-56.6875	-59.4688	-70.6562	-75.7812		-64.375	-64.9688	-65.8438	-68.7188	-66.4375	-63.1562	-64.5312		-62.5	-65.8125	-61.7812	-60.2188	-59.8125	-60.125	-57.8125		-64.2188
	-64.5958	-70.969	-62.2617	-61.1668	-65.4424	-62.7584	-65.4736		-63.7598	-64.4776	-61.5439	-58.6103	-63.947	-62.1057	-62.1057		-79.5827	-74.7453	-78.3967	-73.4969	-77.9598	-71.5308	-68.285		-48	-58.4688	-61.4062	-56.75	-59.6562	-71.4688	-76.0938		-64.2812	-65.0625	-66.1562	-68.9062	-66.4688	-63.4687	-64.2188		-62.4062	-65.9688	-61.625	-60.2188	-59.8438	-60	-57.5938		-64.375
	-64.5022	-70.8442	-62.2617	-61.354	-65.7233	-62.8833	-65.6609		-63.4165	-64.4151	-61.6063	-58.3294	-63.7598	-62.1369	-62.0433		-79.8011	-75.0886	-78.3655	-73.809	-77.6789	-71.7492	-68.2538		-48.0625	-58.1875	-61.625	-56.9688	-59.5938	-71.875	-73.4062		-64.375	-65.0938	-65.9375	-68.875	-66.4375	-63.4062	-64.625		-62.2188	-66.125	-61.5938	-60.4062	-59.875	-59.875	-57.6562		-64.3125
	-64.3461	-70.7505	-62.2305	-61.3852	-65.973	-63.0081	-65.6297		-63.3228	-64.3215	-61.6063	-58.5791	-63.4477	-62.3866	-62.0121		-79.8947	-74.9637	-78.2095	-73.7466	-77.7725	-71.4683	-68.4099		-47.7812	-58.125	-61.5312	-57.0625	-59.5312	-72.625	-70.6562		-64.2812	-65.1562	-66.2188	-68.6875	-66.5	-63.3125	-64.7188		-62.2188	-66.0625	-61.8438	-60.4062	-59.7188	-60.0625	-57.9688		-64.2812
	-63.878	-70.6257	-62.0745	-61.3852	-65.9105	-63.1017	-65.536		-63.5413	-64.0094	-61.4191	-58.7663	-63.3852	-62.5114	-62.0121		-79.8323	-74.8701	-78.1783	-73.7154	-77.8038	-71.6556	-68.2538		-47.9688	-57.5625	-61.5625	-57.0938	-59.5	-73.2188	-70.0312		-64.5625	-64.8438	-66.1875	-68.625	-66.8125	-63.2188	-64.6875		-62.2188	-66.375	-61.8125	-60.5	-59.8125	-60.0625	-57.875		-64.25
	-63.6283	-70.5945	-62.0433	-61.4165	-66.0666	-63.289	-65.536		-63.6037	-63.947	-61.1382	-58.8288	-63.2916	-63.1044	-61.7312		-80.082	-74.7453	-78.1783	-73.8714	-77.7413	-71.5308	-68.2226		-48.2812	-57.6875	-61.8125	-56.875	-59.4375	-73.7188	-69.5		-64.2188	-64.9062	-65.9375	-68.7188	-66.5625	-63.1562	-64.6875		-62.2188	-66.4688	-61.9062	-60.4688	-59.9062	-60.0938	-57.8438		-64.3125
	-63.4411	-70.4697	-61.8872	-61.7285	-65.8793	-63.6323	-65.4736		-63.6349	-63.6661	-61.0446	-58.8912	-63.4165	-62.9795	-61.5751		-79.926	-74.7765	-78.2719	-74.0275	-77.5541	-71.6244	-68.3163		-48.5	-57.625	-61.5	-56.7188	-59.2812	-74.3125	-68.7812		-64.4062	-65.1875	-66.1562	-68.8125	-66.875	-63.25	-64.5312		-62.375	-66.5312	-61.6562	-60.4688	-59.8125	-59.9688	-57.7812		-64.2188
	-63.3163	-70.4697	-61.8872	-61.4165	-65.6921	-63.7571	-65.5984		-63.6349	-63.6661	-60.8573	-58.7039	-63.3228	-63.2292	-61.5127		-80.0196	-74.4644	-78.2407	-73.8714	-77.5853	-71.8116	-68.4099		-48.4375	-57.5312	-61.1875	-56.6875	-58.7812	-75.3438	-67.9062		-64.3438	-65.25	-66.3125	-68.5312	-66.4375	-63.0625	-64.4062		-62.3438	-66.5938	-61.7812	-60.5	-59.9375	-60	-57.875		-64.4062
	-63.5035	-70.5321	-61.856	-61.4789	-65.973	-63.9132	-65.536		-63.5101	-63.8222	-60.514	-58.5167	-63.354	-63.1668	-61.2943		-80.0196	-74.2459	-78.1158	-73.9963	-77.7725	-71.7492	-68.5035		-48.5625	-57.5312	-61.4375	-56.4688	-58.8125	-76.125	-67.375		-64.5312	-65.25	-66.0938	-68.5312	-66.7188	-63.1875	-64.5625		-62.375	-66.7188	-61.875	-60.625	-59.8438	-59.9062	-58.0625		-64.375
	-63.5659	-70.4697	-61.8248	-61.6349	-66.2226	-64.1628	-65.3488		-63.6973	-63.8222	-60.3268	-58.267	-63.4477	-63.6661	-61.1694		-80.1756	-74.1211	-78.147	-74.3396	-77.7725	-71.9365	-68.3787		-48.5938	-57.3438	-61.4062	-56.8438	-59	-76.5625	-66.9062		-64.5625	-65.0938	-66.0625	-68.2812	-66.625	-63.0625	-64.2812		-62.2188	-66.75	-61.7188	-60.5625	-59.875	-59.9688	-58.0625		-64.375
	-63.5659	-70.376	-61.6375	-61.7285	-66.1914	-64.3813	-65.1303		-63.8222	-63.9782	-60.1083	-58.1734	-63.6037	-63.6037	-61.263		-80.1132	-74.0587	-78.2095	-74.0587	-77.835	-71.7492	-68.3475		-48.7812	-57.25	-61.3438	-56.7188	-59.0938	-77.125	-66.0938		-64.4688	-65.2188	-65.9688	-68.5938	-66.4375	-62.9688	-64.375		-61.9688	-66.9375	-61.9375	-60.7812	-59.7812	-59.8438	-58.125		-64.4375
	-63.8156	-70.0327	-61.7312	-61.7598	-66.285	-64.7246	-65.0991		-63.947	-63.791	-59.7962	-57.9237	-63.6037	-63.7285	-61.263		-80.3005	-73.9651	-78.1783	-74.2459	-77.8038	-72.0613	-68.2538		-48.875	-57.125	-61.125	-56.5312	-58.9688	-77.6562	-66.0938		-64.4688	-65.3438	-65.875	-68.3438	-66.2812	-62.875	-64.3438		-62.1562	-66.9062	-61.875	-60.625	-59.75	-59.7812	-57.9062		-64.375
	-63.8468	-70.0327	-61.5439	-62.1655	-66.2226	-64.8494	-65.0679		-64.0094	-63.8222	-59.6402	-57.8301	-63.7598	-63.5101	-61.263		-80.3005	-74.1523	-78.0222	-74.5268	-77.5853	-72.0925	-68.1602		-48.9062	-57.1875	-61.0312	-56.6562	-59.1875	-78.3438	-65.4688		-64.625	-65.4375	-66	-68.4688	-66.4062	-62.9375	-64.5938		-62	-66.7812	-62.0312	-60.5	-59.6875	-59.7812	-57.9375		-64.4375
	-63.7844	-69.9703	-61.5751	-62.2903	-66.1914	-64.787	-65.1303		-63.7598	-63.6037	-59.4529	-58.1109	-63.3852	-63.6349	-61.0134		-80.3941	-74.1835	-78.1783	-74.3708	-77.8038	-72.0301	-68.2226		-48.8438	-57.0938	-60.9062	-56.5625	-59.1875	-78.6875	-64.8438		-64.5625	-65.4375	-66.0938	-68.4062	-66.6562	-62.8125	-64.375		-61.7812	-66.8438	-61.9688	-60.5312	-59.75	-59.9062	-58.1562		-64.4375
	-64.0028	-70.1888	-61.4815	-62.3215	-66.2226	-65.0991	-65.2864		-64.1031	-63.9158	-59.5153	-58.3918	-63.5101	-63.6349	-60.8573		-80.2693	-74.3396	-78.5216	-74.4956	-77.835	-71.9365	-68.1914		-49.0938	-57.1562	-61.125	-56.6875	-59.0625	-79.5312	-64.4688		-64.875	-65.3438	-65.8438	-68.25	-66.375	-63.0938	-64.375		-61.4062	-66.8438	-62	-60.5312	-59.7812	-59.875	-58.2188		-64.5
	-64.0965	-70.0952	-61.4191	-62.5712	-66.4411	-65.38	-65.4424		-64.2279	-63.8846	-59.172	-58.7351	-63.3228	-63.4789	-60.8885		-80.2693	-74.402	-78.584	-74.6516	-77.8662	-72.0925	-68.0978		-49.2188	-57.2812	-61.2188	-56.7812	-58.9688	-79.9688	-63.9687		-64.4375	-65.2812	-65.9688	-68.5625	-66.7188	-62.9375	-64.3438		-61.3438	-66.7188	-62.0938	-60.5625	-59.5312	-60.125	-58.2812		-64.5625
	-64.2213	-70.1576	-61.5127	-62.54	-66.2538	-65.4736	-65.4112		-64.2279	-64.1967	-59.1096	-58.6103	-63.4789	-63.5725	-60.9197		-80.3941	-74.3084	-78.6152	-74.5892	-77.6789	-72.311	-67.973		-49.4062	-57.2812	-61.125	-56.625	-58.9688	-80.5	-63.4375		-64.4688	-65.3125	-65.9375	-68.375	-66.4375	-62.8125	-64.625		-61.3438	-66.9375	-62.0625	-60.5938	-59.625	-59.875	-58.2188		-64.5938
	-64.3461	-70.0639	-61.3255	-62.3527	-66.3475	-65.4112	-65.5048		-63.947	-64.3215	-58.9536	-58.5479	-63.354	-63.3852	-60.7949		-80.3005	-74.4956	-78.6464	-74.4644	-77.5853	-72.2486	-67.8793		-49.3438	-57.25	-61.4375	-56.7188	-59.1562	-81.125	-63.1875		-64.625	-65.2812	-65.5938	-68.1562	-66.5625	-62.9375	-64.6875		-61.25	-67	-61.8125	-60.5625	-59.75	-59.75	-58.2188		-64.6562
	-64.2213	-70.1888	-61.1694	-62.5088	-66.129	-65.5984	-65.6921		-64.0094	-64.2279	-59.1408	-58.423	-63.2604	-63.1668	-60.8885		-80.2693	-74.558	-78.584	-74.3396	-77.7101	-71.9989	-67.9417		-49.625	-57.0938	-61.25	-56.875	-59.1562	-81.5	-63.2188		-64.8125	-65.4375	-65.8125	-67.8438	-66.375	-63	-64.4688		-60.9688	-66.8438	-61.875	-60.7812	-59.75	-60	-58.4062		-64.8125
	-64.2525	-70.0327	-61.0134	-62.696	-66.1602	-65.536	-65.9105		-64.1031	-64.1343	-59.4841	-58.5167	-63.5413	-63.0419	-60.5764		-80.4565	-74.7765	-78.8336	-74.5268	-77.8038	-72.0925	-68.1602		-49.5312	-56	-61.3438	-56.875	-59.1562	-81.7812	-62.9688		-64.5938	-65.1562	-65.8438	-68.1875	-66.4375	-63.0625	-64.2188		-61.0312	-66.8438	-62	-60.5938	-59.75	-59.9375	-58.5938		-64.8438
	-64.1901	-69.9391	-60.8573	-62.6648	-66.1602	-65.5672	-65.973		-64.1655	-64.1655	-59.4841	-58.5167	-63.5413	-63.1668	-60.4828		-80.5813	-74.9949	-78.8961	-74.7141	-77.6789	-71.9053	-68.0042		-49.5625	-55.0938	-61.6562	-56.7812	-59	-82.375	-62.5312		-64.4688	-65.1562	-65.9688	-67.875	-66.4688	-63.0312	-64.4688		-60.9062	-66.9688	-61.7188	-60.7188	-59.75	-60.0312	-58.5625		-64.9062
	-64.0341	-69.7519	-60.8573	-62.7584	-66.0042	-65.6921	-66.0354		-64.0406	-64.1655	-59.765	-58.5167	-63.5413	-63.4165	-60.3892		-80.5501	-74.8389	-78.8961	-74.4956	-77.6789	-71.8741	-68.0666		-49.7812	-54.3125	-61.4062	-56.5938	-58.625	-82.7812	-62.2188		-64.9375	-65.1562	-66.0938	-67.8125	-66.8438	-62.9375	-64.3438		-60.6562	-66.9375	-61.5312	-60.7812	-59.8438	-59.6562	-58.5312		-64.9688
	-64.2213	-69.4086	-61.0134	-62.7896	-65.973	-66.0354	-66.285		-63.8534	-64.54	-59.8274	-58.267	-63.2292	-63.4789	-60.4204		-80.4565	-74.9013	-78.6776	-74.5892	-77.6165	-71.7804	-68.129		-49.875	-53.7188	-61.6875	-56.7812	-58.5938	-83.1562	-62.1875		-65.1562	-65.4375	-66.125	-67.3125	-66.5938	-62.875	-64.4688		-60.6562	-66.75	-61.6562	-60.4688	-59.7812	-59.875	-58.5		-65
	-64.0028	-69.3149	-61.107	-62.9145	-65.6297	-66.0666	-66.2226		-63.947	-64.6024	-59.9835	-58.4542	-63.6349	-63.3228	-60.3268		-80.5813	-74.7141	-78.7712	-74.7141	-77.7725	-71.718	-68.1602		-50.0312	-52.9688	-61.4375	-56.5938	-58.8125	-83.5312	-62.125		-64.9688	-65.25	-66.125	-67.4062	-66.4688	-63.0938	-64.4062		-60.4688	-66.9688	-61.5625	-60.6562	-59.875	-59.8125	-58.5		-65.0312
	-64.1589	-69.4086	-60.9822	-62.8521	-65.7545	-66.1602	-66.1914		-63.9158	-64.54	-60.0147	-58.5479	-63.5725	-62.8859	-60.4516		-80.4877	-74.9325	-78.74	-74.6829	-77.835	-71.8116	-68.2226		-50.125	-52.5312	-61.375	-56.6562	-58.6562	-83.5625	-61.9375		-65.4062	-65.1875	-65.875	-67.0938	-66.7188	-63	-64.3438		-60.6875	-67.125	-61.5938	-60.625	-59.9062	-59.9062	-58.5		-65.0625
	-64.3149	-69.3461	-61.1382	-62.9457	-65.6921	-66.1602	-66.3163		-63.947	-64.7584	-60.1707	-58.4542	-63.8846	-62.5426	-60.3268		-80.5501	-74.9637	-78.8024	-74.6516	-77.5853	-71.7804	-68.3787		-49.9375	-51.9375	-61.6562	-56.5625	-58.8125	-84.125	-61.6562		-65.2188	-65.25	-66.3438	-67.1875	-66.4375	-63.0625	-64.3438		-60.8438	-66.6875	-61.5625	-60.75	-60.0938	-59.8125	-58.5		-65.0625
	-64.1589	-69.0653	-61.107	-62.696	-65.5048	-66.0666	-66.2226		-64.1031	-64.6648	-60.358	-58.1422	-63.8222	-62.7923	-60.5764		-80.7062	-75.1198	-78.6464	-74.7141	-77.7413	-71.7492	-68.4723		-50	-51.1875	-61.6562	-56.4375	-58.75	-84.3125	-61.6562		-65.2812	-65.4062	-65.7812	-66.9688	-66.4688	-62.9688	-64.5625		-60.8125	-66.8125	-61.5	-60.5938	-60.0938	-59.8438	-58.5312		-65.2188
	-64.2525	-68.8156	-61.1694	-62.9769	-65.1927	-66.0978	-66.1602		-63.8846	-64.54	-60.3892	-58.2046	-63.7285	-62.7923	-60.6389		-80.7062	-74.9637	-78.8649	-74.9325	-77.8038	-71.5932	-68.5035		-49.9062	-50.625	-61.6875	-56.375	-58.7812	-84.4375	-61.5625		-65.1562	-64.9062	-65.6875	-66.6562	-66.5625	-62.9375	-64.5312		-61.0312	-66.8125	-61.3125	-60.5312	-60.1562	-59.7188	-58.7812		-65.2188
	-64.4398	-68.5971	-61.107	-62.8521	-65.0991	-66.1914	-65.7857		-63.9782	-64.3839	-60.4828	-57.7676	-63.8222	-62.7611	-60.2644		-80.4877	-74.9013	-78.6776	-74.9013	-77.7101	-71.4371	-68.3163		-49.7812	-50.25	-61.875	-56.5938	-58.75	-84.3125	-61.8438		-65.3125	-65.0938	-65.875	-66.6875	-66.5312	-63.125	-64.3438		-60.9688	-66.75	-61.4375	-60.5312	-60.2812	-59.6875	-58.7188		-65.0938
	-64.6582	-68.3787	-60.7637	-63.1641	-64.9743	-66.3787	-65.6297		-64.1343	-64.0406	-60.5452	-57.4243	-63.8846	-62.5114	-60.8261		-80.5189	-74.9325	-78.6776	-74.9013	-77.8038	-71.4371	-68.5347		-49.7188	-49.875	-61.625	-56.4688	-58.2812	-84.1875	-62.75		-65.0625	-65.2188	-65.875	-66.4688	-66.5938	-63.1875	-64.3438		-60.875	-66.7812	-61.5	-60.5312	-60.25	-59.5312	-58.4062		-65.0938
	-64.7206	-68.4099	-60.9197	-63.1954	-64.9431	-66.1602	-65.5672		-64.1343	-64.3215	-60.7637	-57.1747	-63.9782	-62.6674	-60.5452		-80.5501	-74.7141	-78.8336	-75.0886	-77.8974	-71.6556	-68.4411		-50.1875	-49.3125	-61.625	-56.9062	-58.375	-84.4062	-63.6562		-65.2188	-65.2188	-65.9375	-66.375	-66.5312	-63.1875	-64.4375		-61.1562	-66.9688	-61.0938	-60.7188	-60.25	-59.2188	-58.6875		-65.0312
	-64.7519	-68.4723	-60.9197	-63.289	-64.9431	-65.8481	-65.5984		-64.1655	-64.3527	-60.9197	-57.0186	-64.1655	-62.4178	-60.7949		-80.5501	-74.4956	-78.6776	-75.2758	-77.8662	-71.4996	-68.4723		-49.875	-49.0312	-61.75	-57.125	-58.4062	-84.6562	-64.4062		-65.2812	-65.4062	-66.0938	-66.3438	-66.4688	-63.2813	-64.5312		-61.1875	-66.7812	-61.0625	-60.5	-60.1875	-59.5312	-58.6875		-64.9375
	-64.7519	-68.3475	-60.9197	-63.3826	-64.7246	-66.0042	-65.5984		-64.2279	-64.2591	-60.9197	-57.4556	-64.0406	-62.1681	-60.7637		-80.3629	-74.3396	-78.74	-75.2446	-77.991	-71.3747	-68.3475		-50.0625	-48.5312	-61.5938	-57.1562	-58.4375	-84.25	-65.125		-65.5625	-65.25	-66.0312	-65.9375	-66.2812	-62.9375	-64.2812		-61.0625	-66.75	-61.2188	-60.5938	-60	-59.5938	-58.5312		-64.8438
	-64.627	-68.3163	-60.7325	-63.3202	-64.9118	-65.9417	-65.5048		-64.1967	-64.6024	-61.1694	-57.3931	-64.1655	-62.1681	-61.0134		-80.4877	-74.2459	-78.8024	-75.1198	-77.8662	-71.3435	-68.3163		-50.1562	-48.2188	-61.5938	-57.375	-58.4062	-84.5938	-65.8438		-65.25	-65.3125	-66.125	-65.8438	-66.4375	-63.0625	-64.3125		-61.0938	-66.9062	-60.9688	-60.5938	-59.9062	-59.625	-58.75		-64.7812
	-64.7831	-68.2538	-60.7637	-63.2266	-65.0679	-65.8793	-65.6609		-64.3839	-64.7584	-60.6077	-57.7052	-64.54	-62.0433	-61.0446		-80.4253	-74.3396	-78.8336	-75.6503	-77.8038	-71.5308	-68.3787		-50.1562	-48	-61.6875	-57.375	-58.1875	-85.0625	-66.7812		-65.3438	-65.2188	-66.2188	-65.5312	-66.125	-63.125	-64.4375		-60.9688	-66.9375	-60.9375	-60.6562	-60.125	-59.5	-58.625		-64.8125
	-64.9703	-68.1602	-60.6389	-63.3826	-65.0055	-66.0042	-65.5672		-64.3839	-64.696	-60.5764	-58.0173	-64.54	-61.8248	-61.107		-80.3941	-74.1523	-78.9585	-75.4319	-77.835	-71.6556	-68.285		-50.0625	-47.5312	-61.9375	-57.5312	-58.1562	-84.9688	-67.2188		-65.4375	-65.4688	-66.125	-65.9375	-66.3438	-62.9688	-64.4375		-60.9375	-67.0312	-60.9062	-60.625	-60.0938	-59.6875	-58.6562		-64.875
	-65.1264	-68.285	-60.5452	-63.3202	-65.4424	-66.1602	-65.536		-64.3527	-64.5712	-60.514	-58.3918	-64.6336	-61.6375	-61.1382		-80.238	-73.9963	-78.7088	-75.4631	-77.8974	-71.562	-68.1914		-50.4375	-47.125	-61.7188	-57.7188	-58	-84.9688	-68.0312		-65.3438	-65.5312	-66.1562	-65.5312	-66.4688	-63.3125	-64.625		-61.0625	-67.2188	-60.9375	-60.8438	-59.9688	-59.5625	-58.5		-64.7812
	-65.2512	-68.4411	-60.3268	-63.5074	-65.4424	-66.0354	-65.6921		-64.3839	-64.6024	-60.3892	-58.6103	-64.6648	-61.2318	-61.263		-80.2693	-74.2147	-78.9273	-75.4319	-77.991	-71.3123	-68.4099		-50.2188	-46.9062	-61.625	-57.6875	-58.3438	-85.1875	-68.7188		-65.1562	-65.2188	-66.0938	-65.5312	-66.5312	-63.125	-64.4062		-61.2188	-67.0625	-61.1875	-60.8438	-60.1875	-59.5938	-58.5312		-64.875
	-65.22	-68.5347	-60.2956	-63.6635	-65.6609	-66.1914	-65.7545		-64.4151	-64.3215	-60.2644	-58.5479	-64.54	-61.1694	-60.8573		-80.082	-73.9338	-78.7088	-75.4631	-77.8974	-71.4996	-68.5035		-50.125	-46.6562	-61.8125	-57.5625	-58.75	-85.6562	-69.1562		-65.375	-65.2188	-66.375	-65.6562	-66.625	-63.2188	-64.4062		-61.3438	-67.2188	-61.3125	-60.6562	-60.0625	-59.4062	-58.3438		-64.7188
	-65.4385	-68.5347	-60.1083	-63.8507	-65.5984	-66.1914	-65.4424		-64.5088	-64.4776	-60.4516	-59.0784	-64.696	-60.8261	-61.3255		-80.2693	-73.8402	-78.7088	-75.4319	-77.991	-71.4996	-68.4723		-50.0625	-46.5625	-62	-57.4375	-58.9062	-85.5312	-69.6562		-65.25	-65.2188	-65.9375	-65.5312	-66.7188	-63.2813	-64.5938		-61.2188	-67.2188	-61.3125	-60.6875	-60.0625	-59.2188	-58.4688		-64.4688
	-65.5321	-68.7844	-60.0771	-64.2253	-65.6297	-66.3475	-65.38		-64.6336	-64.3839	-60.7637	-59.4217	-64.6648	-60.951	-61.4815		-80.3005	-73.7154	-78.7088	-75.4319	-77.9598	-71.6868	-68.285		-49.8438	-46.75	-62	-57.3438	-59	-85.9375	-70.2188		-65.2188	-65.1875	-66.3125	-65.5312	-66.7812	-63.2188	-64.4688		-61.2188	-67.2188	-61.0312	-60.7188	-59.9688	-59.2188	-58.1562		-64.375
	-65.6257	-68.6595	-60.2019	-64.1628	-65.7545	-66.3787	-65.4424		-64.6024	-64.3527	-60.3892	-59.6714	-64.6024	-61.0758	-62.0121		-80.2068	-73.4345	-78.5216	-75.5255	-78.0534	-71.4996	-68.3787		-49.5938	-46.4375	-62	-57.25	-59.1875	-85.75	-70.3438		-65.125	-65.125	-66.2188	-65.7188	-66.6875	-63.4062	-64.5938		-61.2812	-67.3125	-61.3125	-60.875	-59.9688	-59.1562	-58.0938		-64.1875
	-65.7193	-68.4099	-60.0147	-64.194	-65.5984	-66.5347	-65.4736		-64.4776	-64.3839	-60.7325	-59.9211	-64.6336	-60.8885	-62.0121		-80.238	-73.3721	-78.4903	-75.4319	-78.4279	-71.1251	-68.3787		-49.3438	-46.2812	-61.9062	-57.1875	-59.0312	-85.9375	-71.0312		-65.1875	-64.875	-66.2188	-65.5938	-66.7812	-63.375	-64.5312		-61.125	-67.5312	-61.3438	-61.0312	-59.8438	-59.2188	-57.9375		-63.9687
	-65.6569	-68.3475	-59.8899	-64.5373	-65.5984	-66.4099	-65.5048		-64.3839	-64.5712	-60.514	-60.2019	-64.4463	-61.0446	-62.1369		-79.8323	-73.3721	-78.2407	-75.2446	-78.1783	-71.4059	-68.4411		-49.6562	-46.0625	-62.0938	-56.9062	-59	-86.0312	-71		-65.2188	-64.9375	-66.3438	-65.5938	-66.5938	-63.3125	-64.5938		-61.375	-67.5625	-61.375	-60.8125	-59.75	-59.125	-58.0312		-63.875
	-65.5945	-68.4411	-59.7962	-64.5686	-65.5984	-66.4411	-65.2551		-64.4463	-64.4151	-60.4204	-60.1707	-64.54	-61.1382	-62.2929		-80.238	-73.2473	-78.2407	-75.4319	-78.5216	-71.1563	-68.5035		-49.5625	-46.0625	-62.0312	-56.875	-59.0625	-86.125	-71.375		-65.4062	-65.25	-66.1875	-65.8125	-66.8125	-63.2188	-64.4688		-61.4375	-67.375	-61.25	-60.6875	-59.4688	-59.0312	-57.9688		-63.6875
	-65.4072	-68.6283	-59.7338	-64.7558	-65.5984	-66.5347	-65.5672		-64.4463	-64.9145	-59.9523	-60.2332	-64.4151	-61.0758	-62.2305		-80.0196	-73.06	-78.3343	-75.4943	-78.584	-71.1563	-68.6283		-49.5312	-45.6875	-62.0938	-56.8438	-59.1562	-86.1562	-71.5312		-65.125	-64.9688	-66.2188	-65.7188	-67	-63.4375	-64.4062		-61.25	-67.2188	-61.2188	-60.7812	-59.6875	-59.25	-57.8125		-63.6562
	-65.3448	-68.5659	-59.609	-64.6622	-65.4112	-66.2538	-65.3488		-64.4776	-64.9769	-59.9211	-60.2956	-64.1343	-61.107	-62.3241		-80.0508	-72.8415	-78.1158	-75.2446	-78.5216	-71.0938	-68.5971		-49.3125	-46.4688	-61.8438	-56.875	-59.125	-86.2188	-71.875		-65.0625	-65.2188	-66.0312	-65.9062	-66.7812	-63.3438	-64.4688		-61.3125	-67.2812	-61.1562	-60.8438	-59.7812	-59.125	-57.5938		-63.375
	-65.3136	-68.5347	-59.6402	-64.5061	-65.2239	-66.3787	-65.5048		-64.2591	-65.1017	-59.8274	-60.4828	-64.1031	-60.951	-62.3554		-79.9884	-72.8103	-78.0846	-75.307	-78.4279	-70.9066	-68.5347		-49.5625	-47.3438	-62	-57	-59.1875	-86.5625	-72.1562		-65.0938	-65.0938	-65.9062	-65.9375	-66.5938	-63.4687	-64.5312		-61.4062	-67.0938	-61.0938	-60.6875	-59.625	-59.1562	-57.6875		-63.1875
	-65.5009	-68.5347	-59.4529	-64.5686	-65.0679	-66.3787	-65.4424		-63.947	-65.1017	-59.8899	-60.8885	-64.1031	-61.3879	-62.2617		-79.926	-72.7167	-78.0222	-75.0262	-78.584	-70.9066	-68.5659		-49.3438	-47.875	-61.9375	-56.8438	-59.2812	-86.7188	-72.5		-65.25	-65.375	-65.8125	-65.9375	-66.4375	-63.3125	-64.5625		-61.2188	-67.4062	-60.9688	-60.4688	-59.4688	-59.25	-57.6875		-63.0312
	-65.4697	-68.4411	-59.3593	-64.4749	-65.1303	-66.5035	-65.5048		-63.947	-65.0705	-59.9211	-60.6389	-64.2591	-61.2943	-62.1681		-79.8011	-72.8103	-77.7725	-75.2446	-78.8024	-71.1563	-68.5035		-49.25	-48.5625	-61.7188	-56.7812	-59.1562	-87.125	-72.9688		-65.1562	-65.2188	-65.9688	-65.7812	-66.4688	-63.2813	-64.4688		-61.2812	-67.4062	-60.7812	-60.6875	-59.5	-59.3438	-57.75		-62.9062
	-65.4385	-68.5971	-59.3593	-64.5686	-65.1615	-66.6595	-65.4112		-64.0406	-65.3514	-59.9523	-60.6701	-64.5712	-61.7624	-62.1057		-79.9884	-72.9664	-77.6477	-75.4007	-78.8649	-71.1563	-68.5659		-49.4375	-49.2188	-61.5625	-56.9688	-59.4375	-87.0938	-73.375		-65.125	-65.0938	-65.875	-65.6875	-66.6562	-63.2813	-64.7812		-61.2812	-67.0625	-60.4688	-60.75	-59.3438	-59.1875	-57.5938		-62.8125
	-65.5321	-68.4723	-59.2657	-64.6934	-65.1615	-66.7844	-65.1615		-64.1967	-65.3514	-60.0771	-60.7949	-64.5712	-61.7624	-61.8872		-80.0508	-73.1536	-77.5541	-75.307	-78.74	-71.0314	-68.5971		-48.8125	-49.75	-61.875	-56.9062	-59.5938	-87.2188	-73.8125		-65.0625	-65.3125	-66.0312	-65.875	-66.5	-63.4375	-64.6562		-61.0312	-67	-60.5625	-60.7812	-59.25	-59.2188	-57.5312		-62.875
	-65.5321	-68.4099	-59.0472	-64.6934	-65.2864	-66.6283	-65.0367		-64.3215	-65.5387	-60.358	-61.0446	-64.4463	-61.6688	-62.0745		-79.7387	-73.2785	-77.6477	-75.151	-78.74	-71.1251	-68.5971		-49.2812	-50.2188	-61.7188	-56.9688	-59.5312	-87.375	-74.1875		-64.9688	-65.375	-66.0625	-65.9375	-66.4688	-63.2813	-64.2812		-60.7812	-66.9062	-60.4688	-60.6875	-59.0938	-59.4375	-57.625		-62.8125
	-65.3448	-68.5971	-58.7039	-64.6622	-65.2551	-66.722	-64.7558		-64.3527	-65.5699	-60.1395	-60.8885	-64.54	-61.8248	-62.1681		-79.8635	-73.1536	-77.242	-75.0262	-78.9273	-71.0314	-68.5347		-49.0938	-50.6562	-61.9062	-56.9375	-59.5625	-87.3125	-74.5312		-65	-65.3125	-66.125	-65.7812	-66.3125	-63.1562	-64.4688		-60.875	-67.2188	-60.4062	-60.5625	-58.75	-59.5	-57.75		-62.7813
	-65.6569	-68.5035	-58.7975	-64.8494	-65.2239	-66.7844	-64.787		-64.5712	-65.8507	-60.3268	-60.7013	-64.3215	-61.9184	-61.856		-79.926	-73.2473	-77.1796	-74.8701	-78.8336	-71.0938	-68.6595		-49.3438	-50.8438	-62	-57.0312	-59.625	-87.5	-74.9375		-65.125	-65.0938	-66.0938	-65.5938	-66.4062	-63.625	-64.625		-60.9688	-67.2812	-60.625	-60.5312	-58.5938	-59.5938	-57.75		-62.8125
	-65.7818	-68.4411	-58.4542	-64.5686	-65.3488	-66.722	-64.6934		-64.5712	-65.882	-60.5764	-60.4204	-64.2903	-62.1681	-61.6063		-80.1756	-73.4033	-77.2108	-74.6516	-78.8336	-71.0626	-68.5971		-49.25	-51.25	-62.2188	-56.7188	-59.9375	-87.7188	-75.0625		-64.875	-65.125	-66.0312	-65.4062	-66.3125	-63.1875	-64.7188		-60.875	-67.3125	-60.7812	-60.5	-58.625	-59.4375	-57.7812		-62.7813
	-65.7818	-68.5035	-58.1734	-64.631	-65.3488	-66.7844	-64.787		-64.4151	-66.0068	-60.4516	-60.4204	-64.3215	-62.4178	-61.5127		-79.8635	-73.3097	-77.3668	-74.7453	-78.8336	-70.9378	-68.6595		-49.3125	-51.8125	-62	-56.7188	-59.875	-87.5	-75.125		-64.8438	-64.9688	-66.4375	-65.5	-66.1562	-63.3438	-64.5938		-60.9375	-67.2188	-60.75	-60.625	-58.5938	-59.2812	-57.7812		-62.875
	-65.9066	-68.5971	-57.9237	-64.6934	-65.5984	-66.6908	-64.9118		-64.4151	-66.1316	-60.4828	-60.2019	-64.2903	-62.3554	-61.2006		-79.926	-73.4969	-77.0235	-74.6829	-78.6776	-71.2499	-68.722		-49.4375	-51.875	-61.9062	-56.625	-60.0625	-87.5625	-75.375		-64.75	-65.125	-66.1875	-65.375	-66.2812	-63.6875	-64.7188		-61.0312	-67.1875	-60.6875	-60.4375	-58.3438	-59.1875	-57.7188		-62.9375
	-65.8754	-68.5035	-57.7052	-64.631	-65.2239	-66.3475	-64.9431		-64.54	-66.2877	-60.358	-59.9835	-64.0406	-62.3554	-61.0446		-79.8635	-73.5593	-77.0547	-74.5268	-78.7088	-71.2499	-68.8156		-49.5625	-52.2188	-61.9062	-56.875	-59.7188	-87.4375	-75.625		-64.9062	-64.9375	-66.5	-65.5	-66.3125	-63.5	-64.6562		-61	-67.3125	-60.9375	-60.4688	-58.4688	-59.0625	-57.6875		-63
	-65.9378	-68.5659	-57.5492	-64.8806	-65.0991	-66.2226	-64.9118		-64.5712	-66.5373	-60.6077	-60.0147	-64.1655	-62.2617	-61.0134		-79.8635	-73.8402	-76.7739	-74.4956	-78.4903	-71.1251	-68.3787		-49.625	-52.1562	-61.7188	-56.7812	-59.6562	-87.4688	-75.6875		-64.8125	-65.0312	-66.2812	-65.4688	-66.1562	-63.5	-64.7188		-60.9062	-67.1875	-60.8125	-60.4062	-58.75	-59.1875	-57.9375		-62.9688
	-66.1563	-68.5035	-57.3619	-64.7558	-65.2239	-66.1914	-64.8182		-64.3215	-66.4125	-60.514	-59.7338	-64.0718	-62.1681	-61.2006		-79.8011	-73.8402	-76.6178	-74.4956	-78.584	-70.969	-68.722		-49.7812	-52.6562	-61.4062	-56.625	-59.6875	-87.4688	-75.9375		-64.8438	-64.8438	-66.2812	-65.5312	-66.4375	-63.5312	-64.75		-60.9062	-67.25	-61.0625	-60.75	-58.5938	-59.3125	-57.625		-63.0625
	-66.1251	-68.5659	-56.925	-64.6934	-65.2551	-66.1602	-64.7246		-64.3527	-66.4749	-60.6077	-59.7338	-64.3215	-62.0745	-61.2006		-79.6451	-74.1523	-76.5242	-74.8389	-78.8961	-71.3747	-68.4723		-49.875	-52.8125	-61.0312	-56.625	-59.7188	-87.625	-76.2188		-64.875	-64.9688	-66.4062	-65.5938	-66.5938	-63.5312	-64.7188		-60.9375	-67.2188	-60.9688	-60.4062	-58.4688	-59.2188	-57.6875		-63
	-66.0314	-68.4723	-56.769	-64.7558	-65.2864	-66.2538	-64.7246		-64.1967	-66.5061	-60.7013	-59.5466	-64.5088	-62.1681	-61.1694		-79.8323	-74.1211	-76.4618	-74.7141	-78.6776	-71.2499	-68.4411		-49.875	-53.0938	-61.0938	-56.5312	-59.3125	-87.875	-76.4062		-64.75	-64.6562	-66.1875	-65.7188	-66.3438	-63.4062	-64.5938		-60.9375	-67.375	-60.9375	-60.5	-58.5625	-59.1875	-57.8125		-62.8125
	-66.0626	-68.4411	-56.5817	-64.787	-65.2239	-66.0978	-64.4749		-64.1967	-66.5061	-60.8261	-59.3905	-64.3527	-62.1993	-61.1382		-79.8635	-74.0587	-76.1497	-74.6204	-78.74	-71.1251	-68.4099		-50.1875	-53.6562	-61.0938	-56.4688	-59.1562	-88.0938	-76.5938		-64.9375	-64.9375	-66.2812	-65.5938	-66.4062	-63.2813	-64.5938		-61.0312	-67.1875	-61.0625	-60.4688	-58.625	-59.2188	-57.7188		-62.8125
	-66.2187	-68.5035	-56.176	-64.8806	-65.2551	-65.9105	-64.5061		-64.1655	-66.5686	-60.7637	-59.2345	-64.54	-62.1993	-61.107		-79.926	-74.1523	-76.0873	-74.4956	-78.9585	-71.3435	-68.4723		-50.25	-53.6562	-61.1875	-56.6562	-59.125	-88.1875	-76.6875		-64.9062	-65	-66.5312	-65.875	-66.4688	-63.5625	-64.5312		-61.0312	-67.1875	-61.0312	-60.7188	-58.5	-58.9375	-57.7188		-62.7188
	-66.0314	-68.4723	-56.1136	-64.9431	-65.0991	-65.6297	-64.5373		-64.2279	-66.2253	-60.8885	-58.9848	-64.5712	-62.1369	-61.2318		-80.1132	-74.2771	-75.8688	-74.4956	-78.9273	-71.0626	-68.6595		-50.125	-54.125	-60.9375	-56.5312	-59.0938	-88.4062	-76.7812		-64.7188	-64.9062	-66.4688	-66.0938	-66.3438	-63.1875	-64.8125		-61.125	-67.0625	-61.125	-60.7188	-58.5312	-58.8438	-57.5312		-62.6875
	-65.7193	-68.2226	-55.2709	-64.9743	-65.0679	-65.5672	-64.3189		-64.3527	-66.3189	-60.7949	-58.9224	-64.696	-62.1057	-61.2006		-79.9884	-74.4332	-75.6815	-74.5892	-78.9897	-71.1251	-68.6283		-50.375	-54.3438	-61.0625	-56.7812	-59.5	-88.375	-76.7188		-64.5938	-64.9375	-66.875	-66.0625	-66.2188	-63.0625	-64.75		-61.0625	-67.1562	-61.125	-60.875	-58.4688	-58.5625	-57.7188		-62.7188
	-65.7505	-68.2538	-55.2085	-65.1615	-65.0055	-65.2864	-64.3501		-64.1967	-66.194	-60.7637	-58.7039	-64.4463	-62.449	-61.2943		-79.8635	-74.3084	-75.8064	-74.5892	-79.2394	-71.1563	-68.6595		-50.375	-54.5938	-60.9375	-56.5312	-60.9062	-88.5938	-77.0938		-64.6875	-64.8125	-66.6562	-66.1562	-66.3438	-63.4375	-64.8125		-61.2188	-67.3125	-60.875	-60.875	-58.375	-58.5	-57.625		-62.625
	-65.813	-68.0978	-54.8964	-65.1927	-65.0055	-65.2864	-64.4437		-64.2591	-65.9756	-61.1382	-58.267	-64.4463	-62.2305	-61.4191		-80.082	-74.3084	-75.7752	-74.6204	-79.1769	-70.9066	-68.7844		-50.6875	-55	-60.75	-56.5938	-62.2188	-88.4688	-76.875		-64.5938	-64.875	-66.5312	-66.2188	-66.25	-63.3125	-64.75		-61.5312	-67.0625	-60.9375	-60.7812	-58.625	-58.5312	-57.4688		-62.75
	-65.9378	-68.0354	-54.7716	-65.0367	-65.0991	-65.2864	-64.1316		-64.2279	-65.882	-61.3567	-58.0173	-64.696	-61.9496	-61.5127		-80.1132	-74.3708	-75.6815	-74.6829	-79.1457	-71.2187	-68.8156		-50.5	-55.1875	-60.7188	-56.5	-60.5	-88.4375	-76.8125		-64.5312	-64.9688	-66.5938	-66.4062	-66.2188	-63.125	-64.9688		-61.7188	-66.8438	-60.7188	-60.6562	-58.4688	-58.25	-57.5938		-62.75
	-66.2499	-67.9417	-54.7716	-65.1303	-64.9743	-65.4112	-64.194		-64.3839	-66.1004	-61.1694	-57.9549	-64.696	-62.1057	-61.5127		-80.082	-74.6829	-75.5567	-74.5268	-79.1457	-71.1875	-68.9404		-50.5	-55.1562	-60.625	-56.3125	-59.5312	-88.125	-76.9688		-64.5312	-64.7188	-66.5938	-66.375	-66.3125	-62.875	-64.7188		-61.8125	-67	-60.75	-60.8438	-58.4688	-58.25	-57.5		-62.6875
	-66.1563	-67.7857	-54.3971	-65.0055	-65.0055	-65.5048	-64.038		-64.5088	-65.9756	-61.1382	-57.8925	-64.6648	-62.0433	-61.7		-80.3005	-74.7453	-75.3695	-74.5892	-79.1457	-71.1563	-68.8468		-50.5312	-55.1875	-60.7812	-56.3125	-58.1875	-88.0938	-76.9062		-64.4062	-64.8125	-66.5312	-66.4062	-66.0625	-63.2188	-64.9375		-62.0625	-66.9688	-60.5625	-60.8125	-58.5625	-58	-57.5312		-62.5312
	-66.2811	-67.7233	-53.9602	-65.0991	-65.0367	-65.7233	-63.882		-64.3215	-65.7259	-61.0758	-57.5492	-64.5712	-61.9184	-61.6688		-80.3317	-74.6829	-75.5255	-74.6829	-79.2082	-71.2187	-68.6595		-50.4375	-54.9688	-60.5625	-56	-57.1562	-88.25	-76.9375		-64.6562	-64.9375	-66.6562	-66.625	-65.875	-62.8125	-64.875		-62.1875	-66.9688	-60.375	-60.9375	-58.7188	-58.0625	-57.5		-62.8125
	-66.4371	-67.5672	-53.7417	-64.9743	-65.3176	-65.6297	-63.9756		-64.3839	-65.445	-60.9822	-57.4868	-64.5088	-61.9184	-61.856		-80.2693	-74.8389	-75.3382	-74.5268	-79.2394	-71.0938	-68.9092		-50.5625	-55.0938	-60.7812	-55.9062	-56.0625	-88.0938	-77.1562		-64.5	-65.1875	-66.6875	-66.4688	-66.0938	-62.9375	-64.8438		-62.0938	-67	-60.5938	-60.8438	-58.7188	-57.9688	-57.5312		-62.75
	-66.4059	-67.4112	-53.5857	-65.1303	-65.38	-65.5984	-64.1004		-64.5088	-65.5074	-60.8261	-57.518	-64.4463	-62.0121	-61.9184		-80.1756	-74.8701	-75.3382	-74.4332	-79.1457	-71.0626	-68.8156		-50.625	-55.2188	-60.875	-56.0625	-55.2188	-87.9688	-76.875		-64.375	-64.9688	-66.625	-66.3125	-66.1875	-62.8437	-64.7812		-62.4375	-66.875	-60.5625	-60.6875	-59.0312	-57.9375	-57.5625		-62.9375
	-66.5308	-67.2551	-53.3048	-65.1615	-65.3488	-65.4112	-63.9444		-64.5712	-65.4138	-60.7637	-57.3307	-64.4776	-61.9184	-61.7		-80.2068	-74.9637	-75.0886	-74.5268	-79.2706	-71.1563	-68.7844		-50.4688	-55.4062	-61.1562	-56.1875	-54.75	-88.0938	-76.9688		-64.3438	-64.75	-66.5312	-66.4375	-66	-63.0938	-64.9375		-62.5938	-67.2188	-60.4688	-60.625	-59	-58.125	-57.4688		-62.9688
	-66.9053	-67.4112	-53.3048	-65.2864	-65.1615	-65.3488	-64.0068		-64.9769	-65.2266	-60.6389	-57.1123	-64.4776	-62.2617	-61.6063		-80.2068	-75.151	-75.0262	-74.402	-79.3954	-71.2187	-68.722		-50.6875	-55.6875	-60.7812	-56.3438	-53.9062	-88	-76.8438		-64.1562	-65.0625	-66.375	-66.4062	-66.2188	-63.25	-64.6875		-62.1562	-67.2812	-60.8125	-60.6562	-59.125	-57.8438	-57.4062		-63
	-67.0925	-67.2864	-52.8679	-65.4112	-65.536	-65.0367	-63.9756		-64.8833	-65.289	-60.6077	-57.0811	-63.7598	-62.2617	-61.5127		-80.2068	-74.9949	-75.0262	-74.2771	-79.333	-70.969	-68.878		-50.625	-55.9375	-60.9062	-56.4375	-52.9375	-88	-76.625		-64.0938	-65.2188	-66.0938	-66.4688	-66.0625	-63.1875	-64.8125		-61.9688	-67.3438	-60.7812	-60.7812	-59.0625	-58.25	-57.7812		-63.0938
	-67.1237	-67.2864	-52.587	-65.2864	-65.3488	-64.9118	-63.9444		-64.8209	-65.1017	-60.7637	-56.9562	-63.6661	-62.3241	-61.4815		-80.2068	-74.8077	-75.0574	-74.3396	-79.3642	-71.1251	-68.878		-50.7188	-56.2188	-60.875	-56.2188	-52.375	-87.75	-76.625		-63.9687	-64.8125	-66.0938	-66.6875	-66.25	-63.1875	-64.9375		-62.0312	-67.4375	-61.1562	-60.75	-58.9688	-58.1875	-57.7812		-63
	-67.311	-67.2239	-52.4309	-65.2551	-65.0367	-64.8494	-63.9756		-64.9145	-64.7896	-60.8573	-57.0186	-63.3228	-62.3554	-61.3879		-80.3005	-74.7453	-74.9325	-74.3708	-79.489	-71.0938	-68.722		-50.75	-56.2812	-61.125	-56.5938	-51.6875	-87.5	-76.5		-63.9063	-64.8438	-66.1875	-66.6562	-66.125	-63.2188	-64.8125		-62.1875	-67.3125	-60.9688	-60.75	-59.0938	-58.1562	-57.5625		-63.0625
	-67.2486	-67.4112	-52.4621	-65.1927	-65.0991	-64.9118	-64.194		-65.0393	-64.8833	-60.951	-56.925	-62.8547	-62.2929	-61.2006		-80.2068	-74.558	-74.9949	-74.402	-79.7387	-71.0002	-68.5659		-50.9375	-56.6875	-61.2812	-56.4062	-51.125	-87.5312	-76.375		-64.375	-64.75	-65.9375	-66.5	-66.25	-63.1875	-64.6875		-62.1875	-67.5	-61.3125	-60.375	-59.2188	-58.1562	-57.7188		-63
	-67.2174	-67.4424	-52.1188	-65.3176	-65.1927	-64.8494	-64.1004		-65.2266	-65.1329	-61.2943	-57.0186	-62.5738	-62.5738	-60.8573		-79.9572	-74.3084	-74.7765	-74.4956	-79.4266	-70.969	-68.6283		-50.6875	-56.4375	-61.1562	-56.5625	-50.9375	-87.4062	-76.4062		-64.0938	-64.9375	-65.9375	-66.875	-66.0625	-63.0312	-64.9375		-62.4375	-67.25	-61.3438	-60.375	-59.4688	-58.0938	-57.7188		-62.9062
	-67.2486	-67.5048	-52.0564	-65.4736	-65.2239	-65.0367	-64.1316		-65.5387	-64.6336	-61.3567	-56.8626	-62.6362	-62.3554	-60.7637		-79.8011	-74.0587	-74.5892	-74.3708	-79.6139	-70.9378	-68.3787		-50.8438	-56.7812	-60.9688	-56.625	-50.1875	-87.3438	-76.7188		-64.0312	-64.875	-65.9688	-66.8125	-66	-63.5	-64.875		-62.2188	-67.375	-61.5625	-60.2812	-59.4375	-58.1875	-57.5312		-62.7813
	-67.467	-67.5984	-51.8692	-65.5048	-65.2551	-65.0679	-64.2565		-65.445	-64.8521	-61.6688	-56.8938	-62.5738	-62.2305	-60.7325		-79.926	-74.1835	-74.7141	-74.3708	-79.7075	-70.9378	-68.6283		-50.8438	-56.7812	-61.0625	-56.4062	-49.7188	-87.25	-76.8438		-64.3125	-64.8125	-65.7188	-66.875	-66.4375	-63.2188	-64.7188		-62.0938	-67.4062	-61.6875	-60.2188	-59.5625	-58.2188	-57.625		-62.7188
	-67.3422	-67.8169	-51.9004	-65.6609	-65.3176	-65.0991	-64.3189		-65.3826	-64.9145	-61.7312	-56.9874	-62.3866	-61.7312	-60.6701		-79.8011	-74.0899	-74.402	-74.2147	-79.7387	-70.969	-68.5659		-51.0312	-56.9062	-60.9062	-56.2188	-49.5938	-87.125	-76.3438		-64.0938	-64.7812	-65.625	-67.25	-66.25	-63.2188	-64.7188		-62.2188	-67.1875	-61.8125	-59.9062	-59.5938	-58.1562	-57.8125		-62.75
	-67.467	-67.5984	-51.6819	-65.5048	-65.3176	-65.1303	-64.4125		-64.9145	-64.9457	-61.7936	-56.5193	-62.2617	-61.7624	-60.6077		-79.8323	-73.9026	-74.3708	-74.3708	-79.7075	-71.0314	-68.5035		-50.8438	-57.125	-61.3125	-56.1875	-49.4375	-86.3125	-73.5		-64.2188	-64.8438	-65.9688	-67.0938	-66.1562	-63.0938	-65.0312		-62.4062	-67.125	-62.0312	-59.8125	-59.5938	-58.2812	-57.6562		-62.9062
	-67.4982	-67.9105	-51.7755	-65.7233	-65.3488	-65.2864	-64.1316		-64.7272	-65.1641	-61.8248	-56.5505	-62.1993	-61.7624	-60.5452		-79.9884	-73.7778	-74.2771	-74.4956	-79.6763	-71.1251	-68.6283		-50.75	-57.0625	-61.2188	-56.125	-49.125	-86.375	-71.0312		-64.6875	-64.875	-66.0312	-66.7812	-66.125	-62.9062	-64.9375		-62.3125	-67.125	-62.0312	-59.6875	-59.625	-58.4375	-57.875		-62.8437
	-67.467	-67.8793	-51.7443	-65.973	-65.4112	-65.38	-64.1004		-64.4151	-65.0705	-61.7624	-55.8327	-61.8248	-61.8248	-60.8573		-79.8011	-73.4969	-74.2147	-74.4644	-79.7075	-71.1875	-68.5971		-50.625	-56.9688	-61.2188	-55.9375	-48.9688	-86.3125	-68.8438		-64.5625	-65.2188	-65.875	-66.9062	-66.1875	-63.0312	-64.6875		-62.4688	-67	-62.2812	-59.5625	-59.7188	-58.4062	-57.8438		-62.9062
	-67.6543	-67.8169	-51.7443	-65.8793	-65.4736	-65.4112	-64.2565		-64.2279	-65.289	-61.6375	-55.6767	-61.2943	-61.8248	-60.8261		-80.082	-73.6218	-74.1835	-74.4644	-79.3954	-71.3747	-68.6595		-50.7188	-57.0625	-61.0625	-55.75	-48.8125	-86.5938	-66.7188		-64.3438	-64.9062	-65.9688	-67.1562	-66.2812	-62.6875	-64.7812		-62.2812	-66.9062	-62.0312	-59.4375	-60	-58.4062	-57.6562		-63
	-67.8727	-67.8793	-51.838	-65.9105	-65.4424	-65.3176	-64.3189		-64.1967	-65.289	-61.7	-55.583	-61.0134	-61.7	-60.8885		-79.9572	-73.4969	-74.1211	-74.7765	-79.489	-71.2811	-68.5659		-50.5625	-57.3438	-61.1875	-55.5	-48.0312	-86.1875	-64.8438		-64.5938	-65.0312	-65.8438	-67.3125	-66.1562	-62.7813	-64.7812		-62.1562	-66.75	-62.2188	-59.1875	-59.9062	-58.5312	-57.6875		-62.9375
	-67.9352	-67.6297	-51.8067	-65.8169	-65.536	-65.1615	-64.3501		-64.2279	-65.6635	-61.7624	-55.4894	-60.7637	-61.8872	-60.7325		-79.9572	-73.3721	-73.9338	-74.7453	-79.333	-71.3123	-68.6908		-50.6562	-57.25	-61.2188	-55.5625	-48	-86	-63.25		-64.375	-65.0312	-65.5938	-67.2188	-66.0312	-62.75	-64.9688		-61.8438	-66.8438	-62.125	-59.2188	-59.9688	-58.5625	-57.875		-62.9062
	-67.9352	-67.4424	-51.9316	-65.8169	-65.4424	-65.2551	-64.3813		-64.3215	-65.3514	-61.7624	-55.5518	-61.0446	-62.1993	-60.358		-80.2068	-73.3097	-74.0587	-74.6829	-79.3954	-71.2187	-68.6908		-50.5625	-57.5	-61.3125	-55.8125	-47.5938	-85.9062	-61.6875		-64.1562	-64.875	-65.5625	-67.0938	-65.875	-62.75	-64.875		-61.875	-66.875	-62.4062	-59	-60.0312	-58.4375	-58.0625		-62.9375
	-68.06	-67.5672	-51.9004	-65.8169	-65.4424	-65.2864	-64.4437		-63.8534	-65.3202	-61.6063	-55.7391	-60.8261	-62.0121	-60.4516		-80.1756	-73.1224	-74.0899	-74.7141	-79.2706	-71.2811	-68.6283		-50.3125	-57.7812	-61.2188	-55.6562	-47.8438	-85.625	-60.375		-64.2812	-64.7812	-65.4688	-67.0625	-66.0312	-62.7188	-64.9062		-61.875	-66.8438	-62.5938	-59	-60.0938	-58.3438	-57.8125		-63.0938
	-68.4969	-67.5984	-51.8067	-65.8793	-65.2864	-65.5048	-64.4749		-64.1031	-65.0393	-61.3255	-55.3646	-60.951	-61.9496	-60.2019		-80.1756	-73.0288	-73.8714	-74.8389	-79.0521	-71.2499	-68.8468		-50.3125	-57.5938	-61.4688	-56.6875	-47.5312	-85.6562	-59.5625		-63.9687	-64.8438	-65.4688	-67.5	-66.1875	-62.6875	-64.7812		-62	-66.9688	-62.3125	-59.0312	-60.25	-58.4375	-58.0625		-63.125
	-68.5281	-67.5984	-51.9316	-65.8481	-65.3488	-65.5048	-64.6622		-64.0094	-65.0081	-60.7325	-55.0213	-61.0446	-61.7936	-60.358		-79.926	-72.7479	-73.8402	-74.9013	-79.1769	-71.3123	-68.7844		-50.3125	-57.7188	-61.4375	-57.8125	-47.3438	-85.4688	-58.5625		-64.125	-64.7812	-65.5625	-67.3438	-66.1875	-62.6563	-64.875		-61.8125	-67.0312	-62.6875	-59.4375	-60.125	-58.4375	-57.8438		-63.1875
	-68.653	-67.6921	-52.2125	-66.2538	-65.1615	-65.5048	-64.5373		-64.1967	-65.1954	-60.7949	-55.3646	-61.0446	-61.8872	-60.2644		-79.9884	-72.6543	-73.9026	-74.9949	-78.7712	-71.3747	-68.8468		-50.1875	-57.6875	-61.1875	-58.75	-47.2812	-85.375	-57.5		-64.4062	-65	-65.4688	-67.25	-65.9375	-62.625	-64.9375		-61.9062	-67	-62.6563	-59.6562	-60.2188	-58.7188	-57.875		-63.25
	-68.9026	-67.9105	-52.3685	-66.4723	-64.8182	-65.4424	-64.7246		-63.791	-65.1329	-60.8885	-55.1149	-61.107	-61.9184	-60.1083		-79.8635	-72.4358	-73.9026	-74.9013	-78.6152	-71.2499	-68.7844		-50.3438	-57.875	-61.125	-59.875	-47	-85.8125	-56.5312		-64.1875	-64.9688	-65.0938	-67.3438	-66.2188	-62.8125	-64.9062		-61.7188	-67	-62.875	-59.75	-60.2188	-58.5312	-57.8438		-63.3125
	-68.9338	-67.8481	-52.4621	-66.6595	-64.7558	-65.7857	-64.631		-63.8534	-64.8209	-60.9197	-55.0525	-61.3879	-61.5751	-60.1395		-79.8323	-72.5294	-73.8714	-74.6204	-78.7712	-71.4059	-68.8468		-49.9688	-57.9062	-61.0938	-60.9688	-46.6562	-86	-55.5		-64.1562	-64.9688	-65.2812	-67.4062	-66.2812	-63.0938	-64.8125		-61.9375	-67.0625	-62.9688	-60	-60.4062	-58.625	-57.9688		-63.3438
	-69.2147	-68.1914	-52.4309	-66.6283	-64.8494	-65.8793	-64.2877		-63.6661	-65.0081	-60.9822	-55.3334	-61.7936	-61.3567	-59.8899		-79.8011	-72.467	-73.7778	-74.4644	-78.8649	-71.2811	-68.7532		-50.125	-57.8438	-61.1875	-61.875	-46.5625	-86.5938	-54.8438		-64.2188	-65.0312	-65.4375	-67.125	-66.0312	-62.7813	-64.9688		-62.125	-67.0312	-62.875	-60.0625	-60.25	-58.5938	-57.75		-63.4375
	-69.2459	-68.129	-52.5558	-66.5971	-64.7558	-65.7857	-64.1004		-63.6037	-64.8521	-60.951	-55.5206	-61.8248	-61.3255	-60.0147		-79.8323	-72.467	-73.809	-74.0275	-78.8336	-71.2187	-68.722		-50.0938	-57.6562	-61.1875	-62.9062	-46.3125	-86.9062	-54.0625		-64.2188	-64.6875	-65.4375	-67.25	-65.9688	-62.8125	-64.9062		-62.1875	-67.0312	-63	-60.1875	-60.3438	-58.6875	-57.7812		-63.5312
	-69.3396	-68.2226	-52.5558	-66.8156	-64.7558	-65.4424	-64.1316		-63.198	-64.9145	-60.9197	-55.6142	-61.7936	-61.2006	-59.765		-79.8635	-72.2798	-73.7778	-74.0587	-78.6152	-71.1563	-68.8156		-50.2812	-57.7188	-61.5	-63.4687	-46.5625	-87.1875	-53.4375		-63.9375	-64.4688	-65.3125	-66.9062	-65.9688	-63	-64.9375		-62.3438	-66.9375	-63	-60.2188	-60.3125	-58.5625	-57.875		-63.625
	-69.1211	-68.129	-52.743	-66.8156	-64.8494	-65.5984	-63.9756		-63.354	-65.2578	-61.1694	-55.6142	-62.0121	-61.263	-59.7962		-79.9572	-72.7479	-73.7466	-74.1211	-78.8649	-71.2499	-68.722		-50.1562	-57.875	-61.625	-64.5625	-46.4688	-87.7812	-52.8438		-63.8438	-64.5625	-65.5625	-67.4375	-66.375	-62.9688	-64.8438		-62.1562	-66.8438	-63.0625	-60.4375	-60.3125	-58.2812	-57.875		-63.5625
	-68.9026	-68.0666	-52.9303	-66.878	-64.5373	-65.6297	-63.9756		-63.3228	-65.0393	-61.2943	-55.7391	-62.0433	-61.1382	-59.7962		-80.0196	-72.5919	-73.653	-74.1523	-78.8336	-71.2811	-68.6908		-50.2188	-58.2812	-61.5	-65.2188	-46.4688	-88.3125	-52.1875		-63.9687	-64.6875	-65.2188	-67.625	-66.3125	-62.9375	-64.9688		-62.3438	-66.9688	-63.0938	-60.2812	-60.5312	-58.4062	-57.9375		-63.6562
	-68.8402	-68.1602	-53.0863	-66.878	-64.2877	-65.7233	-63.7259		-63.3228	-65.2578	-61.5127	-55.5518	-61.9808	-61.3567	-59.9211		-79.9572	-72.5919	-73.4969	-74.1835	-78.8024	-70.969	-68.5347		-50.25	-58.0312	-61.5312	-65.75	-46.5625	-88.25	-51.6875		-64.1562	-64.5312	-65.5	-67.1562	-66.4062	-63.125	-64.9688		-62.4062	-66.6875	-63.0938	-60.2812	-60.3438	-58.3125	-57.9062		-63.7812
	-68.6842	-67.9417	-53.2736	-66.7532	-63.9756	-65.8169	-63.6635		-63.3228	-65.0393	-61.5127	-55.3334	-61.5751	-61.0134	-59.8586		-79.9884	-72.7167	-73.7466	-74.1835	-78.8336	-70.9066	-68.6283		-50.375	-58.2188	-61.5312	-66.7188	-46.4375	-87.9688	-51.3125		-63.9687	-64.5625	-65.375	-67.5	-66.3438	-62.7813	-64.8125		-62.5625	-66.8125	-63.0625	-60.4062	-60.5625	-58.5312	-58.0938		-63.8125
	-68.8402	-67.973	-53.336	-66.6283	-63.7259	-65.8169	-63.5074		-63.2916	-64.8209	-62.1057	-54.9901	-61.7	-60.8261	-59.7962		-79.8011	-72.5607	-73.7778	-73.8714	-78.74	-70.813	-68.5971		-50.4688	-58.375	-61.3125	-67.3125	-46.4062	-88.3125	-50.8438		-63.875	-64.7188	-65.4062	-67.4688	-66.375	-63.0312	-64.9375		-62.3438	-66.5938	-63.0938	-60.4062	-60.5312	-58.4062	-57.9375		-63.8125
	-68.8402	-67.536	-53.6169	-66.4723	-63.5387	-65.8793	-63.2266		-63.6973	-64.54	-61.8872	-55.2397	-61.4503	-61.2318	-59.8586		-79.7075	-72.7479	-73.7466	-73.809	-78.8336	-70.6881	-68.5971		-50.6875	-58.4688	-61.2812	-67.9062	-46.4062	-88.5312	-50.5312		-64.1875	-64.7188	-65.5312	-67.625	-66.2188	-62.75	-64.8438		-62.5	-66.6875	-63.0625	-60.3125	-60.5625	-58.3125	-57.9688		-63.8125
	-68.809	-67.2551	-53.7105	-66.3475	-63.3202	-65.9105	-63.1329		-63.5413	-64.6336	-62.0121	-55.3334	-61.7624	-61.263	-59.3593		-79.8011	-72.7791	-73.6218	-73.7154	-79.0209	-70.6569	-68.6283		-50.4688	-58.3125	-61.0938	-68.8438	-46.3438	-88.625	-49.9688		-64.2812	-64.75	-65.5625	-67.8125	-66.1875	-62.9062	-64.8125		-62.7813	-66.875	-62.75	-60.4375	-60.5	-58.5	-57.625		-63.7812
	-68.8402	-67.0679	-53.8041	-66.285	-63.3826	-66.0666	-63.289		-63.947	-64.2591	-61.7624	-55.3334	-61.7624	-61.4191	-59.1408		-79.926	-72.8727	-73.6842	-73.7154	-78.8649	-70.4697	-68.5659		-51	-58.0312	-61.4375	-69.4062	-46.2188	-89.125	-49.9688		-64.0625	-64.7188	-65.7188	-67.9062	-66.3438	-62.8437	-64.8438		-62.8437	-66.9375	-62.9688	-60.5	-60.4062	-58.4062	-57.7188		-63.8438
	-68.8402	-67.0991	-54.1162	-66.0666	-63.289	-66.1602	-63.1329		-63.947	-64.1967	-61.856	-55.6142	-61.7624	-61.1382	-58.8912		-79.7387	-73.06	-73.4345	-73.5281	-78.8961	-70.7193	-68.6283		-51	-58.1562	-61.1562	-70.4062	-46.0625	-88.875	-49.625		-64.0625	-64.625	-65.5312	-67.75	-66.3125	-63.125	-64.5938		-63	-66.7188	-62.9375	-60.3438	-60.5625	-58.4375	-57.875		-63.8125
	-68.6842	-66.7558	-54.1474	-65.8481	-63.4762	-66.0978	-62.7584		-63.947	-64.4151	-62.0121	-55.8015	-62.1993	-61.0134	-58.7663		-79.8011	-73.06	-73.6218	-73.7154	-79.0521	-70.5633	-68.7532		-51.0312	-58.1562	-60.875	-71.0938	-45.9062	-88.75	-49.5		-64.0625	-64.7188	-65.8438	-67.7812	-66.125	-63.0312	-64.875		-63	-67	-62.9688	-60.375	-60.5	-58.6562	-57.7812		-63.6875
	-68.5281	-66.5373	-54.0226	-65.5984	-63.6011	-66.0978	-62.8833		-64.1031	-64.6336	-62.1993	-55.8639	-62.2305	-61.0134	-58.6727		-79.926	-73.1224	-73.3721	-73.7154	-79.2394	-70.5009	-68.8156		-50.8125	-57.8438	-60.8438	-71.7812	-45.9688	-88.8438	-49.2812		-64.125	-64.5938	-65.6562	-68.0625	-66.4688	-62.8437	-64.875		-63.0938	-67.0312	-62.7813	-60.5312	-60.4688	-58.7188	-57.9375		-63.875
	-68.3409	-66.5373	-53.8977	-65.4424	-63.6011	-65.973	-62.6648		-64.1343	-64.9769	-62.1681	-55.9575	-62.1993	-61.1382	-58.7351		-79.8323	-73.1536	-73.2785	-73.6842	-79.2082	-70.5321	-68.8156		-50.9062	-57.8438	-60.9688	-72.25	-45.875	-88.7812	-49.0938		-63.9687	-64.625	-65.5938	-67.8125	-66.375	-63.0312	-65.125		-63.1562	-67.0312	-62.6563	-60.3438	-60.4375	-58.8125	-58.1562		-63.875
	-68.5281	-66.5373	-53.5857	-65.2864	-63.7883	-65.9105	-62.5712		-63.947	-64.9457	-61.7312	-56.2696	-62.1993	-61.2318	-58.3606		-79.8947	-73.0912	-73.2473	-73.4657	-78.9273	-70.6257	-68.7532		-51	-57.6562	-60.875	-73.0938	-45.8125	-88.9062	-48.9062		-63.9687	-64.625	-66.0625	-67.7188	-66.1562	-62.75	-65.0312		-63.1562	-67.25	-63	-60.5	-60.375	-58.7188	-58.1875		-63.875
	-68.5906	-66.6934	-53.5232	-65.38	-63.9756	-66.0666	-62.4151		-64.2591	-64.9145	-61.5439	-56.4569	-62.4802	-61.5127	-58.5167		-79.926	-73.4033	-73.4345	-73.6842	-78.9273	-70.5945	-68.878		-50.7812	-58.0312	-60.75	-73.5	-45.6875	-89.3125	-48.6562		-64.3438	-64.5938	-65.75	-67.875	-66.1875	-63.0625	-64.9375		-63.2188	-67.0312	-62.875	-60.5625	-60.4688	-59.0312	-58.0938		-63.9063
	-68.3721	-66.8494	-53.3984	-65.3488	-63.9444	-66.1914	-62.3839		-64.1343	-65.0081	-61.8248	-56.7065	-62.6674	-61.6063	-58.5791		-79.8635	-73.216	-73.2473	-73.5593	-78.8649	-70.5009	-68.8156		-50.8438	-57.7812	-60.5938	-73.7812	-45.4375	-89.5	-48.5938		-63.9687	-64.625	-65.875	-67.7188	-66	-63.125	-64.5312		-63.2188	-67.2188	-63.0938	-60.75	-60.2188	-58.8438	-58		-63.9687
	-68.3097	-67.0991	-53.5232	-65.3176	-63.9444	-66.0042	-62.0718		-64.4463	-65.0393	-61.9808	-56.6441	-62.5114	-61.5751	-58.6103		-80.0508	-73.2473	-73.06	-73.6218	-78.74	-70.1264	-68.9092		-50.8125	-57.6562	-60.4375	-74.0625	-45.5312	-89.875	-48.4688		-64.0312	-64.5938	-65.7812	-67.9375	-66.1875	-63.0312	-64.9375		-63.3125	-67.0625	-63.2813	-60.6875	-60.2812	-58.9375	-58		-63.9687
	-68.0288	-67.1927	-53.7105	-65.1615	-63.7883	-66.0666	-62.1655		-64.54	-65.2266	-62.1057	-56.9874	-62.5738	-61.5751	-58.6103		-79.8635	-73.3097	-73.1224	-73.653	-78.6152	-70.2512	-68.9404		-51.0625	-57.7812	-60.3125	-74.8438	-45.5938	-90.1875	-48.1875		-64.2812	-64.375	-65.9688	-67.8125	-66.2188	-63.3125	-65		-63.4687	-67.3125	-63.1875	-60.5	-60.125	-58.75	-58.4062		-63.9687
	-67.8727	-67.0367	-53.9602	-65.1615	-63.8195	-66.2538	-62.3215		-64.6024	-65.1329	-61.9184	-56.8002	-62.605	-61.6375	-58.6103		-79.8011	-73.4345	-72.9664	-73.7466	-78.7088	-70.4072	-68.9404		-50.9688	-58.0312	-60.1875	-75.2812	-45.3125	-90.625	-48		-64.2188	-64.375	-65.6875	-67.7188	-66.1875	-63.0312	-65.1562		-63.3125	-67.25	-63.375	-60.6562	-60.0625	-58.8438	-58.0938		-64.2188
	-67.7791	-67.38	-53.9602	-65.1927	-63.7883	-66.285	-62.3839		-64.54	-65.4138	-62.1057	-57.4243	-62.7923	-61.4191	-58.3606		-79.8947	-73.3097	-72.8727	-73.8402	-78.8024	-70.0952	-69.0341		-51.0625	-57.9375	-60.3125	-75.6562	-45.3438	-90.4688	-48.0312		-64.1562	-64.4062	-65.8125	-67.8438	-66.25	-63.4062	-64.9688		-63.0312	-67.5	-63.2188	-60.4688	-60.0938	-58.8125	-58.0312		-64.1875
	-67.6855	-67.5672	-54.0538	-64.9743	-63.7883	-66.4723	-62.4151		-64.4463	-65.6947	-61.856	-57.5492	-63.0732	-61.6063	-58.6415		-79.8323	-73.3721	-72.8415	-73.8402	-78.8336	-70.1576	-69.0341		-51.3125	-58.3125	-60.125	-76.1562	-45.0625	-90.5	-48.125		-64.0625	-64.25	-65.9688	-67.6562	-66.3125	-63.1562	-65.0312		-63	-67.4375	-63.0938	-60.5625	-59.9688	-58.5625	-58.0625		-64.2812
	-67.6231	-67.5048	-53.929	-64.8494	-63.5074	-66.5659	-62.4463		-64.54	-65.6011	-61.9808	-57.5492	-62.7611	-61.4503	-58.5479		-79.7699	-73.4345	-72.467	-74.0275	-78.584	-69.9703	-69.0965		-51.2188	-58.375	-60.25	-76.4375	-45.1562	-90.1875	-47.5625		-64.4375	-64.375	-65.9688	-67.9375	-66.0938	-63.1875	-64.7812		-62.9688	-67.25	-63.1875	-60.4375	-60	-58.5938	-58		-64.25
	-67.5294	-67.2551	-53.8977	-64.6934	-63.6011	-66.3163	-62.54		-64.7896	-66.0068	-61.5751	-58.0485	-62.7299	-61.3255	-58.5791		-79.7075	-73.4969	-72.6855	-73.9026	-78.6152	-69.9703	-69.0653		-50.8438	-58.625	-60.4688	-76.9688	-44.9375	-89.9688	-47.5		-64.0938	-64.0625	-65.6562	-67.625	-66.3438	-63.6875	-65.1562		-62.7813	-67.375	-62.9375	-60.4375	-59.8125	-58.7188	-57.5312		-64.2812
	-67.4982	-67.2864	-53.8665	-64.7246	-63.6011	-66.1914	-62.5712		-64.6648	-66.2253	-61.7	-58.3294	-62.7611	-61.5127	-58.6415		-79.6763	-73.5281	-72.7167	-74.0899	-78.7088	-70.0952	-69.0965		-50.8125	-58.6875	-60.5312	-77.4062	-44.9688	-89.3125	-47.4375		-64.5312	-63.875	-65.5625	-67.6562	-66.625	-63.625	-65		-62.7813	-67.5	-62.6563	-60.4688	-59.75	-58.8438	-57.25		-64.3438
	-67.3422	-67.5048	-54.1162	-64.8806	-63.6011	-66.3163	-62.5088		-64.6024	-66.5061	-61.5751	-58.3606	-62.5426	-61.5127	-58.9848		-79.6763	-73.5906	-72.6855	-73.8402	-78.6776	-69.8767	-69.0653		-50.9688	-58.7812	-60.4062	-77.8438	-45.0625	-88.8438	-47.5		-64.5625	-64.0625	-65.6562	-67.7812	-66.4062	-63.1875	-64.9062		-62.6875	-67.625	-62.5938	-60.4062	-59.8125	-58.75	-57.1562		-64.3438
	-67.3734	-67.5984	-54.2098	-64.7558	-63.5387	-66.3163	-62.54		-64.2591	-66.5373	-61.5751	-58.4542	-62.3866	-61.4191	-58.8288		-79.8011	-73.9026	-72.5607	-74.0275	-78.6776	-69.8143	-69.2525		-50.9062	-58.625	-60.2812	-77.9688	-44.9688	-88.0312	-47.375		-64.5625	-63.9687	-65.5	-67.9688	-66.4062	-63.3438	-65.0625		-62.75	-67.4062	-62.625	-60.4062	-59.625	-58.7188	-56.8125		-64.3438
	-67.6231	-67.8169	-54.0226	-64.7558	-63.5074	-66.1602	-62.54		-63.8534	-66.5998	-61.8248	-58.4542	-61.856	-61.6375	-58.4542		-79.8635	-73.809	-72.5607	-74.1523	-78.6776	-69.4398	-69.5334		-50.75	-58.5	-60.1562	-78.375	-44.875	-87.4062	-47.3438		-64.5	-64.0625	-65.7188	-67.7188	-66.5938	-63.125	-65.0312		-62.7813	-67.625	-62.5	-60.375	-59.4688	-58.7812	-56.625		-64.375
	-67.8103	-68.0354	-54.241	-64.5686	-63.7883	-66.0978	-62.6024		-63.7598	-66.7246	-61.5127	-58.0797	-61.856	-61.6688	-58.3918		-79.6139	-73.7154	-72.7479	-74.1211	-78.8961	-69.2525	-69.627		-51.0312	-58.4062	-60.4375	-78.8438	-45	-86.625	-47		-64.4062	-63.9687	-65.8125	-67.6875	-66.5	-63.1875	-65.0938		-63	-67.75	-62.375	-60.2812	-59.4375	-58.75	-56.4688		-64.4688
	-67.9976	-68.2226	-54.3347	-64.5998	-63.8507	-66.4099	-62.8833		-63.4165	-66.5686	-61.7936	-58.0797	-61.9496	-61.5439	-57.8613		-79.7387	-73.8402	-72.5294	-74.4956	-78.9273	-69.0653	-69.6582		-50.8438	-58.125	-59.9375	-79.0625	-44.875	-86.1562	-47		-64.4688	-63.9687	-65.7188	-67.7188	-66.5938	-62.9688	-64.9375		-63.0625	-67.8125	-62.3438	-60.3438	-59.5312	-58.75	-56.4375		-64.4375
	-68.2473	-68.6283	-54.6156	-64.5061	-63.9132	-66.4411	-62.8833		-63.2604	-66.4125	-61.5751	-57.9549	-61.856	-61.7624	-57.674		-79.4266	-73.7154	-72.6543	-74.4644	-78.74	-68.8468	-69.4086		-50.7188	-58.1562	-60.25	-79.5	-44.9375	-85.8438	-47.125		-64.1562	-64.1562	-65.5625	-67.9375	-66.5312	-63	-64.9375		-63.125	-67.8125	-62.0625	-60.2188	-59.6875	-58.6875	-56.1875		-64.4688
	-68.3097	-68.6908	-54.834	-64.5686	-63.8507	-66.3787	-62.8521		-62.9483	-66.3813	-61.5127	-58.0485	-61.8248	-61.5751	-57.9237		-79.5827	-74.0275	-72.7479	-74.7141	-78.8336	-68.9092	-69.6894		-50.6562	-58.0625	-60.1875	-79.5	-44.9375	-85.25	-47.125		-64.6562	-64.2188	-65.8438	-68	-66.4062	-63.1875	-64.9375		-62.9375	-67.9688	-61.875	-60.1562	-60	-58.8438	-56.25		-64.4688
	-68.5281	-68.8468	-55.1773	-64.5373	-64.0068	-66.4099	-63.0081		-62.8547	-66.5373	-61.6375	-58.1734	-61.9184	-61.7312	-57.9861		-79.5827	-73.8714	-72.8103	-74.6516	-78.7712	-68.7844	-69.627		-50.75	-57.9688	-60.0312	-79.7812	-44.8438	-85.1875	-46.875		-64.2188	-63.9687	-65.5625	-67.9375	-66.2188	-63	-64.9688		-63.125	-67.6562	-61.7188	-60.2188	-59.9062	-58.375	-56.1875		-64.4688
	-68.653	-69.0028	-55.3958	-64.5686	-63.9132	-66.4099	-62.9457		-62.6986	-66.6622	-61.4191	-58.3918	-62.1993	-61.7936	-58.1734		-79.489	-73.9026	-72.8415	-74.7765	-78.8961	-68.5659	-69.5646		-50.7812	-58.125	-59.9375	-80.0625	-44.8438	-84.625	-47.0312		-64.5625	-64.1562	-65.8125	-67.9688	-66.0938	-63.0938	-64.9375		-63.2813	-67.9688	-61.4375	-60.2188	-60	-58.2812	-56.0938		-64.5938
	-68.9651	-69.0965	-55.6767	-64.5373	-63.882	-66.5347	-63.1954		-62.5738	-66.4749	-61.3567	-58.6103	-62.449	-61.9184	-58.1422		-79.3642	-74.0275	-72.7791	-74.8077	-78.8336	-68.6283	-69.5022		-50.8125	-57.875	-59.875	-80.3125	-44.6562	-83.8438	-46.9062		-64.5	-64.0312	-65.875	-67.5938	-66.2188	-63.2188	-65.125		-63.2813	-67.9375	-61.3125	-60.1875	-60	-58.3125	-55.9688		-64.5938
	-69.2771	-68.9404	-55.6454	-64.6934	-64.038	-66.722	-63.0393		-62.6986	-66.5998	-61.3879	-58.9536	-62.605	-62.0121	-57.7052		-79.489	-74.1211	-72.7479	-74.7765	-78.9273	-68.3787	-69.6894		-50.75	-57.8438	-59.7188	-80.4688	-43.5312	-83.75	-46.8438		-64.5	-64.1875	-65.9375	-67.7188	-66.4062	-62.8437	-64.875		-62.9688	-67.8438	-60.9375	-60	-60.0312	-58.4062	-55.9062		-64.6875
	-69.5268	-69.0965	-55.9575	-64.7558	-64.1628	-66.878	-63.1641		-62.7923	-66.3189	-61.2943	-58.9224	-62.1369	-62.1057	-57.8613		-79.6451	-74.0899	-72.904	-74.9637	-78.7088	-68.285	-69.8143		-50.6562	-57.875	-59.5938	-80.4688	-42.7188	-83.5938	-46.75		-64.2188	-64.3438	-65.875	-67.5938	-66.4375	-62.9375	-64.7812		-62.8437	-67.9688	-61.0312	-60.125	-60.0938	-58.375	-55.9375		-64.6875
	-69.8389	-69.0028	-55.8639	-64.4125	-63.9132	-66.6595	-63.3514		-62.9795	-66.5061	-61.2006	-59.172	-62.3866	-62.0433	-58.3294		-79.6139	-74.1835	-72.9352	-74.9325	-78.6152	-68.129	-69.7206		-50.6875	-57.625	-59.5625	-80.6562	-41.875	-83.5	-46.875		-64.25	-64.2812	-65.9375	-67.5625	-66.1562	-63.1875	-64.875		-63.0312	-67.875	-60.9688	-60.1562	-59.9688	-58.4062	-55.9062		-64.8125
	-69.9949	-68.6595	-55.8951	-64.5373	-63.7883	-66.878	-63.4138		-63.1044	-66.5061	-61.1694	-59.016	-62.3554	-62.0745	-57.8301		-79.7387	-74.1523	-72.7791	-75.0574	-78.7712	-68.2538	-69.8143		-50.75	-57.5625	-59.4688	-80.7188	-41.4062	-83.4375	-46.625		-64.3438	-64.25	-65.875	-67.9375	-66.25	-63.1562	-65		-62.9688	-67.8125	-60.9375	-59.9062	-60.0938	-58.1562	-55.875		-64.875
	-70.307	-68.5971	-55.8327	-64.5061	-63.9756	-66.878	-63.5387		-62.7611	-66.6622	-61.4815	-58.7663	-62.7299	-62.3554	-57.9237		-79.6763	-74.402	-72.9976	-75.0574	-79.0209	-68.2226	-69.9391		-50.5938	-57.7812	-59.375	-81.0312	-40.7812	-83.6875	-46.9062		-64.25	-64.3125	-66.0625	-67.625	-66.3438	-63.2188	-64.9375		-62.9062	-68.1562	-61.125	-59.875	-60.1562	-58.2188	-55.8438		-64.9375
	-70.4631	-68.3787	-55.9263	-64.7246	-63.8507	-67.0341	-63.7259		-63.2292	-66.787	-61.4815	-58.5791	-62.8235	-62.4802	-57.9237		-79.6451	-74.3084	-72.9352	-75.1822	-78.8649	-68.2538	-70.0015		-50.5625	-57.8125	-59.375	-80.9688	-40.4375	-83.75	-46.9062		-64.375	-63.9687	-66.0625	-67.4062	-66.4688	-63.4062	-65.0625		-63.125	-68.2812	-60.875	-59.9688	-60.0625	-58.375	-56.0625		-64.9062
	-70.3695	-68.3787	-55.7391	-64.8806	-63.8195	-67.1589	-63.5699		-63.3852	-67.0367	-61.5439	-58.0797	-63.2916	-62.3241	-58.267		-79.7387	-74.5268	-72.9976	-75.2134	-78.8649	-68.129	-70.0015		-50.7188	-57.6562	-59.3438	-81.0625	-39.8125	-83.5938	-46.7812		-64.4062	-64.2188	-66.1562	-67.625	-66.3438	-63.0312	-65.0625		-63.125	-68.0312	-60.8125	-60.0938	-60.0312	-58.375	-56.2188		-65.0312
	-70.5567	-68.5347	-55.8639	-65.0991	-63.8195	-67.2837	-63.882		-63.3852	-67.1303	-61.7	-58.0797	-63.3228	-62.6674	-57.8925		-79.7699	-74.5268	-72.9976	-75.0886	-79.0209	-68.1914	-70.2824		-50.875	-57.7188	-59.5625	-81.0312	-39.5312	-83.4062	-46.6562		-64.5938	-64.2188	-66.2188	-67.375	-66.4062	-63.6875	-65.3125		-63.1875	-68.0625	-60.6562	-59.9062	-60	-58.5938	-56.3125		-64.9375
	-70.744	-68.4723	-55.7703	-65.1615	-63.8507	-67.1901	-63.7259		-63.4165	-66.7246	-61.5127	-57.9237	-63.198	-62.3866	-57.9549		-79.6763	-74.402	-72.8415	-75.0886	-78.8024	-68.0666	-70.0639		-50.6562	-57.4375	-59.75	-80.9688	-39.0312	-83.3438	-46.7188		-64.7188	-64.4062	-66.0625	-67.3438	-66.5625	-63.1875	-65.0312		-63.1875	-68.0312	-60.5312	-60.125	-60.2812	-58.6875	-56.4375		-65.0312
	-71.0873	-68.5971	-55.583	-65.0055	-63.7571	-67.4086	-63.9132		-63.4165	-66.9431	-61.6375	-57.9549	-62.9171	-62.1681	-57.7364		-79.6139	-74.5268	-72.8415	-75.0886	-78.8024	-68.1914	-69.9703		-50.625	-57.6875	-59.6562	-81.1875	-38.7812	-83.4062	-46.3438		-64.5625	-64.0938	-66	-67.4688	-66.5625	-63.4375	-65.2812		-63.25	-68.25	-60.5	-60.0625	-60.4688	-58.5938	-56.2188		-65.0938
	-70.9624	-68.4099	-55.6767	-64.8182	-63.8195	-67.2837	-63.6323		-63.5725	-67.0055	-61.8872	-57.9237	-62.9483	-62.4178	-57.8301		-79.6763	-74.6516	-72.9976	-75.1198	-78.9273	-68.0666	-70.2824		-50.7812	-57.6562	-59.8438	-81.2188	-38.5312	-83.5	-46.4375		-64.5625	-64.2812	-65.9688	-67.5	-66.7188	-63.375	-65.4062		-63.2188	-68.4375	-60.6562	-60.1562	-60.4062	-58.6562	-56.375		-65.3125
	-71.3057	-68.1914	-55.427	-64.9431	-63.9444	-67.0653	-63.445		-63.6037	-67.1615	-62.1993	-57.8925	-62.8859	-62.6986	-57.6116		-79.489	-74.7453	-72.9664	-74.9949	-79.2706	-68.0042	-70.22		-50.8125	-57.75	-59.6875	-81.125	-38.7812	-83.8125	-46.4688		-64.625	-64.125	-66.3438	-67.2812	-66.8125	-63.3125	-65.3125		-63.25	-68.2188	-60.4688	-60.3125	-60.5312	-58.5938	-56.625		-65.1875
	-71.4618	-68.2226	-55.4894	-65.0055	-64.0692	-66.9716	-63.2578		-63.7598	-67.4112	-62.4178	-57.9861	-63.1356	-62.3866	-57.5804		-79.5827	-74.7453	-72.9664	-75.1822	-79.0833	-68.2226	-70.1888		-50.8438	-57.7188	-59.5312	-81.2188	-39.25	-83.875	-46.3438		-64.4062	-64.0938	-66.1562	-67.2812	-66.7188	-63.4062	-65.1875		-63.25	-68.375	-60.3125	-60.125	-60.375	-58.625	-56.75		-65.1875
	-71.493	-68.0978	-55.427	-65.0055	-63.8507	-67.0965	-63.2578		-63.8846	-67.1615	-62.3866	-58.2358	-63.2292	-62.6986	-57.6428		-79.333	-74.7453	-72.8727	-75.1198	-79.2394	-68.0354	-69.9391		-50.8125	-57.8125	-59.4062	-81.375	-39.5312	-83.8438	-46.4688		-64.4062	-64.25	-66.375	-67.4688	-66.75	-63.3438	-65		-63.1875	-68.0312	-60.5	-60.0938	-60.3125	-58.6562	-56.9062		-65.2188
	-71.5554	-68.129	-55.1461	-64.9118	-63.882	-67.0965	-63.1329		-63.9782	-67.38	-62.2929	-58.5167	-63.354	-62.6362	-57.9549		-79.3018	-74.7453	-72.9664	-75.1198	-79.1457	-68.1914	-70.0639		-50.6562	-57.9062	-59.5	-81.1875	-39.8438	-83.5312	-46.4375		-64.4375	-64.2188	-66.4062	-67.625	-66.75	-63.1875	-64.8125		-63.5625	-67.9375	-60.6875	-60.0312	-60.0938	-58.7188	-56.8438		-65.1875
	-71.6178	-67.8481	-55.427	-64.9118	-63.882	-66.8468	-62.9769		-64.5088	-67.4112	-62.6986	-58.6103	-63.3852	-62.8859	-57.9861		-79.2706	-74.8077	-72.8727	-75.4007	-79.3642	-67.973	-69.9703		-50.6562	-57.9062	-59.625	-81.5938	-40.2812	-83.5312	-46.4375		-64.6562	-64.1562	-66.5	-67.6875	-66.6875	-63.2188	-64.8125		-63.3125	-67.7812	-60.6562	-60.0625	-59.9688	-58.6562	-57.0312		-65.25
	-71.4618	-67.5048	-55.5206	-64.9431	-63.9132	-66.9716	-62.9457		-64.3215	-67.2551	-62.7299	-58.8912	-63.3228	-62.6674	-57.9549		-79.2706	-74.5892	-72.9976	-75.5255	-79.3642	-67.8793	-70.0952		-50.6875	-57.7188	-59.7812	-81.0938	-40.6875	-83.5625	-46.3125		-64.1875	-64.3125	-66.5312	-67.75	-67.0625	-63.1875	-64.9688		-63.3438	-67.625	-60.4688	-59.9375	-59.7812	-58.6562	-56.875		-65.2188
	-71.4306	-67.2239	-55.6142	-64.9118	-63.6947	-66.9716	-63.1017		-64.8209	-67.1615	-62.9483	-58.9848	-63.354	-62.6674	-58.1422		-79.4578	-74.6829	-72.9352	-75.4319	-79.3954	-68.0666	-69.9391		-50.4375	-57.5	-59.6875	-81.375	-41.1562	-83.4688	-46.3438		-64.4688	-64.5312	-66.5938	-67.5312	-66.875	-63.4062	-64.9062		-63.5312	-67.6562	-60.5625	-60.25	-59.8438	-58.8438	-57.0938		-65.3438
	-71.493	-67.0679	-55.7391	-65.0055	-63.6011	-66.8468	-63.1329		-64.6648	-67.0055	-63.0107	-59.3281	-63.2916	-62.5426	-58.0797		-79.4266	-74.8701	-72.9664	-75.4631	-79.3954	-67.9105	-70.2512		-50.1562	-57.8438	-59.875	-81.3125	-41.2188	-83.1875	-46.5312		-64.375	-64.2188	-66.75	-67.8125	-66.875	-63.2813	-65.0312		-63.125	-67.5312	-60.4375	-60.2188	-59.9688	-58.7188	-57.125		-65.375
	-71.3993	-66.9118	-55.7703	-64.9743	-63.6947	-66.5971	-63.1954		-64.9457	-66.9431	-62.9483	-59.3281	-63.354	-62.5738	-58.2046		-79.2394	-75.0262	-73.1848	-75.5879	-79.5202	-68.0666	-70.1576		-49.9062	-57.5625	-60	-81.3438	-41.375	-83.125	-46.5312		-64.6875	-64.2812	-66.6562	-67.875	-66.75	-63.4062	-64.875		-63.0938	-67.4375	-60.4062	-60.2188	-60.0625	-58.75	-57.375		-65.4062
	-71.3681	-66.6622	-55.9575	-64.8182	-63.6011	-66.5347	-63.1641		-64.9769	-66.6934	-62.8859	-59.2969	-63.3852	-62.6986	-58.3918		-79.489	-74.9949	-73.0288	-75.5879	-79.8011	-67.9105	-70.0952		-50.0312	-57.7188	-60.1562	-81.2812	-41.6562	-83.4375	-46.5625		-64.4062	-64.4688	-66.2812	-67.7188	-66.8438	-63.1875	-64.9688		-63.2188	-67.5938	-60.3438	-60.4375	-60	-58.9062	-57.2812		-65.5
	-71.1809	-66.6934	-56.2072	-64.6622	-63.6011	-66.722	-63.2266		-65.1329	-66.631	-63.2292	-59.3281	-63.2292	-62.5114	-58.2046		-79.3018	-75.0886	-72.9976	-75.5567	-79.5515	-67.9417	-70.1576		-49.75	-57.6875	-60.2188	-80.9688	-41.8438	-83.4688	-46.5312		-64.4688	-64.7188	-66.75	-67.9375	-66.6875	-63.2188	-64.8125		-63.125	-67.5	-60.3438	-60.3438	-60.125	-58.8125	-57.3438		-65.5
	-71.1185	-66.5998	-56.2072	-64.6622	-63.6947	-66.722	-63.3514		-65.2266	-66.5998	-63.2604	-58.86	-63.4165	-62.5114	-57.9861		-79.1769	-75.1198	-73.1848	-75.6503	-79.7075	-68.1602	-70.1264		-49.5938	-57.8438	-60.125	-80.625	-41.9375	-83.6562	-46.4375		-64.1875	-64.75	-66.4062	-67.9062	-66.75	-63.3438	-64.5938		-63.25	-67.6562	-60.125	-60.125	-60.0938	-58.9062	-57.5625		-65.5625
	-70.9312	-66.631	-56.3632	-64.8494	-63.6323	-66.722	-63.445		-65.3826	-66.3813	-63.3852	-58.86	-63.5413	-62.0433	-58.3606		-79.1145	-75.1198	-73.1224	-75.6503	-79.6763	-68.129	-69.9703		-49.4062	-57.8125	-60.2812	-80.4688	-42.0938	-83.3125	-46.5625		-63.875	-64.4375	-66.8438	-67.9688	-66.6562	-63.5625	-64.7188		-63.3125	-67.7812	-60.0312	-60.3438	-60.0938	-59.0625	-57.5625		-65.6562
	-70.7752	-66.5061	-56.2384	-64.8494	-63.5074	-66.3787	-63.445		-65.2578	-66.4437	-63.3852	-58.6415	-63.7598	-62.0745	-58.2358		-79.0209	-75.2446	-73.1848	-75.7752	-79.6139	-68.129	-70.0327		-49.4375	-57.6562	-60.2188	-80.4062	-42.0938	-83.0938	-46.4688		-63.9687	-64.5312	-66.7812	-67.7812	-66.9062	-63.6875	-64.8438		-63.2188	-67.875	-60.125	-60.25	-60.3125	-58.875	-57.625		-65.5312
	-70.7752	-66.3501	-56.332	-65.0367	-63.5074	-66.1602	-63.5074		-65.5699	-66.5373	-63.4477	-58.9224	-63.7598	-61.8872	-58.3918		-79.2706	-75.2134	-73.0912	-75.744	-79.6139	-67.973	-69.9703		-49.4375	-57.7188	-60.2188	-80.0938	-42.375	-83.0625	-46.5		-63.9687	-64.5625	-66.5625	-68.125	-67.0625	-63.4375	-64.6562		-63.1562	-67.7812	-59.9688	-60.6562	-60.2188	-58.9375	-57.5		-65.75
	-70.6191	-66.1628	-56.3632	-64.9431	-63.289	-66.129	-63.6323		-65.3826	-66.2253	-63.5725	-59.016	-64.0094	-61.7936	-58.6415		-79.0521	-75.1198	-73.0912	-75.7128	-79.5202	-68.1914	-70.1888		-49.2188	-57.625	-60.25	-79.8125	-42.4375	-82.8438	-46.3125		-63.7812	-64.5312	-66.75	-68.0625	-66.9062	-63.5312	-64.6562		-63.125	-67.6562	-60.0938	-60.6562	-60.25	-58.875	-57.3438		-65.7188
	-70.4007	-65.9444	-56.4257	-65.0679	-63.3826	-65.8793	-63.5699		-65.2578	-66.1004	-63.7598	-59.0784	-64.1967	-61.7624	-58.86		-79.1457	-75.0886	-73.0912	-75.8064	-79.4578	-68.0666	-70.1888		-49.3125	-57.625	-60.5312	-79.75	-42.4688	-82.375	-46.4375		-63.9687	-64.6562	-66.7812	-67.9375	-66.9375	-63.5	-64.875		-63.3438	-67.5625	-60.0625	-60.4688	-60.1875	-58.9062	-57.4688		-65.875
	-70.2758	-65.6011	-56.5505	-65.0367	-63.289	-66.0042	-63.6011		-65.3514	-66.5061	-63.5413	-59.016	-64.1655	-61.856	-58.6727		-79.0833	-75.0886	-73.0288	-75.7752	-79.3642	-67.8793	-70.2824		-48.9688	-57.5938	-60.5	-79.6875	-42.9062	-82.1562	-46.4062		-63.75	-64.6562	-66.5	-68.0625	-67.0312	-63.4687	-64.8125		-63.5	-67.5312	-60.0938	-60.4375	-60.2188	-58.9062	-57.2812		-65.8125
	-70.307	-65.3826	-56.6753	-65.2239	-63.2578	-66.129	-63.6011		-65.4138	-66.5061	-63.7598	-58.86	-64.1967	-61.7312	-58.86		-79.0209	-75.307	-72.9352	-75.9624	-79.6763	-67.7545	-70.3448		-48.7812	-57.5625	-60.6562	-79.875	-43.3438	-81.9062	-46.5625		-63.9687	-64.5	-66.8125	-67.9688	-66.8438	-63.5	-64.875		-63.3125	-67.5312	-60.2188	-60.625	-60.0625	-58.875	-57.4062		-65.9062
	-70.2446	-65.0393	-56.5193	-65.1927	-63.1954	-66.3163	-63.5074		-65.2578	-66.2253	-63.791	-58.8288	-64.2591	-61.8248	-59.016		-79.0209	-75.2758	-73.0912	-75.9936	-79.7075	-67.536	-70.3448		-48.9375	-57.625	-60.7812	-79.9062	-43.125	-82	-46.3438		-63.7188	-64.4062	-66.75	-67.9375	-66.8125	-63.5625	-65.1562		-63.2188	-67.5312	-60.0938	-60.3438	-59.9375	-59.0938	-57.3438		-65.9062
	-69.9637	-64.6024	-56.4257	-65.2239	-63.0705	-66.3163	-63.6635		-65.3826	-66.7246	-63.5413	-58.5791	-64.1655	-62.2305	-58.7039		-79.1457	-75.3695	-72.7167	-75.8376	-79.5827	-67.6609	-70.4385		-48.8125	-57.5625	-60.625	-79.8438	-43.2188	-82	-46.3438		-63.6562	-64.625	-66.75	-67.9688	-67	-63.6875	-65.1562		-63.2188	-67.7188	-60.25	-60.25	-60.0938	-59.0938	-57.2812		-65.9688
	-70.0886	-64.2591	-56.5193	-65.1615	-63.1641	-66.5659	-63.6947		-65.3514	-66.7246	-63.9158	-58.7351	-64.1655	-62.3554	-58.86		-79.1457	-75.3382	-72.8103	-76.1497	-79.6139	-67.536	-70.5321		-48.7188	-57.6875	-60.75	-79.9062	-43.0938	-81.9375	-46.1875		-63.75	-64.375	-66.5938	-68.0312	-66.75	-63.5938	-64.9688		-63.375	-67.4062	-60.4375	-60.2188	-60.3125	-59.0625	-57.4062		-65.8438
	-69.9949	-63.947	-56.5193	-65.3176	-63.1017	-66.4411	-63.6635		-65.3202	-66.7246	-63.6661	-58.5167	-64.2591	-62.5738	-58.2982		-79.1769	-75.4007	-72.904	-75.9624	-79.6139	-67.536	-70.6881		-48.5938	-57.8438	-60.5625	-79.8438	-42.8438	-81.6875	-46.1875		-63.5625	-64.4375	-66.875	-67.9062	-66.75	-63.2813	-64.875		-63	-67.6562	-60.125	-60.4375	-60.125	-59.1562	-57.4688		-65.9375
	-69.8077	-63.5413	-56.8002	-65.4112	-63.0081	-66.5347	-63.7571		-65.4138	-66.8806	-64.0718	-58.4542	-64.3839	-62.5426	-58.4542		-79.2394	-75.4319	-73.0912	-76.1497	-79.5515	-67.4424	-70.5321		-48.4375	-57.9375	-60.375	-79.7812	-43.125	-81.8438	-46.125		-63.2813	-64.2812	-66.75	-68.0938	-66.75	-63.625	-64.9688		-63.1562	-67.7812	-60	-60.4688	-60.4688	-59.1562	-57.375		-65.9688
	-69.5892	-63.5101	-56.769	-65.5984	-62.7896	-66.6595	-63.8195		-65.2266	-66.7246	-63.947	-58.423	-64.7584	-62.5738	-58.423		-79.1145	-75.4631	-73.0288	-76.3681	-79.489	-67.4736	-70.6881		-48.5938	-57.7188	-60.125	-79.5312	-43.0625	-81.9375	-46.0625		-63.4375	-64.2188	-66.6875	-68.125	-66.7812	-63.4062	-64.9375		-63.3438	-67.6562	-60.125	-60.4062	-60.375	-59.125	-57.4688		-65.9688
	-69.3708	-63.3852	-56.8314	-65.5048	-62.4776	-66.3787	-63.7259		-65.2266	-66.6934	-64.1031	-58.0173	-64.7272	-62.5738	-58.0173		-79.0209	-75.5255	-73.1536	-76.5242	-79.489	-67.6609	-70.5633		-48.7188	-57.7812	-60.3125	-79.2812	-43.125	-81.9688	-45.9688		-63.0312	-64.3438	-66.875	-68.1562	-66.5938	-63.6875	-64.8438		-63.5	-67.8125	-60.0625	-60.5312	-60.2188	-59.125	-57.3438		-66.0625
	-69.4956	-63.2916	-56.769	-65.7233	-62.6024	-66.285	-63.9132		-65.0393	-66.5686	-64.2591	-58.3606	-65.0081	-62.7299	-57.7989		-78.8961	-75.6191	-73.216	-76.5242	-79.4266	-67.7545	-70.7193		-48.7812	-57.6562	-60.125	-78.8438	-42.9375	-81.9375	-46.0625		-63.1562	-64.4375	-66.5938	-68.0938	-66.5	-63.3125	-64.9688		-63.4375	-67.9688	-59.9062	-60.8438	-60.0938	-59	-57.3438		-65.9688
	-69.2459	-63.3852	-56.769	-65.7233	-62.54	-66.285	-63.9132		-64.54	-66.5373	-64.0094	-58.7663	-64.7584	-62.2929	-58.0485		-78.9897	-75.5879	-73.1848	-76.5554	-79.6139	-67.7545	-70.6569		-48.8125	-57.75	-59.75	-78.3438	-43.0938	-81.8438	-46.0625		-63.2188	-64.2188	-66.625	-67.9062	-66.9062	-63.3125	-64.9375		-63.2813	-67.9688	-59.7812	-60.6875	-59.8125	-59.125	-57.5625		-65.9688
	-69.3084	-63.5413	-56.7378	-65.6921	-62.6336	-66.1914	-63.9132		-64.4151	-66.5998	-64.5088	-59.016	-64.7272	-62.1057	-58.2358		-79.0209	-75.744	-73.216	-76.5242	-79.6139	-67.7545	-70.6257		-48.875	-57.9062	-59.9062	-77.7812	-43.125	-81.625	-46.0312		-63.2188	-64.4062	-66.5	-67.8438	-66.5938	-63.0938	-64.9688		-63.375	-67.7812	-59.6562	-60.7188	-59.9062	-59.0625	-57.5625		-66
	-68.9963	-63.5725	-56.4569	-65.8169	-62.7896	-66.0042	-64.1004		-64.1655	-66.631	-64.2591	-59.1096	-64.7584	-62.0745	-58.0485		-79.0833	-75.744	-73.2473	-76.6802	-79.5827	-67.5672	-70.7505		-48.875	-58.0625	-59.8125	-77.5	-43.125	-81.9375	-45.8438		-63.125	-64.375	-66.5625	-68.0312	-66.4375	-63.0625	-64.9375		-63.4062	-67.7188	-59.9062	-60.5625	-59.6562	-59.0938	-57.5312		-66.125
	-68.9026	-63.6037	-56.3945	-65.9105	-62.7584	-66.129	-64.0068		-64.0718	-66.7246	-64.2903	-59.1408	-64.8209	-61.9808	-57.8925		-78.8961	-75.7128	-73.2785	-76.8675	-79.5202	-67.7545	-70.813		-49.125	-58.125	-59.8438	-77.875	-43.0312	-82.125	-46.0938		-63.25	-64.3125	-66.6562	-67.9688	-66.6875	-63.3438	-64.9688		-63.4062	-67.5938	-60.0312	-60.5	-59.625	-59.125	-57.5625		-66.0312
	-69.0275	-63.6973	-56.2696	-65.7545	-62.8521	-66.1602	-64.0068		-63.947	-66.6934	-64.0406	-58.9224	-64.5088	-61.9184	-57.7989		-78.74	-75.9	-73.1536	-77.0235	-79.7075	-67.5984	-70.9378		-49.0938	-57.8125	-59.7188	-77.625	-43.125	-82.2188	-46.125		-62.875	-64.6562	-66.7812	-68.0938	-66.7812	-63.2188	-65.0938		-63.25	-67.5	-60.0938	-60.5	-59.625	-59.25	-57.4375		-66.1875
	-68.9651	-63.8846	-56.2072	-65.8481	-63.0705	-66.4099	-63.9444		-64.2279	-66.6934	-63.791	-59.0784	-64.4151	-62.0433	-57.3619		-78.6464	-76.0561	-73.216	-77.0235	-79.7387	-67.6297	-70.7818		-48.75	-58.2188	-59.8438	-77.7188	-43.1875	-82.4688	-46.0625		-62.9688	-64.3438	-66.9375	-67.9688	-66.75	-63.375	-64.9062		-63.4375	-67.625	-60.4375	-60.5312	-59.5312	-59.3438	-57.3438		-66.25
	-68.8402	-63.6661	-56.02	-65.8169	-63.1017	-66.3787	-64.2565		-64.3839	-66.9743	-63.5725	-59.2033	-64.54	-62.1057	-57.2371		-78.4279	-75.9312	-73.3097	-77.0547	-79.6139	-67.7233	-70.7818		-49.0312	-58.3125	-59.5625	-78.0625	-43.25	-82.0312	-46.3125		-63.0312	-64.375	-66.8125	-68.0938	-66.75	-63.375	-65.0312		-63.1562	-67.4062	-60.4688	-60.4688	-59.5312	-59	-57.3438		-66.1562
	-68.7466	-63.6349	-55.9263	-65.8793	-63.2266	-66.3475	-64.1316		-64.2591	-66.8494	-63.0107	-59.2033	-64.4776	-62.3866	-57.3307		-78.3655	-76.2433	-73.1848	-77.2732	-79.5827	-67.7233	-70.969		-49.1562	-58.2188	-59.4062	-77.7812	-43.4375	-82.0938	-46.25		-62.8437	-64.5625	-66.75	-68.125	-66.6562	-63.5	-65.2812		-63	-67.375	-60.7188	-60.4688	-59.2188	-59.1562	-57.1875		-66.3125
	-68.5281	-63.6661	-55.7703	-65.9417	-63.3514	-66.0666	-64.2877		-64.0406	-66.6934	-62.5738	-59.2657	-64.4463	-62.449	-57.4556		-78.3343	-76.2745	-73.5281	-77.3668	-79.5515	-67.536	-71.0938		-49.2188	-58.3125	-59.25	-78	-43.5625	-81.875	-46.0938		-62.9688	-64.2812	-66.8438	-67.875	-66.8125	-63.2813	-64.9688		-62.7188	-67.1875	-60.6562	-60.25	-59.3125	-58.9062	-57.375		-66.25
	-68.5593	-63.7285	-55.9575	-65.7233	-63.445	-65.9417	-64.4437		-64.0718	-66.6934	-62.1993	-59.4217	-64.2591	-62.3866	-57.2995		-78.147	-76.5242	-73.3409	-77.2732	-79.3642	-67.4736	-71.0938		-49.0938	-58.375	-59.4375	-78.0625	-43.5625	-82.0938	-46.2188		-62.8437	-64.5625	-66.5	-68.2188	-67.125	-63.5312	-65.25		-62.8125	-67.3438	-61	-60.375	-59.0938	-58.8438	-57.1562		-66.375
	-68.4657	-63.9158	-55.8951	-65.6297	-63.5387	-65.973	-64.4437		-64.1031	-66.3501	-61.9184	-59.6402	-64.2903	-62.5114	-57.7989		-78.1158	-76.3993	-73.2473	-77.1484	-79.2706	-67.4736	-71.0314		-49.4062	-58.7188	-59.5312	-78.3438	-43.6562	-82.4688	-46.3125		-62.75	-64.5312	-66.3438	-68.2188	-66.875	-63.4687	-65.3125		-62.75	-67.3125	-60.6562	-60.1875	-59.1875	-58.8438	-57.0938		-66.4688
	-68.653	-63.8534	-55.7391	-65.6921	-63.5387	-65.973	-64.5686		-64.2279	-66.5061	-61.7936	-60.1395	-64.4463	-62.5114	-57.4243		-78.2719	-76.5554	-73.3409	-77.2732	-79.2082	-67.3488	-71.0626		-49.4062	-58.75	-59.4375	-78.5312	-43.8438	-82.7188	-46.5		-62.875	-64.3125	-66.5625	-67.9375	-66.8125	-63.0938	-65.1875		-62.7188	-67.125	-60.9062	-59.875	-59	-58.875	-57.2188		-66.4375
	-68.6842	-63.8222	-55.7079	-65.8481	-63.6635	-65.9417	-64.3813		-64.2903	-66.1628	-62.0745	-60.3892	-64.696	-62.2929	-57.5804		-78.0222	-76.8363	-73.216	-77.1796	-79.4578	-67.5048	-71.1563		-49.625	-58.6875	-59.4375	-78.7812	-44.125	-82.5625	-46.375		-62.7813	-64.5625	-66.6875	-68.0312	-66.7812	-63.4062	-65.125		-62.9688	-67.0625	-60.6562	-59.8438	-58.9688	-58.8438	-57.1562		-66.4062
	-68.6218	-63.6973	-55.6767	-65.8793	-63.6635	-65.973	-64.0692		-64.5088	-66.1316	-62.0745	-60.514	-64.9769	-61.7	-57.6428		-78.2719	-76.5866	-73.1848	-77.1484	-79.3642	-67.38	-71.1563		-49.5312	-59	-59.5312	-78.9688	-44.1875	-82.8438	-46.2812		-62.75	-64.4375	-66.3438	-67.875	-66.9062	-63.125	-65.1562		-62.7188	-67.0938	-60.6562	-59.625	-59	-58.625	-57.1562		-66.4062
	-68.653	-63.6661	-55.427	-66.0042	-63.6323	-65.5984	-64.2877		-64.2903	-65.9756	-62.1057	-60.6077	-64.8521	-61.4503	-57.8925		-78.0534	-76.8363	-73.0912	-77.1484	-79.5202	-67.2864	-71.4371		-49.6562	-58.7812	-59.7188	-79.1875	-44.3438	-82.9062	-46.3125		-63	-64.4375	-66.2188	-68.3438	-66.5	-63.25	-65.4062		-62.5625	-67.1562	-60.625	-59.9688	-58.8125	-58.5625	-57.0938		-66.4375
	-68.6218	-63.5101	-55.6767	-65.9417	-63.5699	-65.1927	-64.3189		-64.2279	-66.194	-62.3554	-60.514	-64.9457	-61.4815	-57.8613		-78.1783	-76.8363	-73.0288	-76.9611	-79.7075	-67.3488	-71.3123		-49.375	-58.8438	-59.5625	-79.3125	-44.4062	-83.125	-46.4062		-63.125	-64.4062	-66.4688	-68.4375	-66.75	-63.2813	-65.2188		-62.5	-67	-60.375	-59.9375	-58.5938	-58.875	-57.5		-66.5625
	-68.3097	-63.4165	-55.7703	-66.2226	-63.7571	-64.8182	-64.2253		-64.3839	-66.1004	-62.3866	-60.2956	-65.2266	-61.2318	-58.1109		-78.0534	-76.9611	-73.216	-77.1796	-79.6451	-67.4736	-71.3123		-49.5625	-59.0625	-59.75	-79.625	-44.6562	-83.2188	-46.375		-63	-64.5312	-66.4688	-68.3125	-66.5938	-63.4687	-65.1562		-62.6563	-67.0625	-60.625	-60	-58.75	-58.625	-57.4062		-66.4375
	-68.2473	-63.5101	-55.8951	-66.3475	-63.7883	-64.631	-64.2565		-64.4151	-66.0068	-62.1681	-60.2332	-65.1954	-61.0446	-58.5791		-78.0222	-76.6802	-73.1848	-77.2732	-79.7075	-67.38	-71.2811		-49.5312	-59.0625	-59.75	-79.7188	-44.5	-83.0312	-46.4062		-62.9062	-64.5312	-66.5938	-68.625	-66.625	-63.2188	-65.3125		-62.6563	-67	-60.6562	-59.9375	-58.9062	-58.5938	-57.375		-66.3438
	-67.9664	-63.5725	-55.8951	-66.3787	-63.6947	-64.5686	-64.4437		-64.2279	-65.7571	-62.4178	-60.1395	-65.3514	-61.107	-58.6103		-78.0846	-76.8051	-73.3097	-77.398	-79.6451	-67.5048	-71.3747		-49.2188	-58.9688	-59.5	-79.8125	-44.625	-82.875	-46.5625		-62.75	-64.375	-66.375	-68.4375	-66.4375	-63.1875	-65.1875		-62.5	-67.1875	-60.3438	-59.9062	-58.875	-58.625	-57.5		-66.375
	-67.8727	-63.6037	-56.2696	-66.5971	-63.7571	-64.5061	-64.5686		-64.2591	-65.5387	-61.9496	-59.8899	-65.3514	-60.9822	-58.8288		-78.0534	-76.8987	-73.2785	-77.4292	-79.7075	-67.38	-71.5308		-49.5312	-58.6562	-59.625	-79.9688	-44.6562	-83.0312	-46.4375		-62.3438	-64.75	-66.5625	-68.4688	-66.6875	-63.1562	-65.2812		-62.5938	-67.2188	-60.3438	-60.0938	-58.6875	-58.5312	-57.3438		-66.3438
	-67.8103	-63.2916	-56.332	-66.5035	-63.6947	-64.4749	-64.5686		-64.0406	-65.7883	-61.7936	-60.2956	-65.2266	-60.8573	-59.016		-78.3967	-76.9923	-73.1224	-77.3044	-79.7699	-67.5048	-71.2187		-49.4688	-58.6875	-59.6875	-79.875	-44.6875	-83.0625	-46.4375		-62.3125	-64.5312	-66.125	-68.2812	-66.5938	-63.2813	-65.1562		-62.7188	-66.875	-60.3125	-60	-58.75	-58.5625	-57.4375		-66.375
	-67.9352	-63.198	-56.6441	-66.5035	-63.9444	-64.3189	-64.7246		-63.8222	-65.5074	-61.8248	-59.9835	-64.8209	-60.4204	-58.8912		-78.1783	-76.9611	-73.1224	-77.4917	-79.8947	-67.4112	-71.4683		-49.5312	-58.625	-59.875	-79.9688	-44.875	-83.2812	-46.5938		-62.25	-64.4688	-66.2188	-68.4688	-66.75	-63.5625	-65.25		-62.5625	-67.125	-60.5312	-59.9375	-58.7812	-58.4688	-57.25		-66.5
	-67.8415	-62.7611	-56.6129	-66.7532	-63.9444	-64.194	-64.5061		-63.8846	-65.6323	-61.856	-59.8899	-64.8209	-60.1707	-59.1408		-78.0534	-76.9299	-73.216	-77.5853	-79.8011	-67.3176	-71.4683		-49.6562	-58.875	-59.6875	-79.8438	-44.8125	-83.2188	-46.375		-62.5312	-64.5	-66.125	-68.4688	-66.6875	-63.4062	-65.2188		-62.8437	-67.25	-60.4062	-59.8125	-58.9375	-58.7812	-57.1875		-66.375
	-67.9664	-62.9483	-56.7378	-66.722	-64.0692	-64.1316	-64.5061		-64.0406	-65.7259	-62.0433	-59.8586	-64.696	-60.0771	-59.1408		-78.1783	-76.9611	-73.3721	-77.5229	-79.8635	-67.1615	-71.4996		-49.5	-59.0312	-60.1875	-79.7812	-44.6562	-83.5	-46.5312		-62.125	-64.5938	-65.9062	-68.5312	-66.6562	-63.375	-65.3125		-62.8437	-67.3438	-60.5	-59.9062	-58.9062	-58.5938	-57.3438		-66.5312
	-68.0912	-62.8859	-56.8626	-66.5971	-64.0692	-64.0692	-64.5998		-63.7285	-65.8507	-61.7	-59.8586	-64.8833	-59.7026	-59.3593		-78.1783	-76.8363	-73.0912	-77.7101	-79.6763	-67.2551	-71.4683		-49.375	-58.875	-61.2812	-80.1875	-44.9062	-83.625	-46.75		-62.3125	-64.7188	-65.75	-68.4062	-66.9062	-63.3438	-65.3125		-62.9062	-67.25	-60.375	-59.7812	-58.9688	-58.6875	-57.5625		-66.5625
	-67.9352	-62.6674	-56.8938	-66.5035	-64.2877	-63.882	-64.787		-63.3852	-65.4762	-61.2006	-59.7026	-65.1017	-59.7338	-59.5153		-78.1783	-77.0235	-73.216	-77.7101	-79.8323	-66.9743	-71.3123		-49.5938	-59	-61.9062	-80.2188	-44.9688	-83.375	-46.5625		-62.4062	-64.5625	-65.4375	-68.25	-66.4688	-63.4687	-65.1562		-63.0625	-67.2188	-60.5	-60.125	-58.9062	-58.8125	-57.4688		-66.5938
	-68.0288	-62.4802	-57.0811	-66.722	-64.3501	-63.5074	-64.9118		-63.3228	-65.5074	-61.0446	-59.7026	-64.8521	-59.4217	-59.9835		-77.9598	-76.9611	-73.3721	-77.7413	-79.9884	-66.7246	-71.562		-49.5312	-59.1562	-62.7188	-80.1562	-44.6562	-83.4375	-46.625		-62.2188	-64.7188	-65.625	-68.4062	-66.75	-63.9063	-65.1875		-63.0312	-67.5	-60.4688	-60.0312	-59	-58.7812	-57.375		-66.6562
	-68.06	-62.5738	-57.2371	-66.7844	-64.4749	-63.1954	-64.9743		-63.2604	-65.3826	-60.4204	-59.765	-64.8209	-59.3281	-60.2332		-77.991	-77.0547	-73.4345	-77.835	-79.926	-66.8182	-71.2811		-49.625	-58.8125	-63.5	-80.2812	-44.4062	-83.4688	-46.4375		-61.875	-64.375	-65.6562	-68.4375	-66.5625	-63.4687	-65.4688		-63.0938	-67.2812	-60.5625	-60.4375	-58.9688	-58.5625	-57.3125		-66.6875
	-68.2473	-62.605	-57.1747	-66.9404	-64.631	-63.0393	-65.0991		-63.0107	-64.9769	-60.514	-59.609	-64.7896	-59.1096	-60.514		-77.9598	-77.0547	-73.3721	-77.7725	-79.926	-66.7246	-71.4371		-49.9062	-58.5625	-63.8125	-80.6562	-44.2188	-83.4375	-46.6562		-61.7188	-64.4375	-65.9062	-68.375	-66.8438	-63.5625	-65.5312		-63.0312	-67.3125	-60.4688	-60.4062	-58.7812	-58.9062	-57.3125		-66.7188
	-68.216	-62.6986	-57.2371	-67.0028	-64.6934	-63.0081	-64.9743		-62.8859	-64.9457	-59.8899	-59.5778	-64.5712	-59.1096	-60.7949		-77.8038	-77.2108	-73.809	-77.835	-80.0508	-66.8182	-71.3747		-49.875	-58.375	-64.6875	-80.4688	-43.9688	-83.6562	-46.5312		-61.8438	-64.5938	-65.875	-68.3125	-66.6875	-63.4375	-65.5312		-63.3438	-67.125	-60.4688	-60.2812	-58.5625	-58.8125	-57.5		-66.6875
	-67.904	-62.7299	-57.2683	-66.9092	-64.4437	-62.9457	-64.9743		-63.1044	-64.8833	-59.2969	-59.5153	-64.5712	-59.0472	-61.0134		-77.7725	-77.3668	-73.5906	-77.7101	-80.082	-66.5998	-71.5932		-49.625	-58.375	-65.2812	-81.0312	-43.875	-83.4062	-46.4688		-61.7812	-64.4375	-65.4375	-68.2188	-66.6562	-63.5312	-65.5		-63.0938	-67.3125	-60.4688	-60.4375	-58.7188	-58.7812	-57.3125		-66.8438
	-67.9976	-62.9483	-57.0498	-66.8156	-64.2565	-62.9769	-65.0679		-63.2916	-65.1641	-58.7663	-59.2657	-64.5712	-58.8912	-61.1694		-77.6789	-77.242	-73.7154	-77.7101	-80.2068	-66.8182	-71.4371		-49.5312	-58.1875	-65.8438	-80.9688	-43.8438	-83.3438	-46.4688		-61.6875	-64.5938	-65.5938	-68.1875	-66.5625	-63.625	-65.5		-63.2813	-67.4062	-60.7188	-60.6875	-58.875	-58.9062	-57.2812		-66.9688
	-68.1848	-63.1668	-57.0811	-66.4099	-63.9444	-62.9145	-64.9743		-63.1356	-65.1329	-58.4542	-59.4217	-64.3215	-58.9536	-61.4191		-77.7101	-77.5541	-73.653	-77.6789	-80.238	-66.5998	-71.4371		-49.6562	-58.25	-66.0938	-81.1562	-43.6875	-83.25	-46.4062		-61.4062	-64.7188	-65.4062	-68.2188	-66.5	-63.3438	-65.5625		-63.2188	-67.375	-60.8438	-60.75	-58.9062	-58.6875	-57.2188		-66.9375
	-68.1536	-63.1356	-57.1123	-66.1914	-63.9756	-63.0705	-64.7558		-63.2916	-65.0393	-58.2982	-59.609	-64.4463	-59.0472	-61.6688		-77.7413	-77.5541	-73.7154	-77.6789	-80.3629	-66.5998	-71.562		-49.625	-57.7188	-66.4688	-81.2812	-43.6562	-82.9062	-46.4375		-61.4062	-64.8438	-65.6562	-68.4375	-66.6875	-63.625	-65.6562		-63.0625	-67.3125	-60.8125	-60.7188	-58.8438	-58.625	-57.4375		-66.875
	-67.7167	-63.2604	-57.2683	-65.5984	-63.6947	-63.289	-64.8806		-63.1356	-65.1954	-58.2982	-59.7338	-64.4463	-59.2969	-61.8872		-77.7413	-77.2732	-73.7154	-77.7413	-80.3005	-66.4125	-71.6556		-49.7812	-57.9688	-67.2812	-80.875	-43.75	-83.0625	-46.8125		-61.2188	-64.5938	-65.6562	-68.4688	-66.625	-63.5625	-65.5312		-63.3125	-67.2188	-60.6562	-60.8438	-59.0312	-58.6562	-57.2812		-66.8438
	-67.2798	-63.5413	-57.2059	-65.4112	-63.4138	-63.4762	-65.0055		-63.1356	-65.1329	-58.6103	-59.8586	-64.54	-59.4217	-61.6375		-77.398	-77.3356	-73.8714	-77.835	-80.5189	-66.5686	-71.5932		-49.9375	-57.875	-67.25	-80.9375	-43.6875	-83.3438	-46.625		-61	-64.75	-65.625	-68.3125	-66.5938	-63.375	-65.6562		-63.6875	-67.5	-60.75	-60.7188	-59	-58.5938	-57.2812		-66.7812
	-67.3734	-63.6037	-57.2995	-64.9431	-63.289	-63.7883	-64.8806		-63.2916	-65.3514	-58.6727	-60.0147	-64.6336	-59.6402	-61.7624		-77.4292	-77.398	-73.6218	-77.9286	-80.4253	-66.787	-71.4059		-49.7812	-57.875	-67.375	-80.875	-43.8438	-83.2188	-46.625		-61	-64.5625	-65.6562	-68.375	-66.5	-63.5625	-65.625		-63.6562	-67.0625	-60.375	-60.5625	-59.0625	-58.4688	-57.25		-66.6875
	-67.2486	-63.8222	-57.3931	-65.0055	-62.9145	-63.4138	-64.6934		-63.198	-65.0705	-58.9848	-60.5452	-64.7272	-59.4529	-61.9496		-77.4292	-77.3668	-73.7154	-77.9286	-80.2693	-66.8182	-71.4059		-50.1562	-57.7812	-67.875	-80.9688	-43.875	-83.0625	-46.6562		-60.75	-64.6875	-65.75	-68.4062	-66.5312	-63.5312	-65.4062		-63.75	-67.0312	-60.625	-60.5938	-59.125	-58.6562	-57.1562		-66.7812
	-67.0301	-64.0094	-57.7052	-64.6622	-62.6648	-63.6323	-64.6622		-63.354	-65.0081	-58.7663	-60.7637	-64.6648	-59.5778	-61.856		-77.4604	-77.1484	-73.7778	-77.991	-80.4877	-66.8806	-71.562		-49.8438	-57.6875	-68.3125	-80.8438	-43.7812	-83.0938	-46.625		-60.75	-64.4688	-65.625	-68.4688	-66.3438	-63.5312	-65.5		-63.9687	-67.2812	-60.4688	-60.4688	-59.25	-58.6875	-57.125		-66.7812
	-66.9677	-64.1655	-57.7989	-64.7246	-62.8209	-63.445	-64.5686		-63.5413	-64.5712	-58.6103	-60.8573	-64.3839	-59.5778	-61.7		-77.398	-77.3044	-73.9651	-78.2095	-80.6438	-66.8182	-71.4996		-49.9062	-57.6875	-69.0312	-80.9688	-44	-83.5	-46.6562		-60.5938	-64.7812	-65.9375	-68.5625	-66.125	-63.3125	-65.4375		-63.875	-67.2188	-60.4688	-60.4688	-59.25	-58.625	-57.1562		-66.7812
	-66.9053	-64.0718	-57.9549	-64.787	-62.7272	-63.7259	-64.2877		-63.7598	-64.2279	-58.5791	-60.8885	-64.1655	-59.609	-61.6375		-77.3356	-77.0547	-73.9026	-78.3031	-80.3629	-67.0055	-71.8741		-49.9062	-57.8125	-69.0625	-81.1875	-43.9062	-83.75	-46.625		-60.375	-64.6875	-65.7188	-68.4062	-66.3125	-63.75	-65.6562		-63.8438	-67.375	-60.625	-60.5625	-59.0938	-58.6875	-56.9375		-66.7188
	-66.9365	-63.9158	-58.1422	-64.7558	-62.4776	-63.7883	-64.3189		-63.8846	-64.3839	-58.7663	-60.951	-64.3215	-59.1408	-61.5751		-77.4292	-77.0547	-74.0587	-78.2095	-80.5189	-67.0055	-71.5308		-49.9688	-56.4375	-69.4062	-81.0625	-43.9062	-83.7812	-46.6562		-60.2812	-64.4688	-65.625	-68.1875	-66.2188	-63.5	-65.5		-63.7812	-67.0938	-60.5938	-60.5938	-59.0625	-58.7188	-57.1875		-66.8125
	-66.8429	-64.0406	-58.1734	-64.6622	-62.2591	-63.9444	-64.1004		-63.9158	-64.3215	-58.3918	-60.8261	-64.2279	-59.0472	-61.4815		-77.6165	-76.9923	-74.1835	-78.3655	-80.4565	-67.0679	-71.6868		-49.7188	-55.3125	-69.7188	-81.0938	-44	-83.9062	-46.625		-60.125	-64.7812	-65.5312	-68.4688	-66.2812	-63.5625	-65.75		-63.7812	-67.25	-60.5312	-60.75	-59.1875	-58.6875	-57.1875		-66.7812
	-66.9677	-64.2591	-58.1109	-64.9118	-62.2279	-64.0068	-64.194		-64.3215	-64.3215	-58.2982	-60.5764	-64.2903	-58.7663	-61.7		-77.398	-77.0235	-74.0587	-78.3343	-80.3941	-67.0991	-71.6556		-49.8125	-54.4062	-70	-81.4375	-43.9688	-83.9062	-46.375		-60.0625	-64.5625	-65.7188	-68.2812	-66.125	-63.9375	-65.5		-63.875	-66.8438	-60.6875	-60.75	-59.0625	-58.6562	-56.9062		-66.7812
	-67.0301	-64.2903	-58.1734	-64.7246	-62.2279	-63.9756	-63.9132		-64.2279	-64.1967	-58.1109	-60.6389	-64.3839	-58.5167	-61.6063		-77.1171	-76.9299	-74.0275	-78.4903	-80.2693	-67.0991	-71.562		-49.9688	-53.875	-70	-81.25	-43.7812	-83.9688	-46.5625		-60.125	-64.625	-65.3438	-68.2188	-66.0625	-63.5938	-65.8125		-63.6562	-66.7812	-60.8438	-60.5	-59.0312	-58.6562	-56.8125		-66.8125
	-66.9365	-64.3215	-57.9237	-64.7246	-62.1655	-64.1004	-63.7259		-64.1967	-64.2591	-58.5479	-60.5452	-64.5712	-58.6415	-61.7936		-77.3044	-77.0547	-73.8714	-78.4279	-80.1132	-67.0679	-71.8116		-49.8125	-53.2188	-70.0312	-81.125	-44.0625	-83.8438	-46.375		-60.1875	-64.6562	-65.8125	-68.3125	-66.1562	-63.6875	-65.7188		-63.4687	-66.9688	-60.75	-60.6562	-58.9688	-58.8438	-56.7188		-66.7812
	-66.9677	-64.54	-58.0173	-65.0679	-62.0406	-64.1316	-63.7259		-64.1655	-64.5088	-58.3606	-60.2332	-64.6648	-59.016	-61.3255		-77.1484	-77.0235	-73.9963	-78.7088	-80.4877	-67.0055	-71.7804		-49.8125	-52.3125	-70.0312	-81.5312	-44.3125	-84.0938	-46.2812		-60.1875	-64.7188	-65.6562	-68.0625	-66.125	-63.5625	-65.625		-63.7812	-66.5625	-60.9688	-60.7188	-58.875	-58.6562	-56.2812		-66.9062
	-66.9365	-64.6648	-57.7989	-64.8806	-62.1343	-63.9756	-63.6635		-64.0406	-64.2591	-58.4855	-60.2332	-64.4776	-59.2657	-61.5751		-77.2108	-77.1796	-73.809	-78.6152	-80.1756	-67.0679	-71.9053		-49.8125	-51.625	-70.3125	-81.4062	-44.0312	-84	-46.4688		-60.375	-64.5938	-65.5938	-68.125	-66.3125	-63.5	-65.5312		-63.625	-66.8125	-60.9688	-60.5312	-58.875	-58.5312	-56.4688		-66.9688
	-66.562	-64.696	-57.7989	-65.0367	-62.1967	-63.9444	-63.6323		-63.791	-64.6024	-58.4855	-60.0771	-64.5712	-59.2969	-61.2943		-77.2732	-77.398	-73.809	-78.6464	-80.3941	-66.9743	-71.9053		-49.75	-51.3438	-69.875	-81.5938	-44.3125	-83.7188	-46.3125		-60.375	-64.625	-65.5625	-68.1562	-66.2812	-63.5312	-65.5312		-63.8125	-66.75	-61.0938	-60.5938	-58.875	-58.625	-56.1562		-67.0625
	-66.4683	-64.9769	-57.8613	-65.4112	-62.1655	-64.194	-63.8195		-63.6661	-64.4776	-58.3294	-59.3281	-64.6648	-59.5466	-61.263		-77.398	-77.5229	-73.7466	-78.7712	-80.1444	-66.7246	-71.9365		-49.6875	-50.75	-70.2188	-81.8125	-44.0625	-84.0938	-46.2188		-60.4688	-64.5312	-65.5938	-68.2812	-66.2188	-63.7188	-65.625		-63.6875	-66.3438	-60.9375	-60.625	-58.7812	-58.5625	-56.1875		-67.125
	-66.1251	-65.1954	-57.7052	-65.4736	-62.3839	-64.3501	-64.038		-63.7598	-64.3215	-58.6103	-59.3905	-64.8209	-59.4217	-60.9197		-77.3356	-77.5853	-73.7778	-78.7712	-80.2693	-66.9431	-71.9053		-49.8438	-50.4062	-70.5938	-82.2188	-44.1562	-83.9062	-46.2812		-60.4375	-64.625	-65.6562	-68.4688	-66.3438	-63.8438	-65.7188		-63.9687	-66.125	-61.1875	-60.7188	-58.6875	-58.7188	-55.9375		-67.0938
	-65.813	-65.1954	-57.518	-65.536	-62.2279	-64.631	-64.1004		-63.9158	-64.5088	-58.4855	-59.2345	-65.0393	-59.609	-61.0134		-77.3356	-77.8038	-73.7466	-78.8336	-80.082	-66.9118	-72.1861		-49.9062	-49.9688	-70.75	-82.4375	-44.1875	-83.8438	-46.4688		-60.8125	-65.0312	-65.9062	-68.4688	-66.4375	-63.75	-65.7188		-63.6562	-66.2812	-61.125	-60.6875	-58.5625	-58.5625	-55.9375		-67.0938
	-65.7505	-65.3826	-57.6116	-65.5672	-62.3215	-64.6622	-64.038		-64.1343	-64.3215	-58.267	-59.016	-65.0081	-59.3593	-60.6701		-77.242	-77.6789	-73.8714	-78.8649	-80.1756	-66.9431	-72.0613		-50.0312	-49.7188	-71.0625	-82.7812	-44.1875	-83.7188	-46.2188		-60.5312	-64.8125	-65.9062	-68.3438	-66.3438	-63.5312	-65.5625		-63.6875	-66.125	-61.0625	-60.5938	-58.7812	-58.7188	-56.1875		-67.0938
	-65.6569	-65.3826	-57.4868	-65.7545	-62.3527	-64.631	-64.1628		-64.1967	-64.2591	-58.1422	-59.2033	-64.8833	-59.2657	-60.3892		-77.5853	-77.8662	-73.7778	-78.9585	-80.1756	-66.8182	-72.2486		-49.875	-49.0938	-70.9062	-82.9688	-44.4375	-83.6875	-46.375		-60.8438	-64.6875	-66.2188	-68.5625	-66.2188	-63.0938	-65.8125		-63.625	-66.2188	-61.0938	-60.625	-58.625	-58.7812	-56.0312		-67.1562
	-65.4072	-65.2266	-57.5492	-65.9417	-62.2591	-64.3501	-64.3501		-64.3839	-64.1655	-58.4542	-59.3593	-64.3839	-59.5153	-60.2956		-77.6789	-78.1158	-73.653	-78.9273	-80.3317	-66.9431	-72.1861		-50.1562	-49.375	-71.2812	-82.875	-44.5312	-83.9062	-46.2812		-60.375	-64.6875	-65.9688	-68.4062	-66.1875	-63.4687	-65.625		-63.6562	-66.0625	-61.1562	-60.7812	-58.8438	-58.7188	-56.3125		-67.0312
	-65.3448	-65.4762	-57.6428	-66.129	-62.2279	-64.3813	-64.4125		-64.4151	-63.947	-58.267	-59.2033	-64.1031	-59.8274	-60.1083		-77.6789	-77.991	-73.6842	-78.9585	-80.3941	-66.8494	-72.2174		-50	-48.9688	-71.5	-82.9062	-44.5625	-83.4375	-46.4688		-60.1875	-64.8438	-66.0625	-68.125	-65.9688	-63.5312	-65.9688		-63.5625	-65.9688	-61.0938	-60.625	-59.0938	-58.5312	-56.2812		-67.0312
	-65.1576	-65.5074	-57.7364	-65.973	-62.3527	-64.194	-64.5061		-64.6024	-63.8846	-58.2046	-59.2657	-63.8534	-59.8586	-60.0147		-77.5541	-78.1158	-73.5281	-78.9273	-80.3317	-67.0367	-72.3422		-50.2812	-48.7812	-71.875	-82.9375	-44.5312	-83.3125	-46.1875		-60.2188	-64.8438	-66.2188	-68.2812	-65.9688	-63.4375	-65.625		-63.6562	-65.9375	-61.0312	-60.6875	-59	-58.5625	-56.25		-67.125
	-65.0639	-65.4138	-57.8301	-66.0666	-62.3839	-64.3189	-64.4749		-64.4151	-63.947	-58.0173	-59.3593	-63.6661	-59.9835	-60.0459		-77.6789	-78.2407	-73.7154	-78.8961	-80.5501	-67.0679	-72.2486		-50.25	-48.4375	-71.9375	-83.3438	-44.3438	-83.5625	-46.2188		-60.2188	-65.1875	-66.4688	-68.3125	-66.0625	-63.375	-65.625		-63.3438	-65.7812	-61.0312	-60.875	-59.0312	-58.75	-56.4375		-67.1562
	-64.8143	-65.2578	-57.9549	-66.2226	-62.5712	-64.3189	-64.6622		-64.7272	-63.8534	-58.2982	-58.9848	-63.8222	-60.1395	-59.8274		-77.6477	-78.2407	-73.7466	-78.9585	-80.3005	-66.9743	-72.4982		-50.4375	-48.0312	-71.5938	-83.5	-44.6562	-83.5625	-46.0312		-60.375	-65.0312	-66.3125	-68.125	-65.875	-63.5625	-65.7812		-63.4375	-65.75	-61.0312	-60.6562	-59.125	-58.75	-56.3438		-67.0938
	-64.9703	-65.3514	-58.1422	-66.1914	-62.6648	-64.2565	-64.5373		-64.6648	-63.6037	-58.2046	-58.86	-63.6349	-60.4204	-59.7338		-77.6165	-78.1783	-73.8714	-78.9897	-80.3317	-67.1927	-72.4046		-50.4375	-47.9688	-71.875	-84.0312	-44.5312	-83.6875	-45.9062		-60.2812	-65.0312	-66.5312	-68.1875	-65.8438	-63.5938	-65.8125		-63.375	-65.75	-60.8438	-60.5625	-59.1875	-58.75	-56.6875		-67.0312
	-64.5334	-65.2578	-58.0485	-66.0978	-62.8209	-64.0068	-64.7558		-64.9145	-63.4789	-58.0173	-59.1096	-63.3228	-60.4204	-59.7338		-77.398	-78.4279	-73.9963	-79.2082	-80.4253	-67.2864	-72.4046		-50.5938	-47.75	-71.5312	-84.25	-44.75	-83.5312	-45.9375		-60.0938	-65.0312	-66.375	-67.9688	-65.9375	-63.4062	-65.8125		-63.5	-65.375	-61.1875	-60.75	-59.2812	-58.7812	-56.6562		-66.9688
	-64.1589	-65.4762	-58.3606	-66.0354	-62.9769	-63.8507	-64.8494		-64.7272	-63.6349	-58.1109	-59.016	-63.4477	-60.7325	-59.609		-77.242	-78.6152	-73.9026	-79.1145	-80.3629	-67.2239	-72.2486		-50.7188	-47.5938	-71.375	-84.3438	-44.5625	-83.7188	-46.0938		-60.0625	-64.75	-66.5625	-68.1562	-65.6875	-63.5	-65.5938		-63.4687	-65.2812	-61.125	-60.6562	-59.0312	-58.7188	-56.9375		-67.125
	-64.0341	-65.5699	-58.1422	-66.129	-62.9457	-63.8195	-64.9743		-64.8521	-63.354	-58.2046	-59.3281	-63.354	-60.6701	-59.6714		-77.2108	-78.3967	-74.1523	-79.2082	-80.3629	-67.1615	-72.4982		-50.7188	-47.2188	-71.375	-84.1875	-44.6562	-84.1875	-46.1875		-60.1562	-64.8125	-66.6562	-68.1875	-65.8438	-63.4062	-65.875		-63.5625	-65.0625	-60.9688	-60.6562	-59.0938	-58.75	-56.8438		-67.0312
	-63.878	-65.7883	-58.2982	-65.9417	-63.1954	-63.5387	-64.9743		-64.8521	-63.947	-58.0173	-59.3593	-63.1356	-60.514	-60.0147		-77.1171	-78.5528	-74.0899	-79.2394	-80.1756	-67.1303	-72.5294		-50.7812	-47.0938	-71.4375	-84.3125	-44.6562	-84.2812	-46.125		-60.3125	-65.0938	-66.8438	-67.9688	-65.75	-63.5625	-65.7812		-63.1562	-65.0938	-61.2812	-60.6875	-59.125	-58.75	-57		-67.125
	-63.9716	-65.9444	-58.3918	-66.0666	-63.1017	-63.6011	-64.9118		-64.8521	-64.0406	-58.2046	-59.8274	-62.9795	-60.8573	-59.7338		-76.9923	-78.4903	-74.1523	-79.1769	-80.4565	-67.0679	-72.6855		-50.8125	-46.9688	-71.4375	-84.5	-44.7812	-84.375	-46.125		-60.1562	-65.0625	-66.5625	-68.2188	-65.8438	-63.5625	-65.6875		-62.9375	-65.2188	-61.3125	-60.6562	-58.9688	-58.7812	-56.8125		-67.2188
	-63.8468	-66.038	-58.2358	-65.7545	-63.1954	-63.7259	-64.9118		-65.2578	-64.2903	-57.9549	-59.7962	-62.7299	-61.1694	-59.8586		-77.1796	-78.6152	-74.2147	-79.2082	-80.3629	-67.0679	-72.5294		-51.2188	-46.7188	-71.375	-84.6875	-44.8438	-84.2812	-45.9062		-60.1875	-64.75	-66.9062	-68.0312	-66.0625	-63.5625	-65.7188		-63.125	-65.0312	-61.1562	-60.4688	-59.3438	-59.0312	-56.9688		-67.2188
	-63.6283	-66.1004	-58.2046	-65.7233	-63.3514	-63.6011	-64.787		-65.1329	-64.54	-57.8925	-60.1083	-62.6986	-61.4815	-59.7338		-77.0235	-78.6152	-74.1211	-79.333	-80.082	-67.0991	-72.6855		-51.1562	-46.9375	-71.6875	-84.625	-44.75	-84.3125	-46.0312		-60.1562	-64.4688	-66.7188	-67.9688	-66.1875	-63.7812	-65.75		-63.1562	-64.9688	-61.3438	-60.5625	-59.375	-59.0312	-56.9688		-67.2188
	-63.2538	-66.2565	-58.2046	-65.6609	-63.4762	-63.5387	-64.9118		-65.289	-64.5088	-58.1734	-59.9835	-62.9171	-61.5751	-59.3593		-77.086	-78.8024	-74.4332	-79.333	-80.1756	-66.9431	-72.8103		-51	-46.9688	-71.7188	-84.625	-44.8125	-84.4688	-46.0312		-60.0938	-64.5938	-66.4375	-68.125	-66.0938	-63.5625	-65.6562		-63.1562	-65.125	-61.375	-60.4688	-59.3438	-59.3438	-56.9688		-67.375
	-62.8481	-66.2253	-57.9237	-65.7233	-63.6011	-63.5699	-64.9118		-65.2578	-64.7272	-58.2046	-59.8274	-62.6674	-61.5439	-59.2657		-77.0547	-78.8336	-74.3708	-79.4266	-80.2068	-66.7558	-72.8415		-50.9375	-46.9688	-71.9688	-84.8125	-45.3438	-84.6875	-45.7812		-60.5938	-64.4062	-66.3438	-67.8125	-65.9062	-63.5625	-65.625		-63.2188	-64.75	-61.375	-60.1875	-59.125	-59.0312	-56.625		-67.2188
	-62.9105	-66.1316	-57.9237	-65.6609	-63.7259	-63.7259	-64.8806		-65.289	-64.8521	-58.3294	-59.765	-62.6362	-61.4503	-59.3281		-76.8987	-78.9273	-74.3396	-79.333	-79.8947	-66.4437	-72.6543		-51.125	-47.9062	-71.9688	-84.5625	-46.2812	-84.75	-45.9375		-60.375	-64.5312	-66.5	-67.75	-66.125	-63.4062	-65.8438		-63.0938	-65	-61.5312	-60.2188	-59.0938	-59.1875	-56.6562		-67.3125
	-62.7233	-65.8507	-57.7989	-65.5984	-63.7259	-63.5387	-64.7558		-65.0393	-65.1954	-58.3294	-59.2345	-62.7611	-60.951	-59.1408		-76.9611	-78.9585	-74.3396	-79.333	-79.8323	-66.3813	-72.9664		-50.8125	-48.6875	-72.625	-84.4062	-47.3125	-84.9688	-45.8125		-60.5938	-64.4062	-66.4688	-67.9688	-65.9688	-63.6562	-65.6875		-63.1562	-64.8438	-61.75	-60.4062	-59.2812	-58.9062	-56.5938		-67.3438
	-62.5984	-65.7259	-58.1109	-65.536	-63.9132	-63.6635	-64.6622		-65.2266	-65.445	-58.5791	-59.2033	-62.5426	-61.1694	-58.9848		-77.086	-79.1457	-74.2459	-79.0833	-80.1132	-65.9444	-72.9664		-51.0625	-49.4375	-72.3125	-84.25	-48.125	-85.0625	-46.125		-60.625	-64.6562	-66.4062	-67.9688	-65.9375	-63.9063	-65.8438		-63.375	-65.2812	-61.6562	-60.2812	-59.4375	-59.1875	-56.5625		-67.4688
	-62.6609	-65.882	-58.0797	-65.3488	-64.1316	-63.6635	-64.5998		-65.5074	-65.3514	-58.6415	-58.9224	-62.6674	-61.4191	-58.9224		-77.1171	-79.0521	-74.2147	-79.3954	-80.1132	-65.9756	-73.06		-50.9688	-50.1875	-72.75	-84.4062	-49.0625	-84.8125	-46.0312		-60.6562	-64.4688	-66.4688	-68.125	-66.1875	-63.625	-65.8438		-63.2188	-65.25	-61.6562	-60.375	-59.375	-59.25	-56.3125		-67.3125
	-62.4736	-65.882	-58.1422	-65.38	-64.194	-63.6323	-64.4125		-65.3202	-65.1641	-58.9536	-58.86	-62.6674	-61.6375	-58.7663		-77.086	-78.9273	-74.1523	-79.1769	-80.1132	-65.7883	-73.0288		-50.5938	-50.6875	-73	-84.0938	-49.3438	-85.3125	-45.9688		-60.9688	-64.75	-66.625	-68.0312	-66.0312	-63.875	-65.9375		-63.375	-65.5312	-61.5938	-60.375	-59.4375	-59.2188	-56.1875		-67.3125
	-62.4424	-66.038	-58.3606	-65.38	-64.2565	-63.5699	-64.194		-65.445	-64.9457	-59.0472	-58.6727	-62.9171	-61.6688	-59.0472		-77.0547	-78.9585	-74.0587	-79.489	-80.1756	-65.5387	-73.3097		-50.625	-51.375	-73.2188	-84.2188	-50.125	-85.5	-46.0938		-60.8125	-64.4688	-66.5625	-68.0625	-66.1562	-63.875	-66.0625		-63.2188	-65.3438	-61.375	-60.4688	-59.3438	-59.2188	-56.375		-67.4062
	-62.4424	-65.9756	-58.3918	-65.2239	-64.4437	-63.4138	-63.8507		-65.6323	-65.445	-59.4529	-58.7039	-62.6986	-61.8248	-59.016		-77.1796	-79.0209	-74.0587	-79.3642	-80.1444	-65.6947	-73.0288		-50.5938	-51.8438	-73.2812	-84.4375	-50.625	-85.5	-46.8125		-61.1562	-64.7812	-66.7188	-68.1875	-66.2812	-63.8438	-65.9062		-63.4062	-65.25	-61.0312	-60.4375	-59.4062	-59.2188	-55.9375		-67.3438
	-62.4424	-65.9444	-58.6415	-65.0991	-64.5373	-63.1017	-63.445		-65.6635	-65.7259	-59.8274	-59.1096	-62.3241	-62.0433	-58.7351		-77.1171	-78.74	-74.0587	-79.3642	-80.1444	-65.4762	-73.1848		-50.5312	-52.5938	-73.4688	-84.3438	-51.1875	-85.8438	-47.375		-61.1875	-64.6875	-66.9062	-68.1875	-66.3125	-63.5625	-66		-63.4375	-65.3125	-61.0625	-60.375	-59.3125	-59.2188	-56.0312		-67.2812
	-62.3176	-66.0692	-58.86	-65.0055	-64.4437	-63.2266	-63.3826		-65.8195	-66.038	-59.9523	-58.8912	-62.5426	-61.8872	-58.9848		-77.1796	-78.6776	-73.9026	-79.3642	-80.3317	-65.4138	-73.2785		-50.3125	-52.9688	-73.6875	-84.25	-51.5	-85.9688	-48.1875		-61.6562	-64.75	-66.6875	-68.2188	-66.3125	-63.3438	-65.625		-63.5	-65.3438	-60.8125	-60.5312	-59.4062	-59.0312	-55.8438		-67.25
	-62.1615	-65.8507	-58.86	-64.631	-64.3813	-63.1017	-63.2578		-65.8507	-66.3189	-60.2644	-58.9848	-62.7611	-61.9184	-59.1408		-77.0235	-78.8961	-74.3084	-79.5202	-80.1132	-65.8195	-73.1224		-50.3438	-53.5	-73.875	-83.9688	-51.875	-86.0312	-48.875		-61.5	-65.1875	-66.75	-68.3125	-66.1875	-63.75	-65.9062		-63.7188	-65.5625	-60.6875	-60.375	-59.4688	-59.0938	-55.7812		-67.1562
	-61.9743	-65.9756	-59.0472	-64.0068	-64.3189	-63.1017	-63.2578		-65.7883	-66.1316	-60.5764	-58.7663	-62.8859	-61.7624	-59.016		-77.2108	-78.6776	-74.1835	-79.4266	-80.2068	-65.6323	-72.8415		-49.9062	-53.7188	-74.0625	-84.0938	-52.2812	-86	-49.4062		-61.7812	-65.0312	-66.9062	-67.9688	-66.3125	-63.5312	-65.9688		-63.6562	-65.3125	-60.5938	-60.3438	-59.4375	-59.0312	-55.8438		-67.0938
	-61.9118	-65.7571	-59.2969	-63.6635	-64.5061	-62.7584	-63.3514		-66.1004	-66.2253	-60.3892	-59.016	-62.6986	-61.5439	-59.1408		-77.0547	-78.8961	-74.4644	-79.6139	-80.238	-65.5387	-72.9976		-49.875	-54.1562	-74.1875	-83.9688	-52.4375	-86.125	-50.1875		-61.8438	-65.2812	-66.9062	-67.9375	-66.3438	-63.3125	-65.6875		-63.7188	-65.5312	-60.5312	-60.5	-59.4375	-59.0938	-55.7188		-66.875
	-61.9431	-65.8507	-59.5153	-63.3826	-64.5373	-63.1641	-63.4138		-66.2565	-66.2877	-60.7949	-59.3593	-63.1356	-61.2006	-58.86		-76.8675	-78.8649	-74.402	-79.8011	-80.238	-65.7259	-72.8727		-49.875	-54.6875	-74.4688	-83.875	-52.5312	-86.4375	-50.9688		-61.9688	-65.0312	-66.7812	-68.0625	-66.3125	-63.5938	-65.9688		-63.7188	-65.5625	-60.3438	-60.5625	-59.4375	-59.1562	-55.4688		-67.1562
	-61.9743	-65.9132	-59.609	-62.9457	-64.4749	-62.5712	-63.4138		-66.3189	-66.194	-61.2318	-59.4529	-63.3228	-61.1382	-58.6415		-76.8675	-78.7088	-74.4956	-79.926	-80.1444	-65.6323	-72.8415		-49.875	-55.0625	-74.75	-84.0625	-52.8125	-86	-51.7188		-62.0625	-65	-67.0938	-68.1875	-66.3125	-63.5938	-66.125		-63.9687	-65.8438	-60.5625	-60.5312	-59.1875	-59.1562	-55.3438		-67.0938
	-61.8182	-65.882	-59.8899	-62.54	-64.5373	-62.7896	-63.3202		-66.3189	-66.0692	-61.1382	-59.4841	-63.2604	-61.2006	-58.3918		-76.8363	-78.8336	-74.4644	-79.7075	-79.926	-65.7883	-72.6855		-49.7188	-55.0938	-74.9375	-84.2188	-53.2812	-85.6562	-52.125		-62.4375	-65.1562	-66.8438	-68.4062	-66.0625	-63.4062	-65.875		-63.875	-66.1875	-60.3438	-60.4688	-59.125	-59.0625	-55.1875		-67.0625
	-61.6622	-66.0692	-59.6714	-62.1967	-64.4437	-62.9145	-63.5074		-66.4437	-66.2877	-61.2318	-59.9523	-63.2916	-60.9197	-58.3918		-76.9299	-79.0521	-74.5268	-79.926	-79.9572	-65.6635	-72.6855		-49.5625	-55.7188	-75.2812	-84.6562	-53.5312	-85.2812	-52.5312		-62.0938	-64.7188	-67.0312	-68.1875	-65.9062	-63.625	-65.8438		-63.875	-66.0625	-60.5312	-60.4688	-59.375	-59.0625	-55.3438		-67.125
	-61.5686	-65.9444	-59.7338	-62.3527	-64.4437	-63.0081	-63.8195		-66.7246	-66.3501	-61.4815	-60.0147	-63.1044	-60.7949	-58.3294		-76.8363	-79.2082	-74.402	-79.9572	-80.1132	-65.4762	-72.3734		-49.5625	-55.9375	-75.6562	-84.7812	-54.0625	-85.1562	-53.1562		-62.5625	-64.875	-67.25	-68.1875	-66.1875	-63.6562	-65.9062		-63.9063	-65.9688	-60.5625	-60.5938	-59.3438	-59.125	-55.4062		-67.0312
	-61.4437	-65.8507	-59.6714	-62.0406	-64.7246	-63.1017	-63.7883		-66.7246	-66.6934	-61.1694	-60.514	-63.2604	-60.7013	-58.6727		-76.7739	-78.9273	-74.558	-79.8323	-79.8947	-65.8195	-72.4358		-49.5312	-56.1875	-75.5312	-85.4375	-54.3438	-85.1562	-53.6875		-62.6563	-64.6875	-66.875	-68.1875	-66.0312	-63.6562	-65.8438		-63.9687	-65.9688	-60.4062	-60.5938	-59.4375	-59.25	-55.5312		-67.1875
	-61.194	-65.6947	-59.6402	-62.0094	-64.5998	-63.3514	-63.9756		-66.787	-67.1303	-61.0446	-60.2956	-62.9171	-60.5764	-58.7663		-77.0235	-79.333	-74.6829	-79.9884	-80.082	-65.4138	-72.4982		-49.5	-56.4062	-75.25	-85.75	-54.9062	-85.3125	-54.1875		-62.75	-64.8125	-67.1562	-68.0625	-65.9688	-63.7188	-65.8125		-63.7188	-65.9688	-60.6562	-60.875	-59.5938	-59.125	-55.6875		-67.0625
	-61.2565	-65.6635	-59.4841	-61.8534	-64.5373	-63.6947	-63.7259		-66.787	-66.8806	-61.2006	-60.7325	-62.9483	-60.7637	-58.7663		-76.9299	-79.1457	-74.7453	-80.1444	-79.926	-65.1329	-72.3734		-49.4688	-56.9688	-75.2188	-85.75	-55.2188	-85.3125	-54.6562		-62.75	-65.0312	-67.0938	-68.0625	-66.1562	-63.625	-65.9062		-63.9375	-65.8438	-60.6875	-60.8438	-59.5312	-58.9688	-55.75		-67.2188
	-61.1628	-65.6947	-59.5466	-61.7285	-64.6622	-63.7571	-63.5074		-66.7558	-67.3176	-61.1382	-60.8261	-62.7299	-60.5452	-59.0472		-76.8051	-79.2082	-74.5268	-80.082	-79.8947	-65.0081	-72.2174		-49.4375	-56.9688	-75.25	-85.625	-55.5938	-85.1875	-55.0625		-63.3125	-64.8125	-67.0312	-68.0938	-66.2188	-63.7188	-66.0938		-64.0938	-65.75	-60.5625	-60.6875	-59.4062	-59	-55.6562		-67.1875
	-60.9132	-65.7259	-59.7338	-61.7285	-64.5373	-63.8195	-63.5387		-66.8494	-67.2864	-61.0134	-60.9197	-62.5426	-60.5452	-59.2033		-76.6178	-78.9585	-74.8389	-79.9884	-79.9572	-65.0705	-72.3422		-49.2188	-56.9688	-75.3438	-85.0938	-55.9375	-85.4375	-55.375		-63.25	-65	-66.75	-67.9688	-66.1875	-63.875	-66.0625		-63.9063	-65.625	-60.8438	-60.7812	-59.5938	-59.0625	-55.5938		-67.2188
	-60.8507	-65.6947	-59.7026	-61.4165	-64.3813	-63.6947	-63.5699		-66.9431	-67.38	-60.8573	-60.951	-62.6986	-60.8261	-59.2969		-76.9299	-79.2394	-74.8389	-79.8323	-79.8635	-64.8833	-72.2174		-49.0625	-57.2812	-75.3125	-85.0625	-56.4062	-85.4375	-55.625		-63.3125	-64.7812	-66.9375	-68.0938	-66.4062	-63.625	-66.125		-63.9687	-65.7812	-60.5938	-60.875	-59.5625	-59.1875	-55.5625		-67.25
	-60.7883	-65.7259	-59.5153	-61.2916	-64.4125	-63.7571	-63.7259		-66.8182	-67.4736	-60.9197	-60.8573	-63.0419	-60.8573	-59.7338		-76.9611	-79.3642	-74.7765	-79.9572	-80.1444	-64.7584	-71.9989		-48.7812	-57.75	-75.4375	-84.9688	-56.75	-85.375	-55.9688		-63.2188	-65.2812	-67.2188	-68.0938	-66.4688	-63.75	-65.9688		-63.8125	-65.9688	-60.8125	-60.9375	-59.5938	-59.125	-55.5625		-67.2188
	-60.8507	-65.8195	-59.5153	-61.198	-64.2877	-63.7883	-63.6635		-67.0991	-67.5672	-60.7637	-60.7949	-63.0732	-61.107	-59.765		-76.8051	-79.5202	-74.9637	-79.7075	-80.1756	-64.696	-72.1549		-48.8125	-57.8125	-75.4375	-84.3125	-56.5625	-85.375	-56.25		-63.3125	-64.9375	-67.3125	-68.1562	-66.4688	-63.5625	-66.0312		-63.9687	-66.125	-60.6562	-60.9062	-59.875	-59.0625	-55.625		-67.2188
	-60.6947	-66.0068	-59.2345	-61.2292	-64.2253	-63.6635	-63.6323		-67.38	-67.5984	-60.7013	-60.7013	-62.8859	-60.951	-60.0147		-77.086	-79.4266	-74.8389	-79.489	-80.3005	-64.8209	-71.9053		-48.8438	-58.2188	-75.4062	-84.5938	-56.75	-85.9375	-56.9062		-63.5312	-65.0312	-67.2812	-67.9688	-66.2812	-63.2813	-65.9688		-63.9375	-66.125	-60.7188	-60.9688	-59.9062	-58.9062	-55.6875		-67.3438
	-60.5387	-66.0068	-58.9848	-61.5413	-64.1004	-63.5074	-63.5699		-67.0991	-67.536	-60.8573	-61.107	-62.9483	-60.8573	-60.3892		-76.8987	-79.5515	-75.1198	-79.6451	-80.2693	-64.696	-71.7804		-49.25	-58.375	-75.4375	-84.5938	-56.8125	-85.8125	-56.9688		-63.8438	-65.1875	-67.2188	-68.125	-66.0938	-63.4687	-66.2188		-63.9063	-66.1875	-60.6562	-61.0625	-59.9688	-58.9375	-55.625		-67.2188
	-60.5387	-65.9756	-59.0472	-61.9158	-64.038	-63.5699	-63.4762		-67.3488	-67.3176	-61.0134	-61.263	-62.8235	-60.7637	-60.4516		-76.8363	-79.489	-75.0886	-79.5202	-80.3629	-64.5712	-71.6556		-49.0625	-58.6875	-75.2188	-84.6562	-57.25	-85.9062	-57.4688		-63.7812	-65.0312	-67	-68.0312	-66.5312	-63.4062	-66.0625		-63.8125	-66.0938	-60.7188	-61.0312	-59.9688	-59.2188	-55.5625		-67.125
	-60.5074	-66.1316	-58.9848	-61.791	-63.7883	-63.6947	-63.2578		-67.5984	-66.8806	-60.9822	-61.2318	-62.7611	-60.6389	-60.4204		-76.8363	-79.489	-75.1198	-79.5202	-80.2693	-64.5712	-71.6868		-49.2188	-58.875	-75.4688	-84.5312	-57.625	-86.0312	-57.7812		-63.75	-65.4062	-67.1562	-68.2188	-66.2188	-63.5938	-66.0625		-63.8125	-65.9688	-60.75	-60.9375	-60.0312	-59.125	-55.9062		-67.0625
	-60.3514	-66.3189	-59.0472	-61.7285	-63.8195	-63.8507	-63.289		-67.3488	-66.8494	-60.951	-61.3567	-62.8859	-60.9197	-60.7013		-76.6802	-79.6763	-75.2134	-79.4266	-80.2693	-64.6024	-71.5932		-49.4375	-58.75	-75.4062	-84.75	-57.8125	-85.75	-57.8125		-64.0625	-65.1875	-67.25	-67.875	-66.2188	-63.9375	-66.1562		-63.5312	-65.9688	-60.7812	-61	-60.3438	-59	-55.7812		-67.125
	-60.1017	-66.5998	-58.86	-62.0094	-63.7259	-63.6947	-63.1954		-67.6297	-66.5061	-61.2943	-61.5751	-63.0107	-60.7325	-60.8573		-76.6802	-79.5827	-75.0886	-79.5515	-80.082	-64.5088	-71.7492		-49.125	-58.5938	-75.375	-84.9375	-58.1562	-85.6562	-58.1875		-64.2188	-65.25	-67.2812	-68.2188	-66.25	-63.3438	-66.0312		-63.75	-65.7188	-60.4375	-60.9688	-60.4375	-59.0625	-56		-67
	-59.9769	-66.7558	-58.8288	-62.1343	-63.5699	-63.8195	-62.9769		-67.2239	-66.5061	-61.2943	-61.3255	-63.0732	-60.7637	-61.107		-76.7114	-79.7075	-75.307	-79.6139	-80.0196	-64.7272	-71.6556		-49.4375	-59	-75.4688	-85.0312	-58.4688	-85.8125	-58.4688		-63.9687	-65.125	-67.1875	-67.9375	-66.125	-63.4687	-65.7812		-63.625	-65.5938	-60.375	-61	-60.4375	-59.1875	-56.1562		-67.1562
	-59.8833	-66.7246	-58.6103	-62.1343	-63.5387	-63.9756	-62.9145		-67.38	-66.5998	-61.8872	-61.5751	-63.0107	-61.0134	-61.2006		-76.5866	-79.7075	-75.4943	-79.5515	-79.7075	-64.5088	-71.562		-49.125	-59	-75.5938	-85.0625	-58.875	-85.7812	-58.5625		-64.3125	-65.5	-67.1562	-68.125	-66.0938	-63.5938	-66.0312		-63.6562	-65.7812	-60.3125	-60.9688	-60.5625	-58.9375	-56.3438		-67.2812
	-59.7896	-66.9431	-58.6727	-62.4151	-63.6635	-64.1004	-62.7896		-67.5048	-66.5061	-62.0745	-61.6688	-63.354	-60.9197	-61.2943		-76.7114	-79.8635	-75.6191	-79.6139	-79.489	-64.2903	-71.7492		-49.1875	-58.9688	-75.4688	-85.4062	-59.0312	-86.0625	-58.6875		-64.3438	-65.375	-67.125	-68.2188	-66.3125	-63.3438	-65.9375		-63.625	-65.625	-60.3438	-60.9688	-60.5625	-58.875	-56.2812		-67.3125
	-59.5712	-67.1303	-58.6103	-62.6648	-63.6011	-64.3813	-62.7584		-67.5048	-66.8182	-62.2305	-61.856	-63.2916	-61.0758	-61.3567		-76.5242	-79.8635	-75.6503	-79.4266	-79.6139	-64.3215	-71.9365		-49.2188	-59.0625	-75.4375	-85.625	-59.2812	-86.2812	-58.8125		-64.5625	-65.1875	-66.875	-68.0312	-66	-63.75	-65.875		-63.5	-65.5	-60.2812	-61.0938	-60.5625	-58.875	-56.375		-67.2188
	-59.5088	-67.2239	-58.5167	-62.7584	-63.5074	-64.8182	-62.696		-66.9743	-67.0055	-62.0121	-62.0433	-63.3852	-61.0758	-61.6375		-76.649	-79.6763	-75.6191	-79.3954	-79.6451	-64.1343	-71.8116		-49.25	-59.6562	-75.2188	-86.0312	-59.4375	-86.375	-59.0312		-64.4375	-65.25	-67.2188	-68.25	-66.2188	-63.5312	-65.7812		-63.2188	-65.3438	-60.2188	-61.0312	-60.2188	-58.8438	-56.375		-67.0938
	-59.3215	-67.2864	-58.3918	-62.7272	-63.1954	-65.0055	-62.696		-66.8806	-67.0055	-62.1993	-61.8872	-63.2916	-61.5127	-61.3879		-76.3681	-79.7075	-75.6815	-79.5202	-79.7699	-64.0718	-71.6868		-49.3125	-60.4688	-74.7812	-86.0312	-59.4062	-86.1875	-58.7188		-64.5	-65.375	-67.0625	-68.0938	-66	-63.5938	-65.875		-63.1562	-65.3125	-60.2188	-60.8438	-60.4062	-59.0625	-56.5		-67.1875
	-59.3215	-67.5048	-58.3606	-62.8521	-62.8833	-65.1615	-62.6024		-66.8182	-67.4736	-62.5114	-61.9808	-63.4477	-61.3255	-61.3255		-76.5866	-79.8635	-75.6503	-79.489	-79.489	-63.9782	-71.6556		-49.3438	-61.25	-74.9062	-86.0312	-59.375	-86.2188	-58.875		-64.625	-65.1875	-67.125	-68.1562	-65.7812	-63.5	-65.9062		-63.2188	-65.1562	-60.375	-60.75	-60.1875	-58.9062	-56.4062		-67.2188
	-59.1967	-67.6297	-58.3918	-62.8209	-62.9457	-65.3176	-62.5712		-66.787	-67.3176	-62.5426	-61.9184	-63.2916	-61.7312	-61.5751		-76.6802	-79.7699	-75.4631	-79.6139	-79.8011	-63.9782	-71.7804		-49.125	-62.2188	-75	-85.9688	-58.8438	-85.7812	-59.0938		-64.625	-65.375	-67.1875	-68.2188	-66.0938	-63.6875	-65.9062		-63.2813	-65.3438	-60.375	-60.8438	-60.3125	-58.8125	-56.3125		-67.125
	-59.0406	-67.6921	-58.3918	-63.0393	-62.8521	-65.3488	-62.54		-66.9118	-67.2864	-62.3866	-62.0745	-63.4477	-61.6688	-61.4191		-76.5554	-79.8011	-75.7752	-79.6763	-80.0508	-63.8534	-71.6556		-49.0938	-62.6563	-75	-85.9062	-58.375	-86.0312	-59.2188		-64.6875	-65.125	-66.9688	-67.9688	-66.1562	-63.375	-66		-63.0312	-65.1875	-60.4688	-60.7188	-60.25	-58.9062	-56.5938		-67.25
	-58.7598	-67.6921	-58.267	-62.9457	-62.6336	-65.536	-62.7896		-66.6622	-67.0991	-62.5426	-62.2305	-63.3852	-61.7624	-61.3255		-76.8051	-79.8011	-75.8376	-79.8635	-79.8011	-63.9158	-71.6244		-48.9375	-63.4375	-74.8438	-85.9688	-58.4062	-86.125	-58.875		-64.875	-65.3438	-67.1875	-68.125	-66.3125	-63.4375	-65.7812		-62.75	-64.875	-60.4375	-60.4375	-60.3438	-59.0312	-56.5		-67.2188
	-58.8534	-67.7857	-58.267	-63.1329	-62.6024	-65.5672	-63.0393		-66.6622	-66.7558	-62.1993	-62.1993	-63.198	-61.7936	-61.3879		-76.649	-79.8323	-75.8376	-79.6139	-79.6763	-63.947	-71.6868		-49.0312	-64.2188	-74.7188	-86.0312	-58.1562	-85.875	-59.0312		-64.9062	-65.2812	-67.1875	-67.9688	-66.0312	-63.5938	-65.8125		-62.5625	-64.9062	-60.625	-60.4062	-60.6562	-58.875	-56.5625		-67.0938
	-58.8222	-67.5048	-58.2982	-63.1017	-62.696	-65.7857	-63.1954		-66.5373	-66.6934	-61.6688	-62.2929	-63.2604	-61.7936	-61.0446		-76.8363	-79.5827	-75.7128	-79.5202	-79.6763	-63.7285	-71.5932		-49.0312	-64.9688	-74.8438	-86.0625	-58.0938	-85.7812	-58.9375		-64.9688	-65.0625	-67.1875	-67.9375	-66.4688	-63.3125	-66.0938		-62.4375	-64.8125	-60.5	-60.0625	-60.8125	-59.0312	-56.4062		-67.0938
	-58.5101	-67.5984	-58.1734	-63.1641	-62.6336	-65.9417	-63.4138		-66.631	-66.6934	-61.6688	-62.0121	-63.4165	-61.4191	-61.2318		-76.8363	-79.5202	-75.9312	-79.4266	-79.7699	-63.6349	-71.6244		-49	-65.75	-74.8125	-85.9062	-58.0312	-85.7812	-59.2812		-64.9375	-64.9688	-67.3438	-68.2188	-66.2188	-63.3125	-65.9688		-62.1562	-65.0312	-60.4375	-59.875	-60.5625	-58.8438	-56.2812		-66.9688
	-58.5101	-67.4424	-57.9237	-63.2266	-62.7584	-65.8481	-63.5074		-66.4437	-66.3189	-61.6063	-62.0433	-63.4477	-61.4191	-61.1382		-76.7739	-79.7387	-75.9936	-79.6139	-79.926	-63.8222	-71.8116		-48.8438	-66	-74.9062	-86.125	-58.0625	-86.0938	-59.3125		-64.7812	-65.1875	-67.0938	-67.9688	-66.4688	-63.375	-65.875		-62.0625	-65.1875	-60.3125	-59.8125	-60.4375	-58.875	-56.4375		-66.7188
	-58.198	-67.4736	-57.9237	-63.5387	-62.6024	-65.7233	-63.5074		-66.3501	-66.6934	-61.4191	-61.9184	-63.5413	-61.3567	-61.1694		-77.0235	-79.7699	-76.0248	-79.5827	-79.9572	-63.6973	-71.718		-49	-66.7188	-74.6875	-86	-58.0625	-85.875	-59.1875		-64.5625	-65.0625	-67.25	-67.7812	-66.1875	-63.1562	-65.625		-62.0938	-64.9688	-60.4375	-59.5312	-60.4688	-59	-56.375		-66.7812
	-57.8547	-67.5984	-58.0173	-63.5699	-62.6648	-65.6609	-63.6323		-66.194	-66.5998	-61.4503	-61.9808	-64.2279	-61.0758	-61.3255		-76.8987	-79.8635	-76.1185	-79.6763	-79.8635	-63.8534	-72.0301		-48.6875	-67.0938	-74.5	-86	-58.125	-86.0938	-59.4375		-65.1562	-65.3125	-67.125	-67.9375	-66.2188	-63.2188	-65.75		-61.8438	-64.4062	-60.0938	-59.5625	-60.75	-58.8438	-56.25		-66.625
	-57.7299	-67.7857	-58.0797	-63.4138	-62.6648	-65.5984	-63.882		-66.1004	-66.7246	-61.0134	-62.0433	-64.3839	-61.1694	-61.6375		-76.8987	-79.7699	-76.0248	-79.489	-79.8947	-63.5725	-71.8116		-48.9062	-67.75	-74.8125	-85.75	-58.4688	-86.0625	-59.3438		-64.9062	-65.125	-67.2188	-68.1562	-65.9688	-63.0938	-65.5938		-61.9062	-64.4062	-60.125	-59.5312	-60.625	-59	-56.3438		-66.5938
	-57.6986	-67.9105	-58.1734	-63.5699	-62.7584	-65.4424	-63.8507		-66.038	-66.7558	-61.107	-61.6688	-64.6024	-60.951	-61.7624		-77.1796	-79.7075	-76.1497	-79.5827	-80.0196	-63.7285	-71.7804		-48.6562	-68.125	-74.4062	-85.4375	-58.7812	-86.5312	-59.5938		-64.8125	-65.3125	-67.5312	-68.2812	-66.0625	-63.1875	-65.7188		-61.4062	-64.25	-60.125	-59.5625	-60.75	-58.8438	-56.1562		-66.4375
	-57.2929	-68.0666	-58.0173	-63.6323	-62.8521	-65.5048	-63.882		-66.2877	-66.8806	-61.263	-61.6375	-64.6648	-60.951	-61.7624		-77.1171	-79.7387	-76.2121	-79.6139	-79.8011	-63.6973	-72.0613		-48.625	-68.5938	-74.625	-85.2188	-58.625	-86.4375	-59.3125		-64.875	-65.0312	-67.1875	-68.2188	-65.9688	-63.2188	-65.5938		-61.375	-64.2188	-59.9062	-59.5	-60.7812	-58.875	-56.1562		-66.4062
	-57.1369	-67.973	-57.9549	-63.5699	-62.7584	-65.4736	-64.0068		-66.3501	-66.7558	-61.107	-61.8248	-64.7896	-60.8261	-61.7936		-77.2108	-79.6139	-76.1809	-79.8011	-79.8947	-64.0094	-72.0301		-48.8438	-69.0625	-74.6562	-84.9375	-58.8125	-86.5312	-59.5625		-65.125	-65.1562	-66.9688	-67.7812	-66.25	-63.1875	-65.5625		-61.5	-64.1562	-60.0938	-59.5	-60.9688	-58.9375	-56.125		-66.3438
	-57.1681	-67.8793	-58.267	-63.5387	-62.5712	-65.4112	-64.1316		-66.2877	-66.2253	-61.0134	-61.7	-64.696	-60.5764	-61.6688		-77.1796	-79.4578	-76.493	-79.8635	-79.8011	-63.8534	-71.8116		-48.5938	-69.5	-74.8125	-84.1875	-58.6875	-86.9062	-59.5938		-64.9688	-65.125	-67.5	-67.9062	-66.125	-63.125	-65.4062		-61.2812	-63.9687	-60.125	-59.4062	-61.0938	-58.9375	-56.25		-66.2188
	-57.1057	-67.9417	-58.3294	-63.445	-62.7272	-65.1927	-64.0692		-66.1004	-65.9444	-61.107	-61.6688	-64.9145	-60.5764	-61.5439		-77.398	-79.5827	-76.3993	-79.7699	-79.8947	-63.947	-71.8116		-48.8438	-69.2812	-74.9062	-83.8438	-58.75	-86.5312	-59.8125		-64.875	-65.1875	-67.5625	-67.9062	-66.375	-63.1875	-65.3125		-61.3438	-64.0312	-60.0625	-59.5312	-61.0312	-58.875	-56.1562		-66.2188
	-57.2305	-67.8793	-58.423	-63.4138	-63.1017	-65.2551	-64.2253		-66.1628	-65.5074	-60.7013	-61.2943	-64.9145	-60.7013	-61.9808		-77.3356	-79.4578	-76.5242	-79.8947	-79.8635	-64.1031	-71.6868		-48.625	-68.4375	-75.0312	-83.5625	-58.8438	-87.0938	-59.5625		-64.9375	-64.9062	-67.4688	-67.9062	-66.4062	-63.2188	-65.1562		-61.75	-63.9687	-60.0625	-59.6562	-60.9062	-59.125	-56.3438		-66.2188
	-57.1993	-68.0042	-58.5167	-63.289	-63.3826	-65.5048	-64.2253		-66.1628	-65.5699	-60.358	-61.1694	-64.8209	-60.6389	-61.9184		-77.3044	-79.333	-76.5242	-79.9572	-80.0508	-64.0406	-71.562		-48.7812	-67.9375	-75.0938	-83.4062	-58.8438	-87.0625	-59.75		-65.0938	-64.7812	-67.4375	-67.8125	-66.0312	-63.0625	-65.2188		-61.0938	-63.8438	-60.1562	-59.4062	-60.9375	-59.25	-56.2812		-66.125
	-57.1681	-68.2226	-58.423	-63.1641	-63.5074	-65.5048	-64.5061		-66.0068	-65.5387	-60.1395	-61.0446	-64.9145	-61.0134	-61.856		-77.5229	-79.333	-76.4306	-80.082	-79.7699	-64.2591	-71.5932		-48.875	-67.4688	-74.6875	-83.375	-59	-87.375	-59.8125		-65.2188	-64.9375	-67.3125	-67.875	-66.0625	-63.0938	-64.875		-61.2812	-63.9375	-60.2812	-59.2812	-61.0312	-59.4062	-56.0938		-66.0625
	-56.9496	-68.129	-58.3918	-63.1329	-63.882	-65.5672	-64.3189		-65.8195	-65.5074	-60.0771	-61.0134	-64.8209	-60.7325	-61.8872		-77.3356	-79.3954	-76.493	-80.238	-79.7699	-64.2279	-71.3747		-48.7188	-66.7812	-74.5938	-83.375	-58.875	-87.4375	-59.8438		-65.2188	-64.9688	-67.4688	-67.8125	-66.3125	-62.8437	-64.9375		-61.2188	-63.9687	-60.3125	-59.25	-60.9062	-59.2812	-55.9375		-66.0938
	-56.8872	-67.9105	-58.2358	-63.1329	-64.2877	-65.6921	-64.4125		-65.7259	-65.5387	-59.5778	-61.2006	-64.7272	-60.6701	-61.8248		-77.5229	-79.3954	-76.649	-80.1132	-79.8011	-64.1031	-71.4996		-48.7188	-66.0625	-74.2812	-83.3125	-59	-87.7812	-60		-64.8438	-64.625	-67.7812	-67.6562	-66.2188	-62.6875	-64.7188		-61.4688	-63.9375	-60.2188	-59.1562	-60.8438	-59.0625	-55.9062		-66.2188
	-56.8872	-67.7233	-58.1422	-63.1017	-64.3501	-65.7233	-64.1316		-65.6323	-65.3202	-59.5153	-60.9197	-64.6024	-60.5764	-61.7936		-77.2732	-79.5515	-76.8363	-80.2693	-79.7699	-64.1343	-71.5932		-48.7812	-65.3438	-74.2812	-83.5	-58.8125	-87.7812	-60		-65.0625	-64.625	-67.5312	-67.6875	-66.2188	-62.875	-64.7812		-61.5625	-63.875	-60.3125	-59.0938	-60.6562	-59.2812	-55.9375		-66.2188
	-56.9808	-67.7545	-58.4855	-63.1017	-64.4437	-65.6921	-64.0692		-65.882	-65.1641	-59.2033	-61.107	-64.6336	-60.7013	-61.3879		-77.2108	-79.489	-76.8987	-80.2068	-79.5515	-64.2591	-71.3747		-48.9062	-64.7188	-74.1875	-83.375	-58.75	-87.875	-60.0312		-65.0625	-64.5312	-67.3125	-67.7812	-66.4375	-62.9375	-65.0625		-61.5625	-63.9687	-60.0938	-59	-60.7188	-59.2188	-56.125		-66.1562
	-57.2305	-67.2551	-58.3294	-63.2578	-64.7558	-65.5048	-64.1628		-65.8507	-64.9145	-59.1408	-60.8261	-64.4776	-60.8573	-61.3879		-77.4292	-79.489	-77.0547	-80.1132	-79.7387	-64.5088	-71.4996		-48.7812	-64.1875	-74.2812	-83.4062	-58.8125	-87.5	-60.2188		-65.5938	-64.875	-67.2812	-67.5312	-66.5	-63	-64.875		-61.3125	-63.9687	-60.3438	-58.9375	-60.7812	-59.125	-56.1562		-66.2188
	-57.449	-67.1303	-58.3294	-63.2578	-64.9118	-65.4424	-64.1628		-66.038	-64.7896	-59.6714	-60.951	-64.5712	-61.1694	-61.263		-77.4917	-79.6451	-76.7739	-80.0508	-79.8635	-64.3215	-71.2499		-48.9375	-63.4375	-74.2188	-83.7188	-58.75	-87.3438	-60.25		-65.4062	-64.875	-67.4688	-67.75	-66.3125	-63	-65.125		-60.9062	-64.1562	-60.25	-58.9375	-60.8125	-59.0625	-56.1562		-66.1875
	-57.5114	-66.9118	-58.3918	-63.3826	-64.8806	-65.2864	-64.1628		-65.9444	-64.9145	-59.8274	-60.7637	-64.1967	-61.3879	-61.107		-77.398	-79.4266	-76.9299	-80.3005	-79.926	-64.3839	-71.2499		-48.75	-63.0312	-74.7188	-83.9062	-59.0312	-86.5625	-60.25		-65.2188	-64.5938	-67.1875	-67.7188	-66.4062	-62.8125	-65.2188		-60.4688	-64.4062	-60.3125	-58.8438	-60.7188	-59	-56.375		-66.1562
	-57.4178	-66.787	-58.3918	-63.5699	-65.2551	-65.0679	-64.2253		-65.8507	-64.8833	-60.2019	-60.514	-64.3839	-61.2318	-61.1694		-77.5541	-79.3642	-76.9923	-80.2693	-79.7387	-64.4151	-71.1251		-49.0312	-62.9062	-74.7812	-83.625	-59.3438	-85.5938	-60.3125		-65.2188	-64.6562	-67.3438	-67.5938	-66.5625	-62.75	-65.25		-60.375	-64.5938	-60.3125	-58.6875	-60.9375	-59.0938	-56.375		-66.0625
	-57.6674	-66.7558	-58.3606	-63.289	-65.2551	-65.1615	-64.2565		-65.7883	-64.9457	-60.3892	-60.4516	-64.4463	-61.5751	-61.2006		-77.6165	-79.333	-77.1484	-80.1444	-79.8635	-64.4151	-71.0938		-48.9688	-62.3438	-74.7812	-84.0938	-59.2188	-84.8438	-60.25		-65.125	-64.5938	-67.3125	-68	-66.2812	-62.4375	-65.0312		-60.6562	-64.5	-60.3125	-58.9062	-60.9375	-58.875	-56.0938		-66.1562
	-57.8235	-66.5686	-58.6727	-63.445	-65.2239	-65.2239	-64.2565		-65.7571	-64.6024	-60.7325	-60.1395	-64.5088	-61.7312	-61.0446		-77.5853	-79.2082	-76.9923	-80.1444	-80.0508	-64.4776	-71.1251		-49.0938	-61.9375	-74.5938	-83.7812	-59	-84.1562	-60.625		-65.1562	-64.4062	-67.4375	-67.9375	-66.4688	-62.8125	-65.2188		-60.5	-64.3438	-60.5	-58.9062	-61.0312	-59.0312	-56.3438		-66.125
	-57.9483	-66.4437	-58.86	-63.1641	-65.3488	-65.1927	-64.2565		-65.6947	-64.9769	-60.8573	-60.1395	-64.5088	-61.7936	-61.0134		-77.5541	-79.3954	-77.2108	-80.082	-80.082	-64.6648	-71.1251		-49.1562	-61.5625	-74.8125	-83.9688	-58.9375	-83.4062	-60.375		-65.2812	-64.625	-67.6875	-67.8438	-66.125	-62.4688	-65.375		-60.8125	-64.0625	-60.5625	-58.9375	-60.8438	-58.7812	-56.4375		-66.0312
	-58.198	-66.1628	-58.86	-63.1954	-65.5048	-65.0367	-64.5373		-65.6323	-65.3202	-60.8573	-60.3268	-64.4463	-61.5751	-61.2943		-77.4917	-79.2394	-77.3044	-79.8635	-79.7387	-64.6024	-71.2187		-49.3438	-60.9688	-75	-84.1875	-58.8125	-83.2812	-60.375		-65	-64.5938	-67.5	-67.9062	-66.3125	-62.5312	-65.0938		-60.9062	-63.9687	-60.5938	-58.6562	-61	-58.5938	-56.5		-66.0625
	-58.1356	-65.7259	-58.7351	-63.0393	-65.5672	-64.6934	-64.5373		-65.7571	-65.0081	-60.7325	-60.2956	-64.4776	-62.0433	-61.107		-77.6477	-79.3018	-77.398	-80.0196	-79.8635	-64.7896	-71.2187		-49.4062	-60.8438	-75	-84.2188	-58.6562	-82.8125	-60.5938		-65.2812	-64.4688	-67.8125	-67.9375	-66.4062	-62.5	-65.375		-60.9375	-63.9687	-60.4375	-59.0625	-60.6875	-58.6562	-56.375		-65.8438
	-58.198	-65.8195	-58.86	-62.8833	-65.5672	-64.8806	-64.6934		-65.882	-64.8209	-60.4828	-60.1395	-64.6336	-61.8248	-61.263		-77.4292	-79.2706	-77.3044	-80.0196	-79.8635	-64.5712	-71.2811		-49.4375	-60.5	-74.6875	-84.4062	-58.5625	-82.8438	-60.5312		-64.875	-64.625	-67.7812	-67.8125	-66.3438	-62.625	-64.9688		-61.0625	-63.9687	-60.5312	-59	-60.6562	-58.6875	-56.3438		-65.8125
	-58.3228	-65.9132	-58.9224	-62.8833	-66.0666	-65.0679	-64.9118		-65.9132	-65.0393	-60.514	-60.1395	-64.7896	-61.7936	-61.1694		-77.6165	-79.0833	-77.4604	-79.9884	-79.6763	-64.8521	-71.2187		-49.5	-60.5312	-75.0625	-84	-58.6875	-82.5625	-60.6875		-65.2812	-64.5625	-67.6875	-67.9062	-66.2188	-62.4688	-65.0938		-60.875	-64.2188	-60.5625	-59.1562	-60.7188	-58.7188	-56.4062		-65.875
	-58.4789	-65.8507	-59.016	-62.8209	-66.1602	-64.9431	-64.9431		-66.1004	-64.9769	-60.5452	-60.0459	-64.6024	-61.5127	-61.4191		-77.4917	-79.1145	-77.5853	-80.1132	-79.8323	-64.8209	-71.1563		-49.0938	-59.9062	-75.0312	-83.9375	-58.625	-82.25	-60.3125		-65.0938	-64.3438	-67.7812	-67.75	-66.3438	-62.2812	-65.125		-61.3125	-64.3125	-60.5625	-59.3438	-60.7188	-58.625	-56.4062		-65.9062
	-58.8846	-65.7259	-59.016	-62.696	-66.1914	-65.1303	-64.787		-66.0068	-64.9457	-60.2644	-60.2019	-64.3527	-61.5127	-61.263		-77.2108	-79.1145	-77.6789	-80.1132	-79.6139	-64.9769	-71.1251		-49.1875	-60	-75	-83.5	-58.4688	-82.1562	-60.5938		-65.0312	-64.3438	-68.0938	-67.7812	-66.5312	-62.375	-65.0938		-61.2812	-64.4688	-60.5625	-59.2812	-60.5938	-58.5312	-56.3438		-65.9062
	-59.0406	-65.9444	-59.2033	-62.5712	-66.4723	-64.9743	-64.8806		-66.0692	-64.6648	-60.4828	-60.1395	-64.1967	-61.3255	-61.7		-77.3044	-79.2394	-77.6477	-80.0196	-79.8011	-64.8833	-71.1251		-48.9688	-59.9062	-75	-83.4062	-58.3125	-81.7812	-60.4375		-65.5	-64.375	-67.5938	-67.9688	-66.625	-62.5312	-65.2188		-61.1875	-64.625	-60.6562	-59.6562	-60.625	-58.7188	-56.4688		-65.9375
	-59.1031	-65.882	-59.2969	-62.696	-66.5035	-65.1303	-64.6934		-65.882	-64.6648	-60.6701	-60.1083	-64.0718	-61.263	-61.3567		-77.1796	-79.0521	-77.8662	-79.9884	-79.6763	-65.0705	-70.813		-49.0625	-59.4688	-74.9375	-83.3438	-58.125	-81.7812	-60.375		-65.375	-64.5625	-67.7188	-67.9688	-66.375	-62.4375	-64.9688		-61.125	-64.8125	-60.75	-59.5938	-60.75	-58.6875	-56.4375		-66.0312
	-59.1967	-65.9444	-59.5153	-62.9145	-66.6908	-65.3176	-64.631		-65.8195	-64.5712	-60.7013	-60.1395	-64.1967	-61.4191	-61.7		-77.0235	-79.2394	-77.7725	-80.0508	-79.7075	-65.0393	-71.1563		-49.0938	-59.5312	-74.75	-83.2188	-58.0625	-81.625	-60.0625		-65.4062	-64.3438	-67.9688	-67.625	-66.4688	-62.2812	-65.0938		-61.0938	-64.9375	-60.8438	-59.5	-60.7812	-58.7188	-56.6875		-65.9688
	-59.1655	-66.038	-59.7026	-62.8833	-66.7532	-65.4112	-64.631		-65.9756	-64.54	-60.6701	-59.8586	-64.1343	-61.5127	-61.5439		-76.8987	-79.3642	-77.7725	-79.9884	-79.3642	-65.2578	-70.9066		-49.0625	-59.4062	-74.6562	-82.9688	-57.9062	-81.3438	-60.1562		-65.375	-64.2812	-67.6875	-67.375	-66.4062	-62.3125	-65.375		-60.9688	-64.8438	-61	-59.6875	-60.5938	-58.7188	-56.5312		-65.875
	-59.1031	-66.194	-59.7338	-63.1017	-66.878	-65.7233	-64.4749		-65.6011	-64.4463	-60.6701	-59.7962	-64.1655	-61.4503	-61.4191		-76.8363	-79.2082	-77.8662	-79.9572	-79.6763	-65.2266	-70.9378		-48.6562	-59.25	-73.9688	-83	-58.0312	-81.2812	-60		-65.6562	-64.25	-67.6875	-67.375	-66.3438	-62.5	-65.2812		-60.8438	-65.0938	-60.9688	-59.5938	-60.4688	-58.8125	-56.5625		-65.9688
	-59.1343	-66.194	-59.7962	-63.0393	-67.0341	-65.7857	-64.3501		-65.7883	-64.7272	-60.6701	-59.6714	-64.0094	-61.5127	-61.5127		-77.0547	-79.3642	-77.7725	-79.8947	-79.489	-65.1641	-71.0002		-48.8438	-59.0938	-74.4688	-82.3438	-57.9375	-81.1562	-59.875		-65.625	-64.0625	-67.5	-67.5938	-66.625	-62.6563	-65.4062		-60.875	-65.1875	-61.0938	-59.5938	-60.6875	-58.9062	-56.2812		-65.9375
	-59.3527	-66.4125	-59.8586	-63.1954	-67.2213	-66.2538	-64.038		-65.7259	-64.9769	-60.951	-59.4529	-63.8222	-61.2943	-61.5127		-77.1796	-79.4266	-77.6477	-80.0508	-79.4266	-65.2578	-70.9066		-48.8125	-58.8438	-74.4375	-82.1562	-58.1875	-81	-59.7812		-65.6562	-64.0625	-67.625	-67.3125	-66.5938	-62.3438	-65.1875		-60.9062	-65.1875	-61.3125	-59.5625	-60.625	-59.0312	-56		-65.9688
	-59.1967	-66.5373	-59.9835	-63.3826	-67.1589	-66.2226	-63.8507		-65.8195	-64.9457	-61.107	-59.2033	-63.9782	-61.107	-61.2943		-77.086	-79.3018	-77.7101	-79.8635	-79.489	-65.1954	-70.9066		-48.625	-59.0625	-74.5938	-81.75	-58.6562	-80.9688	-59.5938		-65.8125	-63.9687	-67.625	-67.2812	-66.375	-62.5	-65.2812		-60.9688	-65.3438	-61.1562	-59.6875	-60.625	-58.7188	-56		-66.0312
	-59.6024	-66.6622	-60.1707	-63.6011	-67.2837	-66.3163	-63.3514		-65.7571	-64.8209	-61.0758	-59.4841	-64.0718	-61.263	-61.1382		-77.1484	-79.6139	-77.835	-79.6763	-79.5515	-64.9145	-70.7818		-48.625	-58.9062	-73.7812	-81.5	-58.7812	-80.75	-59.1875		-65.75	-64.0625	-67.8125	-67.0625	-66.625	-62.5312	-65.2812		-60.9375	-65.5	-61.0625	-60	-60.5	-58.875	-55.8125		-65.9688
	-59.7584	-66.9118	-60.2956	-63.5699	-67.3461	-66.3787	-63.2578		-65.6635	-64.8209	-61.2006	-59.5153	-63.9782	-61.3255	-61.263		-77.0547	-79.6139	-77.7725	-79.7699	-79.5202	-64.8521	-70.5945		-48.8125	-59.125	-72.9062	-81.4688	-58.875	-80.7188	-59.3125		-65.5312	-64.1562	-67.9375	-67.1875	-66.5938	-62.5625	-65.3125		-60.9688	-65.625	-61	-60	-60.4688	-58.9688	-55.9062		-65.9375
	-59.9145	-67.1303	-60.2019	-63.7571	-67.3149	-66.1914	-63.3514		-65.6011	-64.7896	-61.1382	-59.5466	-64.0094	-61.4191	-61.4191		-77.0235	-79.489	-78.0222	-79.6763	-79.4266	-64.8833	-70.6257		-48.5938	-58.75	-72.0312	-81.2188	-59.0938	-80.4688	-59.4375		-65.5625	-64.4062	-67.8438	-67.0625	-66.4688	-62.4062	-65.125		-60.6875	-65.8438	-60.625	-60.0625	-60.4062	-58.875	-55.875		-65.9375
	-60.2266	-67.0055	-60.358	-63.8195	-67.471	-66.3475	-63.0705		-65.3826	-64.6336	-61.5127	-59.5466	-63.947	-61.3255	-61.2006		-77.1171	-79.5202	-77.8974	-79.5827	-79.3954	-64.7584	-70.6881		-48.8125	-58.6562	-71.375	-81.375	-58.9062	-80.1562	-59.0312		-65.5312	-64.3438	-67.9375	-66.9062	-66.5938	-62.375	-65.2812		-60.6562	-66.125	-60.4375	-60.2812	-60.2188	-59.0312	-55.5938		-65.9062
	-60.1329	-66.9118	-60.358	-63.882	-67.5334	-66.5971	-63.0393		-65.1641	-64.5088	-61.5439	-59.765	-64.0718	-61.1694	-61.2318		-76.9611	-79.5827	-78.0534	-79.3642	-79.5202	-64.7272	-70.7505		-48.7188	-58.6562	-70.0938	-80.9062	-59.0312	-80.0312	-59.0625		-65.6562	-64.4062	-67.9375	-66.6875	-66.5312	-62.25	-65.125		-61.0312	-66.3125	-60.0312	-60.2812	-60.3438	-58.8125	-55.2812		-65.9688
	-60.0393	-67.0367	-60.4828	-63.9756	-67.5958	-66.5347	-63.1017		-65.2578	-64.9457	-61.5751	-59.7026	-63.6037	-61.107	-61.1382		-77.086	-79.4266	-77.9598	-79.3018	-79.5827	-64.5712	-70.7818		-48.9062	-58.4688	-69.6562	-80.625	-58.75	-79.875	-58.5625		-65.4375	-64.1562	-67.5938	-66.7188	-66.3438	-62.2188	-65.1875		-60.7812	-66.2812	-60.2188	-60.2188	-60.1875	-59.0312	-55.4375		-65.9062
	-60.1329	-67.1303	-60.7013	-63.9756	-67.9391	-66.6908	-62.8833		-65.0705	-64.7584	-61.7312	-59.8274	-63.4789	-61.107	-61.107		-77.1796	-79.5515	-78.0846	-79.333	-79.7387	-64.6648	-71.0002		-49.0938	-58.4062	-68.9688	-80.3438	-58.8438	-79.9375	-58.6562		-65.4688	-63.9687	-67.625	-66.7188	-66.5	-62.0312	-65.0312		-60.8125	-66.2188	-60.1562	-60.3438	-59.7812	-58.9688	-55.3125		-65.9688
	-60.2266	-67.1927	-60.7013	-63.882	-67.9703	-66.5659	-62.8209		-64.9457	-64.7896	-62.0121	-59.9835	-63.6349	-61.1694	-60.8885		-77.086	-79.489	-77.8662	-79.2706	-79.7387	-64.6336	-70.7818		-48.9375	-58.5625	-68.1875	-80.1875	-58.5625	-79.6562	-58.3438		-65.375	-64.0625	-67.3125	-66.6875	-66.2188	-62.25	-65.0938		-61.0312	-66.25	-60.125	-60.3438	-59.5625	-58.9062	-55.3125		-65.9062
	-60.7259	-67.1615	-60.8573	-63.9444	-67.9703	-66.6595	-62.8833		-64.7896	-65.1017	-62.0121	-60.0459	-63.198	-61.0446	-60.7013		-77.2108	-79.4266	-78.0222	-79.2394	-79.7387	-64.6648	-71.0002		-48.9062	-58.6875	-67.6562	-79.9688	-58.6562	-79.75	-58.3125		-65.4062	-64.4375	-67.5938	-66.3438	-66.3125	-62.375	-65.1875		-61.1875	-66.1562	-59.9688	-60.625	-59.3438	-59	-55.4688		-65.9062
	-60.8195	-67.2551	-61.2318	-63.8507	-68.1576	-66.5659	-62.7584		-64.8521	-65.1017	-62.0745	-60.1083	-62.8547	-61.107	-60.358		-77.1484	-79.3018	-78.1158	-79.2082	-79.5827	-64.4463	-70.7505		-48.8438	-58.75	-66.5938	-79.875	-58.3438	-79.4375	-58.3125		-65.375	-64.375	-67.5	-66.3438	-66.1875	-62.4375	-65.2188		-61.5	-66.5625	-59.9062	-60.6875	-59.2812	-59	-55.375		-65.9062
	-61.038	-67.536	-61.5127	-63.7883	-68.3136	-66.6595	-62.9145		-65.0393	-65.3514	-62.0433	-60.514	-62.7923	-61.0758	-60.0147		-77.398	-79.0833	-78.3655	-79.1769	-79.5827	-64.696	-71.0626		-49.0312	-58.7812	-65.7188	-79.5312	-58.5625	-79.2812	-58.0625		-65.4062	-64.6562	-67.7188	-66.4375	-66.2188	-62.5625	-65.125		-61.4688	-66.4375	-59.6875	-60.8125	-59.0625	-59.0938	-55.25		-65.9688
	-61.2877	-67.5984	-61.6375	-63.9756	-68.5945	-66.7532	-62.9145		-64.696	-65.445	-62.1681	-60.514	-62.7923	-61.0446	-59.9211		-77.242	-79.2082	-78.2719	-79.2394	-79.5827	-64.7584	-71.0002		-49.125	-58.9375	-65.1875	-79.2812	-58.1875	-79.3125	-58.0938		-65.0938	-64.4688	-67.5938	-66.2812	-66.1562	-62.4062	-65.1562		-61.875	-66.5938	-59.3438	-60.875	-59	-59.0625	-55.125		-65.875
	-61.2565	-67.7233	-61.7936	-63.8507	-68.6257	-66.7844	-63.0393		-64.4463	-65.3514	-62.2305	-60.7325	-62.6362	-60.6701	-59.9523		-77.0235	-79.1769	-78.584	-79.1145	-79.489	-64.9457	-71.1251		-49.0625	-59.0312	-64.625	-79.25	-58.0312	-79.25	-58.1875		-64.8125	-64.2812	-67.75	-66.4688	-66.3125	-62.4375	-65.1875		-61.4375	-66.4375	-59.375	-60.8125	-58.8438	-59.0938	-55.2188		-65.75
	-61.2565	-67.8481	-62.0121	-64.0068	-68.5633	-66.4099	-63.1641		-64.4463	-65.3202	-62.3866	-60.5452	-62.7299	-60.6389	-59.6402		-76.9611	-79.0209	-78.4591	-79.3642	-79.5202	-64.696	-71.0626		-49.0938	-58.7188	-64.0938	-79.5	-58.4688	-79.375	-58.2188		-64.625	-64.6562	-67.7188	-66.2188	-66.1562	-62.5	-65.0312		-61.375	-66.5625	-59.4062	-60.9062	-58.7188	-59	-55.0938		-65.6875
	-61.4749	-67.973	-62.0121	-64.1004	-68.7193	-66.5659	-63.4762		-64.1031	-65.5387	-62.5738	-60.7325	-62.449	-60.4204	-59.5778		-76.8987	-79.2706	-78.5216	-79.1457	-79.4266	-64.696	-71.0938		-48.9062	-58.9375	-63.6562	-79.1875	-58.5938	-79.5	-58.0312		-64.3438	-64.6562	-67.375	-66.25	-66.3125	-62.5625	-65.2812		-61.3438	-66.3125	-59.5625	-60.6562	-58.7188	-58.875	-55.2188		-65.6562
	-61.5373	-67.973	-61.7624	-64.194	-68.5945	-66.5659	-63.7259		-64.2591	-65.6947	-62.5426	-60.6389	-62.605	-60.4516	-59.1408		-76.8675	-79.2082	-78.6152	-79.4578	-79.2082	-64.696	-71.1875		-48.9375	-58.9375	-63.0938	-78.75	-58.75	-79.7188	-57.75		-64.4062	-64.625	-67.5625	-66.2812	-66.1875	-62.8125	-65.1875		-61.375	-66.4062	-59.5	-60.4375	-59.0625	-59.0312	-55.1875		-65.5312
	-61.8494	-67.9417	-61.856	-64.4437	-68.4697	-66.6595	-63.9444		-64.0094	-66.194	-62.4178	-60.5764	-62.6362	-60.514	-58.9536		-76.8051	-79.1145	-78.6464	-79.3018	-79.3642	-64.7584	-71.0314		-48.8125	-58.9688	-62.9062	-78.375	-58.875	-79.5625	-57.875		-64.375	-64.7188	-67.5625	-66.4688	-66.2812	-63	-65.25		-61.4375	-66.4062	-59.5625	-60.625	-59.0625	-59.125	-55.3125		-65.625
	-61.8806	-68.0042	-62.0433	-64.5061	-68.4072	-66.7844	-63.9132		-63.6349	-66.1316	-62.5114	-60.7637	-62.4178	-60.514	-58.6727		-76.8051	-79.1457	-78.74	-79.3954	-79.2394	-64.8521	-71.2187		-49.1875	-58.7812	-62.75	-78.0312	-59.0938	-79.75	-57.5625		-64.4375	-64.5312	-67.4688	-66.4688	-66.3125	-63.0938	-65.1562		-61.5312	-66.2812	-59.625	-60.4688	-59.0625	-59	-55.3438		-65.25
	-62.1615	-68.0042	-62.0121	-64.3813	-68.4072	-66.9092	-64.0692		-63.791	-66.2877	-62.3866	-60.358	-62.2929	-60.7637	-58.9848		-76.6802	-79.1145	-78.9585	-79.2394	-79.2082	-64.9145	-71.2499		-49.0938	-59	-62.375	-77.5938	-59.0625	-79.75	-57.8125		-64.9062	-64.4688	-67.5625	-66.5938	-66.4688	-63.0938	-65.1562		-61.625	-66.3438	-59.75	-60.1875	-59.125	-59.2188	-55.2188		-65.1875
	-62.1927	-68.0978	-61.9496	-64.3813	-68.5633	-67.0341	-63.9132		-63.6661	-66.4437	-62.5114	-60.2332	-62.4178	-61.0446	-58.9224		-76.493	-78.9585	-78.8649	-79.333	-79.3954	-64.7896	-70.969		-49.0625	-58.7812	-62.3125	-77.3125	-59.5938	-79.625	-58.1562		-65.0312	-64.375	-67.4062	-66.4062	-66.4688	-62.6875	-65.1562		-61.8125	-66.2812	-59.5625	-60.4688	-59.0312	-59	-55.0312		-65.0938
	-62.536	-68.5035	-62.0121	-64.4437	-68.4697	-67.2213	-64.1316		-63.8534	-66.4749	-62.5114	-59.9835	-62.1369	-61.1382	-59.2345		-76.5554	-79.0209	-78.8336	-79.2706	-79.2706	-64.7896	-71.1875		-49.0312	-58.8438	-62.125	-76.9688	-59.4688	-79.9375	-58		-64.9062	-64.625	-67.3438	-66.8125	-66.4688	-63	-65.0938		-62.0312	-66.125	-59.8438	-60.375	-59.0938	-59.1562	-55.0312		-64.9062
	-62.5984	-68.6283	-61.9184	-64.5686	-68.3136	-67.1277	-64.1316		-63.4477	-66.4125	-62.7923	-59.8274	-62.0433	-61.2318	-58.9848		-76.2121	-79.0833	-78.8024	-79.3018	-79.3642	-64.7584	-71.1563		-49.125	-58.7188	-62.1875	-77.0938	-59.4375	-79.9688	-58.125		-65.1875	-64.6562	-67.625	-66.6875	-66.5938	-62.875	-65.375		-62.1875	-66.1875	-59.6875	-60.375	-59.1875	-58.9375	-55.0312		-64.9688
	-62.6609	-68.5971	-62.0121	-64.3813	-68.5009	-67.2525	-64.038		-63.6661	-66.631	-62.7611	-60.0771	-62.0745	-61.4191	-59.1408		-76.2745	-79.2394	-79.0209	-79.1769	-79.4578	-64.7272	-71.0938		-49.3438	-58.5312	-62	-76.5312	-59.5	-80.2188	-58.2188		-64.8125	-64.7188	-67.5	-67.0625	-66.6875	-62.9062	-65.1562		-62.4062	-66.0938	-59.375	-60.1562	-59.4062	-58.8438	-55.125		-64.9688
	-62.7545	-68.5035	-61.9496	-64.5061	-68.22	-67.1901	-64.3189		-63.7598	-66.8806	-62.8547	-60.0147	-62.1681	-61.5127	-58.8288		-76.4306	-79.3018	-79.0209	-78.9897	-79.489	-65.0705	-71.1563		-49.4062	-59.0312	-62.7188	-76.3438	-59.5312	-80.0625	-58.3125		-64.5938	-64.7188	-67.7812	-66.875	-66.4688	-62.625	-65.4062		-62.3125	-66.3125	-59.125	-60.25	-59.5	-58.8125	-55.2188		-65.0625
	-63.0978	-68.1914	-61.6688	-64.5373	-68.376	-67.4086	-64.5061		-63.8846	-67.1303	-62.9795	-59.8274	-61.8872	-61.5127	-58.7663		-76.1809	-79.2394	-79.0833	-79.0833	-79.5827	-64.9769	-71.2811		-49.5938	-59	-63.2188	-76.1562	-59.75	-80.0625	-58.4062		-64.0938	-64.6875	-67.75	-66.9062	-66.3125	-62.5938	-65.375		-62.3125	-66.1875	-59.0312	-60.0938	-59.1562	-58.8438	-55.0625		-65.1562
	-63.1914	-68.2226	-61.7312	-64.5061	-67.8455	-67.3774	-64.631		-63.8846	-67.1615	-63.0419	-60.0147	-61.9184	-61.2943	-59.0784		-76.0248	-79.1769	-79.1457	-78.8024	-79.3954	-65.1641	-71.1563		-49.7188	-58.7812	-64.1562	-76.2188	-59.5625	-80.3125	-58.6875		-64.4375	-64.8125	-67.7188	-66.9375	-66.4688	-62.8125	-65.2188		-62.4062	-66.2188	-59.0625	-60.125	-59.4688	-58.625	-54.9688		-65.125
	-63.3163	-67.9105	-61.7	-64.3189	-68.0327	-67.2837	-64.7558		-63.7285	-67.2864	-63.2604	-60.1083	-61.6063	-61.1694	-58.9536		-75.9624	-79.0833	-79.2082	-78.9273	-79.3954	-65.1641	-71.1875		-50.0938	-58.7188	-64.8125	-75.75	-59.75	-80.0938	-58.6562		-64.5	-64.6562	-67.9688	-67.0625	-66.4062	-62.6563	-65.4062		-62.2188	-66.0625	-59.4062	-60.25	-59.5	-58.9375	-54.8438		-65.1875
	-63.3475	-67.6921	-61.8248	-64.4749	-67.9079	-67.3149	-64.8182		-63.8534	-67.0991	-63.0419	-60.1395	-61.3255	-61.263	-58.6727		-76.2121	-79.1457	-79.1457	-78.9273	-79.7387	-65.2578	-71.0626		-49.8125	-59.1562	-65.5938	-75.7812	-59.8125	-80.0938	-58.75		-64.6875	-64.875	-67.7812	-67.1875	-66.4062	-62.7813	-65.5625		-62.1562	-66.0625	-59.375	-60.4688	-59.4375	-58.8438	-54.8438		-65.1562
	-63.4411	-67.536	-62.0433	-64.5373	-67.8455	-67.3461	-65.0991		-63.8534	-67.2551	-63.5101	-60.0771	-61.5127	-60.9822	-58.7975		-76.1185	-79.0209	-79.1769	-78.9273	-79.8011	-65.3826	-71.0314		-49.5625	-59.25	-66.1562	-75.7812	-59.4375	-80.3438	-59.0938		-64.375	-64.75	-68.1875	-66.8438	-66.3438	-62.5938	-65.4688		-62.0938	-66.4375	-59.375	-60.5625	-59.5938	-58.6562	-54.7812		-65.1562
	-63.5347	-67.5048	-62.0121	-64.5998	-68.0639	-67.2213	-65.0679		-63.8222	-67.0679	-63.3852	-60.358	-61.3255	-61.107	-58.7351		-75.9312	-79.2082	-79.2082	-78.6776	-79.6763	-65.4138	-70.8442		-49.375	-59.375	-66.9062	-75.5312	-59.4062	-80.2812	-59		-64.4688	-64.8438	-67.8438	-67	-66.4062	-62.4375	-64.9688		-62.125	-66.5	-59.4375	-60.5938	-59.625	-59.0625	-54.875		-65.1562
	-63.7532	-67.5984	-62.3241	-64.4125	-68.1264	-67.4398	-65.0055		-63.8222	-67.2239	-63.1044	-60.9197	-61.1382	-61.3567	-58.6727		-75.7128	-79.1145	-79.2706	-78.7712	-79.6451	-65.5387	-71.0314		-49.25	-59.2812	-67.375	-75.625	-59.8438	-80.3125	-59.0938		-63.9063	-64.9375	-68.1875	-66.4688	-66.375	-62.4062	-65.2188		-62.25	-66.4062	-59.5938	-60.8438	-59.5625	-58.9375	-54.6562		-65.1562
	-63.5347	-67.6297	-62.5426	-64.5061	-68.2824	-67.5022	-65.1927		-63.9158	-67.1303	-62.8235	-61.5751	-61.2318	-61.3567	-58.7351		-75.6815	-79.1145	-79.4266	-78.8649	-79.5827	-65.3202	-71.0002		-49.3125	-59.125	-67.5625	-75.2812	-59.75	-80.0938	-58.9688		-63.9687	-64.8125	-67.7812	-66.7188	-66.3438	-62.3438	-65.2812		-62.0938	-66.5312	-59.5938	-60.6562	-59.8125	-58.8125	-54.875		-65.3125
	-63.722	-67.4424	-62.8547	-64.5061	-68.2824	-67.4398	-65.0367		-63.7285	-66.9743	-63.0732	-61.3879	-60.9197	-61.7624	-58.7975		-75.6503	-78.9897	-79.489	-78.8336	-79.6451	-65.5387	-70.813		-49.5	-58.9062	-68.375	-75.2812	-59.9375	-79.6562	-59.0312		-64.125	-65.1875	-67.9688	-66.5938	-66.1562	-62.1562	-65.25		-62.4062	-66.8438	-59.7188	-60.8438	-59.7188	-59.0312	-55		-65.3438
	-63.7844	-67.1927	-62.4178	-64.5998	-68.5321	-67.5022	-64.9118		-63.5725	-66.6934	-62.8859	-61.6688	-60.8573	-61.5127	-58.8912		-75.4319	-78.9897	-79.3642	-78.7088	-79.6451	-65.6635	-70.9066		-49.4062	-59.125	-68.9375	-75.5	-59.8438	-79.375	-58.9375		-64	-64.9688	-68.125	-66.5625	-66.1562	-62.2812	-65.1562		-62.2188	-66.9062	-59.375	-60.75	-59.6562	-59	-55.2188		-65.4062
	-64.0653	-67.0367	-62.605	-64.631	-68.5009	-67.5334	-64.9118		-63.5101	-66.7558	-62.8235	-62.0121	-60.8885	-61.2006	-58.86		-75.5255	-79.0521	-79.4266	-78.7088	-79.489	-65.5074	-70.6881		-49.2188	-58.9062	-69.2188	-75.4688	-59.9062	-78.8125	-59.1875		-63.9687	-64.8125	-68.1562	-66.875	-66.125	-62.5312	-65.0625		-62.4375	-67.0312	-59.5312	-60.6562	-59.6875	-58.9062	-55.1875		-65.4062
	-64.0653	-66.9431	-62.7299	-64.631	-68.7505	-67.8143	-64.9118		-63.7598	-66.4437	-62.8859	-62.1993	-60.6389	-60.9822	-59.2033		-75.4943	-79.1457	-79.5827	-78.9273	-79.5515	-65.6947	-70.8442		-49.375	-59.2812	-69.1875	-75.375	-60.0625	-77.875	-59.125		-63.75	-64.8125	-68	-66.4062	-66.25	-62.2188	-65.2812		-62.4375	-67.0312	-59.5625	-60.4375	-59.8438	-59.1562	-55.2188		-65.4375
	-64.0965	-67.0055	-62.8547	-65.0367	-68.6257	-67.8767	-64.8494		-63.4789	-66.2253	-62.9483	-62.3241	-60.951	-60.7325	-59.2969		-75.5879	-79.1145	-79.4266	-79.0209	-79.5202	-65.5387	-71.0002		-49.1875	-59.1562	-69.6562	-75.2812	-60.2188	-77.3125	-59.25		-64.0625	-64.8125	-67.8125	-66.6875	-66.3125	-62.6875	-65.2812		-62.1875	-67.125	-59.6562	-60.4688	-60	-59.1562	-55.4062		-65.5312
	-63.9092	-66.8806	-62.9795	-65.1303	-68.5945	-67.8455	-64.8806		-63.6037	-66.3501	-63.0107	-62.3241	-60.7325	-60.5452	-59.1408		-75.5255	-78.9897	-79.6451	-78.8024	-79.6763	-65.6323	-70.813		-49.25	-58.9062	-70.3125	-75.4062	-60.3438	-76.7812	-59.25		-64.1875	-64.875	-67.5938	-66.4688	-66.1562	-62.4062	-65.2188		-62.2188	-67.2188	-59.5625	-60.4688	-60.0625	-59.2812	-55.5		-65.4688
	-63.9404	-67.2239	-63.0732	-65.5048	-68.5009	-67.8455	-64.8182		-63.9158	-66.5998	-63.1044	-62.1369	-60.514	-60.6077	-59.0784		-75.6503	-78.8649	-79.3642	-78.7712	-79.3954	-65.6635	-70.9378		-49.0625	-59.0938	-70.7812	-75	-60.5625	-76.3438	-58.9688		-64.5312	-64.625	-67.4062	-66.5938	-65.9688	-62.6563	-65.3125		-62.3438	-67.2188	-59.9688	-60.5	-59.9062	-59.1562	-55.8125		-65.3125
	-63.878	-67.1303	-62.9483	-65.2864	-68.3448	-67.7831	-64.9118		-63.8534	-66.5061	-63.198	-62.3554	-60.7637	-60.6077	-58.8288		-75.5879	-79.0521	-79.3642	-78.7712	-79.4578	-65.5699	-70.9378		-49.1562	-59.125	-71.125	-74.9375	-60.5312	-76.0625	-58.9062		-64.375	-64.5	-67	-66.625	-65.9375	-62.5625	-65.3438		-62.0312	-67.1875	-59.9375	-60.7812	-59.8125	-59.0312	-55.8438		-65.3125
	-63.9716	-67.38	-62.7611	-65.0991	-68.376	-67.6894	-65.0367		-63.8846	-66.5061	-63.2604	-62.449	-60.358	-60.2956	-58.7351		-75.4007	-78.8649	-79.5515	-78.8024	-79.7387	-65.5699	-71.1251		-48.8438	-59	-71.4062	-75.0625	-60.6562	-75.5938	-58.9375		-64.4375	-64.375	-66.75	-65.9375	-65.9688	-62.6563	-65.4375		-62.3125	-67.2188	-60.125	-60.5625	-59.75	-59.0312	-55.9688		-65.125
	-63.7532	-67.5048	-62.8547	-65.0991	-68.4385	-67.627	-65.1927		-63.8222	-66.631	-63.354	-62.6674	-60.1707	-60.2956	-58.9536		-75.4007	-79.1145	-79.6763	-78.7712	-79.5202	-65.8195	-71.0938		-49.2812	-59.0312	-71.7188	-75.375	-60.6562	-75.3125	-59.0312		-64.8125	-64.4375	-66.5312	-66.4375	-66.3438	-62.9062	-65.5312		-62.3438	-67.1562	-60.1562	-60.5	-59.7188	-59.2188	-55.9375		-65.1562
	-63.9404	-67.38	-62.6986	-65.2864	-68.3448	-67.6582	-64.9431		-63.6973	-67.0679	-63.6037	-62.6362	-60.3892	-60.3268	-58.6103		-75.7128	-79.0209	-79.5202	-78.8336	-79.5827	-65.6323	-71.0938		-49.3438	-59	-71.9062	-75.0625	-60.625	-75.0312	-58.875		-64.8438	-64.2812	-66.7188	-66.375	-66.2188	-62.5312	-65.75		-62.2188	-67.0938	-60.0938	-60.5938	-59.9688	-59.0312	-56.0625		-65.1562
	-64.0653	-67.3176	-62.449	-65.3488	-68.4385	-67.7206	-64.8494		-63.7285	-66.5373	-63.8846	-62.7611	-60.1707	-60.0771	-58.1734		-75.5567	-79.2706	-79.7075	-78.9585	-79.6763	-65.5387	-71.2187		-49.4375	-58.9375	-72.2188	-75.2812	-60.4688	-75.0938	-58.9375		-65.0938	-64.75	-66.4375	-66.375	-66.1562	-62.2812	-65.3438		-62.3125	-67.125	-60.3125	-60.6562	-59.875	-58.9688	-56.0938		-65.25
	-64.0653	-67.1927	-62.5426	-65.6297	-68.5633	-67.3774	-64.8494		-63.3852	-66.5998	-63.5101	-63.1356	-60.2332	-60.2956	-57.8925		-75.6503	-79.0209	-79.7387	-78.74	-79.8323	-65.9444	-71.2187		-49.3438	-58.9688	-72.5	-75.5	-60.7188	-72.0938	-59		-64.8125	-64.5938	-66.5938	-66.4688	-66.0938	-62.5625	-65.2812		-61.8125	-66.9062	-60.4688	-60.875	-59.875	-58.75	-55.6562		-65.2188
	-64.3461	-67.5984	-62.6674	-65.5672	-68.6257	-67.4398	-64.8182		-63.5413	-66.5061	-63.354	-63.6349	-60.0459	-60.1707	-57.3619		-75.6815	-79.1145	-79.489	-78.6776	-79.6139	-65.9756	-71.1563		-49.5	-58.9375	-73	-75.25	-60.625	-69.7188	-59.125		-64.8438	-64.3125	-66.75	-66.375	-66.0625	-62.5938	-65.8125		-61.9062	-66.9688	-60.6562	-60.875	-60.125	-58.8125	-56		-65.1875
	-64.3774	-67.5984	-62.3241	-65.6609	-68.6257	-67.2837	-64.7558		-63.5725	-66.5686	-63.4789	-63.6349	-60.0771	-60.3268	-57.0498		-75.4943	-79.3642	-79.6763	-78.9273	-79.5827	-65.9756	-71.3123		-49.4375	-58.6562	-73.3438	-75.3125	-60.5	-67.125	-59.0938		-64.9375	-64.4688	-66.2812	-66.2188	-66.3125	-62.7188	-65.5938		-62.125	-66.7812	-60.4062	-60.8125	-60.125	-58.8125	-55.6875		-65.2188
	-64.5958	-67.6921	-62.0745	-65.7545	-68.7818	-67.0653	-64.9743		-63.354	-66.5061	-63.6037	-63.5413	-60.514	-60.514	-57.0186		-75.744	-79.2706	-79.7075	-78.8336	-79.6139	-66.1316	-71.2499		-49.4375	-58.625	-73.5625	-75.5312	-60.5312	-65	-59.0312		-64.7812	-64.4688	-66.6562	-66.5312	-66.0312	-62.4688	-65.5312		-61.9375	-66.9062	-60.625	-60.7188	-60.0938	-58.8125	-55.75		-65.1562
	-64.7206	-67.4112	-61.9184	-65.8169	-68.8442	-66.9404	-64.8182		-63.5101	-66.4125	-62.9171	-63.6037	-60.5452	-60.6077	-56.5193		-75.6815	-79.0209	-79.5515	-78.8024	-79.7075	-66.1628	-71.3435		-49.25	-58.8125	-73.875	-75.375	-60.5938	-63.1875	-59.1562		-64.8438	-64.6562	-66.1875	-66.3125	-65.875	-62.7188	-65.75		-61.9375	-67.1562	-60.7188	-60.6562	-60.0938	-58.5938	-55.9375		-65.3438
	-64.7519	-67.6297	-61.8872	-66.0042	-68.9378	-66.5659	-64.631		-63.4165	-66.1628	-63.0419	-63.1668	-60.8261	-60.9197	-56.0824		-75.5879	-79.2082	-79.6451	-79.0833	-79.5515	-66.3813	-71.5932		-49.0625	-58.7812	-74.25	-75.5	-60.625	-61.6875	-59.3438		-64.7188	-64.5938	-65.9062	-66.5312	-66.0625	-62.7188	-65.4688		-62.1562	-66.8125	-61.125	-60.6875	-60.125	-58.8125	-56.1875		-65.3125
	-64.5958	-67.4736	-61.7	-66.1602	-69.2187	-66.3163	-64.7246		-63.354	-66.0692	-62.9171	-63.2916	-60.8885	-60.7637	-56.3632		-75.8376	-79.1145	-79.6451	-78.6464	-79.5827	-66.1628	-71.4996		-48.8125	-58.7812	-74.0312	-75.875	-60.1562	-59.9062	-59.125		-64.3438	-64.4688	-66.0312	-66.4062	-66.0625	-62.5312	-65.625		-62.0938	-67	-61.2812	-60.5625	-59.875	-58.9688	-55.8438		-65.2812
	-64.8143	-67.2864	-61.6688	-66.2538	-69.1875	-66.5035	-64.5998		-63.6037	-65.9756	-63.1044	-62.7923	-61.263	-60.7013	-56.5505		-75.8376	-79.2394	-79.2706	-78.7088	-79.6139	-66.2565	-71.4059		-48.8438	-58.6562	-74.1562	-75.8125	-60.0938	-58.5312	-59.2188		-64.25	-64.5	-65.9062	-66.2812	-66.0625	-62.5625	-65.6562		-62.125	-66.9375	-61.4375	-60.5625	-59.7188	-59.0312	-56.0625		-65.375
	-64.7206	-67.3176	-61.5127	-66.3475	-69.2811	-66.3163	-64.7246		-63.9158	-66.3501	-62.9171	-63.0419	-61.3567	-60.7013	-56.6441		-75.8688	-79.2082	-79.489	-78.8649	-79.489	-66.6934	-71.3435		-48.7812	-58.75	-73.9375	-75.7812	-60.0625	-57.8125	-59.125		-64.1875	-64.4062	-65.375	-66.0625	-66.125	-62.7188	-65.5938		-62.375	-67.1562	-61.5312	-60.8438	-59.7188	-59.0938	-56.0625		-65.4062
	-64.9079	-67.0055	-61.4503	-66.5347	-69.2187	-66.3163	-64.8182		-63.7598	-66.5373	-63.0107	-63.2604	-61.5751	-60.514	-56.8626		-75.8064	-79.333	-79.3954	-78.8024	-79.5827	-66.7558	-71.4996		-48.625	-58.7188	-74.3438	-75.875	-60	-56.7188	-59.1562		-64.1562	-64.6562	-65.1875	-66.2812	-66.0938	-62.6875	-65.4375		-62.1562	-67.2188	-61.6562	-60.8438	-59.75	-59.125	-56.0312		-65.4375
	-64.8143	-67.0991	-61.4815	-66.5347	-69.3123	-66.4099	-64.7246		-64.0406	-66.6934	-63.2916	-63.2604	-61.6063	-60.5764	-56.8314		-75.8376	-79.4266	-79.5515	-78.6152	-79.5515	-66.9118	-71.4996		-48.4062	-58.8438	-74.4688	-76.125	-60	-55.5625	-59.125		-64.4062	-64.7188	-64.9062	-66.25	-66.0938	-62.8437	-65.4062		-62.3438	-67.2812	-61.7812	-60.9062	-59.7188	-59.0938	-56.1562		-65.5312
	-64.8143	-66.8494	-61.6688	-66.3475	-69.5932	-66.2538	-64.8806		-63.791	-66.7558	-63.4165	-63.1356	-61.8248	-60.358	-56.9562		-75.9	-79.5827	-79.5515	-78.5216	-79.489	-66.8182	-71.4059		-48.4062	-58.5312	-74.5625	-76.1562	-59.6875	-54.3438	-59.1562		-64.2188	-64.625	-64.7188	-66.4062	-65.9688	-62.9062	-65.5625		-62.4688	-67.3125	-61.5938	-61.0625	-59.5625	-59.0938	-55.9375		-65.5312
	-65.0015	-66.631	-61.7624	-66.5659	-69.8741	-66.0666	-65.0367		-63.9158	-66.8182	-63.2292	-62.9171	-61.7936	-60.4828	-57.1747		-75.7752	-79.3954	-79.5827	-78.4903	-79.4578	-66.7246	-71.4371		-48.2188	-58.5625	-74.5312	-76.375	-60.0312	-53.4062	-59.3125		-64.5625	-64.3125	-64.7812	-66.3438	-66.125	-63.1875	-65.3438		-62.2812	-67.5	-61.9375	-60.7812	-59.4062	-59.3125	-55.9375		-65.625
	-64.8455	-66.6934	-61.6375	-66.7532	-69.8741	-65.973	-64.9743		-63.8846	-66.7558	-63.354	-62.9795	-62.1681	-60.3892	-57.3931		-75.7128	-79.3642	-79.6451	-78.3655	-79.333	-66.631	-71.562		-48.5938	-58.4688	-75.0938	-76.6875	-59.7188	-52.6562	-59.4375		-64.4062	-64.4062	-64.5625	-66.5312	-65.8438	-63.1562	-65.3125		-62.0625	-67.6562	-61.9062	-60.7812	-59.3125	-59.25	-55.8438		-65.6562
	-65.0015	-66.6622	-61.6688	-66.8156	-70.0301	-65.7545	-65.0055		-64.1655	-66.9118	-63.198	-63.2916	-62.1369	-60.4828	-57.3931		-75.6191	-79.333	-79.333	-78.584	-79.5202	-66.8182	-71.4371		-48.2188	-58.3438	-75.4062	-76.375	-59.8125	-51.7188	-59.25		-63.9687	-64.4688	-64.5938	-66.5938	-65.9375	-63.125	-65.5938		-62	-67.6562	-61.9062	-60.9375	-59.2188	-59.0938	-55.9688		-65.8125
	-64.9079	-66.5998	-61.107	-66.6595	-69.9365	-66.0354	-64.9743		-64.1343	-66.8182	-63.354	-63.3228	-62.1993	-60.358	-57.7052		-75.7128	-79.2706	-79.2394	-78.3967	-79.6139	-66.787	-71.3435		-48.2188	-58.3438	-75.625	-76.5625	-59.6875	-51.125	-59.125		-63.5938	-64.5312	-64.0312	-66.6875	-66.0312	-62.625	-65.625		-61.7812	-67.6875	-61.9062	-60.9062	-59.0938	-58.9062	-55.9375		-65.7812
	-64.8455	-66.6934	-60.8573	-66.6908	-69.7492	-65.5984	-65.0055		-64.2591	-66.787	-62.8547	-63.3852	-62.2305	-60.3892	-57.8301		-75.6815	-79.0209	-79.2706	-78.1783	-79.6139	-66.6622	-71.3123		-48.0938	-58.2188	-75.8125	-76.625	-59.6875	-50.5312	-59.2812		-63.4375	-64.3125	-63.9687	-66.5312	-66.3125	-62.9375	-65.5		-61.75	-67.75	-61.7812	-60.8125	-59.0312	-58.875	-55.9062		-65.8125
	-64.8143	-66.6934	-60.7325	-66.7844	-69.9365	-65.5048	-64.8494		-64.3215	-66.8494	-62.605	-63.3228	-62.3241	-60.3892	-57.9237		-75.8064	-79.0521	-79.0521	-78.2095	-79.489	-66.631	-71.4371		-48.0938	-57.9688	-76.0938	-77.0312	-59.9062	-50.125	-59.1562		-63.5938	-64.4062	-63.75	-66.6875	-66.3125	-63.125	-65.4062		-61.75	-67.875	-61.8438	-60.7188	-58.6562	-58.9688	-55.8125		-65.9375
	-64.6582	-66.631	-60.6389	-66.4723	-69.7804	-65.536	-65.0991		-64.2279	-66.5373	-62.3241	-63.0732	-62.1057	-60.4516	-57.674		-75.6815	-79.0521	-79.0833	-78.3343	-79.489	-66.6934	-71.4371		-48.0625	-57.7188	-76.4062	-77.2188	-59.8438	-49.625	-59.3438		-63.5	-64.4375	-63.75	-66.9688	-66.2188	-62.875	-65.625		-61.6875	-67.6875	-61.875	-60.9688	-58.6562	-59.0312	-55.5938		-65.875
	-64.2837	-66.631	-60.6701	-66.7532	-69.8429	-65.6921	-65.0991		-64.2903	-66.5373	-62.3866	-63.5101	-62.3241	-60.6389	-57.5804		-75.5567	-79.2394	-78.9273	-78.2095	-79.489	-66.7558	-71.562		-48.3125	-57.8125	-76.4688	-77.5312	-59.875	-49.1562	-59.3125		-63.1875	-64.5625	-63.5312	-66.9062	-66.4062	-62.9062	-65.375		-61.875	-67.75	-61.9375	-61.0625	-59	-59.1562	-55.7812		-65.875
	-64.4086	-66.5061	-60.4204	-66.6908	-69.718	-65.4424	-64.9743		-64.2903	-66.4125	-62.0121	-63.2292	-62.1993	-60.6077	-58.0485		-75.6503	-79.2082	-78.8336	-78.0846	-79.4266	-66.5061	-71.5932		-48.25	-57.5	-77.0938	-77.8438	-59.6562	-48.75	-59.375		-62.7188	-64.4688	-63.4687	-66.9062	-66.125	-62.9062	-65.5312		-61.7188	-67.8438	-61.7812	-60.9688	-58.9375	-59.3125	-55.4688		-65.8438
	-64.3774	-66.4125	-60.2332	-66.6595	-69.718	-65.4112	-64.6622		-64.3527	-66.3813	-61.9184	-62.9795	-62.0745	-60.6077	-58.0797		-75.6503	-79.0521	-78.8024	-78.1158	-79.5827	-66.4437	-71.5932		-48.25	-57.6875	-77.1562	-78.0312	-59.6875	-48.3438	-59.2188		-62.1875	-64.5	-63.5	-67.0625	-66.625	-62.9688	-65.25		-61.5625	-67.8438	-61.7812	-60.9375	-58.7812	-59.3125	-55.7812		-65.6875
	-64.627	-66.4125	-60.358	-66.3787	-69.6556	-65.3176	-64.6622		-64.1343	-66.2565	-61.9496	-63.0732	-62.3554	-60.8261	-58.1422		-75.744	-78.9273	-78.8961	-78.1158	-79.3954	-66.1316	-71.718		-48.2812	-57.4062	-77.125	-78.4375	-59.875	-47.75	-59.0938		-62.4375	-64.4688	-63.625	-67	-66.4375	-62.8125	-65.2812		-61.5312	-67.4375	-61.9375	-61.0625	-58.6875	-59.4062	-55.6562		-65.5938
	-64.6582	-66.2565	-60.2644	-66.2538	-69.5932	-65.2864	-64.4749		-64.2279	-66.2877	-61.7624	-63.0107	-62.2617	-60.7325	-58.267		-75.744	-78.8649	-79.0521	-77.9286	-79.5515	-66.038	-71.718		-48.2812	-57.0625	-77.1562	-79.1875	-60.0312	-47.625	-59.0312		-62.2188	-64.5938	-63.7812	-67.0625	-66.375	-62.9062	-65.5625		-61.3438	-67.3438	-61.6875	-61.0938	-58.75	-59.4062	-55.6562		-65.4062
	-64.4398	-66.194	-60.0147	-66.3163	-69.6244	-65.1615	-64.5061		-64.4151	-66.3189	-61.3255	-62.7923	-62.3241	-60.5452	-58.2046		-75.8064	-79.0833	-78.8649	-78.0846	-79.5202	-66.038	-71.8429		-48.8125	-56.9688	-77.1562	-79.2812	-59.875	-47.2812	-59.1562		-61.5938	-64.8438	-63.6875	-66.875	-66.3125	-62.625	-65.75		-61.4688	-67.5312	-61.7188	-61.0312	-58.75	-59.625	-55.7188		-65.375
	-64.3461	-65.9756	-60.0147	-66.3787	-69.7492	-65.0991	-64.3813		-64.5712	-66.3813	-61.2318	-62.9171	-62.4802	-60.3892	-58.4542		-75.5879	-78.8649	-78.8024	-78.0534	-79.3642	-65.9132	-71.9053		-48.6875	-56.7812	-77.1875	-79.3125	-60.1562	-47	-59.2188		-61.5	-64.6875	-64.0938	-66.6562	-66.375	-62.7813	-65.4062		-61.5625	-67.6562	-61.7188	-61.0625	-58.9062	-59.4062	-55.6875		-65.0625
	-64.4086	-66.1004	-60.1707	-66.2226	-69.7804	-64.8494	-64.2877		-64.8521	-66.4749	-61.1694	-62.9483	-62.3554	-59.9523	-58.5167		-75.7128	-78.74	-78.8024	-77.835	-79.3642	-65.6947	-71.9989		-48.8125	-56.8438	-77.2188	-79.4062	-60.125	-47.0312	-59.1875		-61.7188	-64.6875	-63.9687	-66.75	-66.375	-62.9375	-65.4688		-61.6875	-67.5	-61.5938	-61	-59	-59.4688	-55.5		-65.125
	-64.2837	-66.194	-60.5452	-66.2226	-69.9989	-64.5998	-64.2253		-64.8209	-66.631	-60.9822	-62.8547	-62.6362	-60.358	-58.5167		-75.7128	-78.6776	-78.74	-78.0222	-79.3954	-65.6011	-71.9365		-49	-56.5312	-77.3438	-79.5	-60.0938	-46.7812	-59.1562		-61.5312	-64.6562	-63.6562	-66.8125	-66.5625	-62.6875	-65		-61.8125	-67.5312	-61.625	-60.875	-59.2188	-59.5	-55.625		-65.1562
	-64.1277	-66.3189	-60.7325	-66.3475	-70.1861	-64.631	-64.1316		-64.6648	-66.4437	-60.8573	-63.0732	-62.5426	-60.1395	-58.5167		-75.8376	-78.6776	-78.7712	-78.0846	-79.489	-65.5074	-71.9053		-48.8438	-56.375	-77.5	-79.8125	-59.9375	-46.5625	-59.375		-61.8438	-64.875	-63.625	-66.6875	-66.125	-62.75	-65.25		-61.9375	-67.4062	-61.5938	-61.0625	-59.25	-59.375	-55.625		-65.0312
	-64.1901	-66.4125	-60.8573	-66.3475	-70.2174	-64.631	-64.5061		-64.7584	-66.5061	-60.7949	-63.3852	-62.3866	-60.1083	-58.5167		-75.5879	-78.6776	-79.0209	-77.8974	-79.2706	-65.5387	-72.1861		-48.75	-56.125	-77.8438	-79.9062	-60.25	-46.4375	-59.3438		-61.5625	-64.7812	-63.7812	-66.625	-66.4062	-62.75	-65.375		-61.7812	-67.4688	-61.0312	-60.7188	-59.4688	-59.4375	-55.5938		-65.0312
	-63.9404	-66.3501	-60.7013	-66.4411	-70.1549	-64.631	-64.3813		-64.8833	-66.4125	-61.0134	-63.2604	-62.2617	-59.8586	-58.5791		-75.7752	-78.6464	-78.8336	-78.147	-79.333	-65.3202	-72.1549		-48.6562	-56.2188	-77.3438	-79.625	-60.4375	-46.4688	-59.2188		-61.3125	-64.7188	-63.625	-66.875	-66.4062	-62.7188	-65.1875		-62.1562	-67.5938	-61.1562	-60.75	-59.5938	-59.3438	-55.75		-64.875
	-63.9092	-66.3501	-60.514	-66.5347	-70.0613	-64.6622	-64.4125		-65.1641	-66.7246	-60.951	-63.2604	-62.3866	-60.1083	-58.7351		-75.9624	-78.74	-78.9897	-78.1158	-79.2082	-65.1641	-72.2174		-48.9062	-56.4688	-77.625	-79.875	-60.4688	-46.1875	-59.25		-61.2812	-64.7188	-63.5	-66.75	-66.375	-62.8125	-65.2188		-61.9375	-67.7188	-60.9375	-60.5938	-59.625	-59.4062	-55.5938		-64.8438
	-63.6908	-66.4749	-60.6077	-66.2538	-69.8741	-64.7246	-64.3813		-65.1641	-66.6622	-60.9197	-63.0107	-62.2617	-60.0771	-58.423		-75.8688	-78.6776	-78.9897	-78.2407	-79.0209	-65.1329	-72.3734		-48.5938	-56.375	-77.75	-79.8438	-60.5625	-46.1875	-59.2188		-61.0938	-64.4375	-63.375	-67.0938	-66.5	-62.9062	-65.2188		-61.9375	-67.75	-60.9688	-60.8125	-59.5312	-59.5938	-55.5625		-64.6562
	-63.4411	-66.3813	-60.4516	-66.285	-69.9989	-64.5686	-64.5686		-65.1641	-66.8182	-61.107	-63.2292	-62.5114	-60.2019	-58.8288		-75.9	-78.4903	-79.0521	-77.991	-79.5202	-65.3514	-72.6543		-48.9062	-56.6875	-77.5625	-79.875	-60.4062	-45.9688	-59.0312		-61.2188	-64.2812	-63.3125	-66.8125	-66.6562	-62.875	-65.7188		-62.0312	-67.7812	-60.875	-60.6875	-59.5312	-59.3438	-55.6875		-64.6562
	-63.0666	-66.5061	-60.3268	-66.285	-69.7492	-64.4749	-64.8494		-65.2266	-66.9118	-61.2318	-62.8547	-62.5114	-60.2019	-58.7351		-75.7128	-78.6464	-78.8961	-77.835	-79.1769	-65.1329	-72.6231		-48.7812	-56.7188	-77.4062	-79.5625	-60.4062	-45.7188	-59.0625		-60.9062	-64.3438	-63.6562	-67.2188	-66.9062	-62.5938	-65.4688		-62.3125	-67.6562	-60.8438	-60.75	-59.375	-59.3438	-55.5312		-64.5312
	-63.129	-66.9743	-60.2644	-66.129	-69.562	-64.3813	-64.9431		-65.1329	-66.7558	-61.5127	-63.0107	-62.4178	-60.4516	-58.423		-75.8376	-78.6152	-79.1769	-77.835	-79.0521	-65.2578	-72.467		-49.0312	-56.875	-77.7812	-79.2812	-60.3125	-45.6562	-59.1562		-61.0625	-64.3125	-63.25	-67.1875	-66.5938	-62.8437	-65.3438		-62.5312	-67.6562	-60.375	-60.5	-59.5625	-59.1562	-55.75		-64.5312
	-62.8793	-67.0367	-60.0147	-66.0354	-69.3435	-64.3501	-64.9743		-65.0705	-66.9118	-61.7	-62.8547	-62.449	-60.2956	-58.423		-75.8064	-78.7712	-79.0833	-77.8662	-79.0521	-65.1641	-72.6855		-49.0625	-56.7812	-77.3438	-79.5938	-60.4062	-45.875	-58.75		-60.8438	-64.3438	-63	-67.1562	-66.9375	-62.7813	-65.0938		-62.4062	-67.4688	-60.4688	-60.5	-59.4375	-58.8125	-55.6562		-64.4062
	-62.9105	-67.0055	-59.7962	-66.0978	-69.2187	-64.4125	-64.9431		-65.1641	-67.0367	-61.5751	-62.7611	-62.605	-60.2332	-58.2982		-75.9312	-78.74	-79.2082	-77.8974	-78.74	-65.1017	-72.7791		-49.0938	-57.0312	-77.5938	-79.9688	-60	-45.6562	-58.875		-61.0625	-64.1562	-63.1562	-67.2188	-66.5312	-62.7813	-65.6562		-62.625	-67.375	-60.4062	-60.5625	-59.4062	-58.8438	-55.6562		-64.3438
	-62.8169	-67.1303	-59.609	-66.2538	-68.969	-64.4437	-65.1927		-65.0393	-67.4112	-61.2943	-62.3554	-62.6362	-60.1707	-58.5167		-75.9936	-78.5216	-79.0209	-77.8662	-78.8024	-65.0081	-72.7479		-49.3438	-57.4375	-77.5	-79.7812	-60.375	-45.5	-58.6875		-60.875	-63.8438	-63.1875	-67.4062	-66.75	-62.7813	-65.4062		-62.5	-67.2812	-60.25	-60.4375	-59.5625	-59.125	-55.5312		-64.25
	-63.1602	-67.3176	-59.8586	-66.1914	-69.0002	-64.3189	-65.3176		-64.8833	-67.5048	-61.5127	-62.1369	-62.9483	-60.0771	-58.423		-76.0248	-78.74	-79.0521	-77.8038	-78.6464	-65.2266	-72.7479		-49.3438	-57.4375	-77.5625	-79.625	-60.3438	-45.2812	-58.6875		-61	-63.9063	-63.4375	-67.4688	-66.5625	-62.5938	-65.5312		-62.6875	-67.1562	-60.125	-60.3438	-59.6562	-59	-55.5938		-64.2812
	-63.129	-67.2239	-60.0459	-66.3475	-69.0002	-64.1004	-65.1927		-64.9145	-67.6297	-61.4191	-61.6063	-63.2292	-59.9835	-58.5791		-76.0248	-78.74	-78.8336	-77.7101	-78.584	-65.289	-72.9352		-49.2812	-57.7188	-77.2812	-79.4688	-60.4688	-45.3125	-58.75		-60.9688	-63.625	-63.625	-67.6875	-66.6875	-62.6563	-65.3438		-62.6563	-67.0938	-60.1875	-60.5312	-59.6562	-59.1562	-55.5		-64.3438
	-63.3163	-67.1303	-60.2332	-66.5347	-68.9378	-64.3501	-65.3176		-64.54	-67.536	-61.4191	-60.951	-63.2604	-60.0459	-58.7039		-76.0873	-78.5528	-78.8024	-77.7413	-78.6464	-65.289	-72.9664		-49.0312	-57.6875	-77.5625	-79.5	-60.4688	-45.2188	-58.6562		-61.1562	-63.9063	-63.5312	-67.625	-66.5	-62.6875	-65.4062		-62.8437	-67.125	-59.9062	-60.375	-60.0625	-59.0938	-55.4375		-64.2812
	-63.2538	-67.0367	-60.3892	-66.6908	-68.9378	-64.3189	-65.38		-64.5712	-67.4424	-61.3879	-60.5452	-63.5101	-59.9211	-59.1096		-76.1809	-78.8649	-78.6776	-77.8038	-78.5528	-65.2578	-72.904		-49.25	-57.9688	-77.4688	-79.0938	-60.375	-45.1562	-58.4375		-61.1875	-63.875	-63.5312	-67.5625	-66.1875	-62.4688	-65.25		-62.9062	-67.0312	-59.9688	-60.4688	-59.8125	-59.2188	-55.4375		-64.2188
	-63.3163	-67.3488	-60.4828	-66.4723	-68.969	-64.3501	-65.536		-64.6336	-67.1927	-61.7	-60.358	-63.8534	-59.5778	-59.1096		-76.1497	-78.7712	-78.8961	-77.835	-78.4903	-65.289	-73.1536		-49.2188	-57.8125	-77.5	-78.9688	-60.5625	-45.1562	-58.3125		-61.4062	-63.9375	-63.6562	-67.4062	-66.4688	-62.3438	-65.1875		-63	-67.0938	-59.6875	-60.5625	-59.5938	-59.3125	-55.5		-63.9687
	-63.5035	-67.4424	-60.5452	-66.5659	-68.969	-64.4125	-65.6609		-64.54	-67.0991	-61.4503	-60.2956	-63.9782	-59.6714	-59.3905		-76.0873	-78.9273	-78.8649	-77.835	-78.584	-65.1954	-73.2473		-49.4375	-58.125	-77.25	-78.5938	-60.4062	-44.875	-58.3125		-61.1875	-63.5312	-63.5625	-67.5312	-66.4688	-62.25	-65.2812		-63	-66.9375	-59.75	-60.375	-59.5625	-59.3438	-55.5625		-63.9687
	-63.4411	-67.5984	-60.7637	-66.7844	-68.7818	-64.5061	-65.6921		-64.3527	-67.0367	-61.4503	-60.6389	-63.9158	-59.4529	-59.4529		-76.493	-78.74	-78.7712	-77.7101	-78.6152	-65.2578	-73.1536		-49.5	-57.9375	-77.4688	-78.5	-60.375	-45.1562	-58.1562		-60.9062	-63.8125	-63.5	-67.5625	-66.4688	-62.5938	-65.0625		-62.9062	-66.9062	-59.5938	-60.5	-59.7188	-59.3125	-55.5		-63.9063
	-63.4099	-67.8793	-60.9197	-66.878	-68.813	-64.5373	-65.8481		-64.4151	-66.787	-61.5751	-60.7637	-63.8846	-59.5153	-59.172		-76.2745	-78.8961	-78.9585	-77.8974	-78.3343	-65.1017	-73.3409		-49.3438	-58.2188	-77.5312	-78.0625	-60.0625	-44.8438	-58.3438		-60.9688	-63.6875	-63.5625	-67.5	-66.2812	-62.375	-65.2188		-62.75	-66.9688	-59.5	-60.625	-59.6562	-59.3438	-55.625		-63.625
	-63.6283	-68.0978	-61.2318	-66.9404	-68.7193	-64.5061	-65.6921		-64.54	-66.7246	-61.5127	-60.8885	-63.8846	-59.4217	-59.2033		-76.2121	-78.7712	-78.8336	-78.0222	-78.2719	-65.0705	-73.4033		-49.4375	-58.4062	-77.9062	-77.8438	-60.2812	-44.9062	-58.0938		-60.5938	-63.625	-63.375	-67.5938	-66.25	-62.625	-65.0312		-62.8125	-66.875	-59.5625	-60.75	-59.5625	-59.4062	-55.9375		-63.75
	-63.5971	-68.1914	-61.263	-67.0653	-68.813	-64.7558	-65.5984		-64.5712	-66.5061	-61.6375	-61.1694	-64.0406	-59.5778	-59.2345		-76.2121	-78.9897	-78.7088	-77.6477	-78.147	-65.289	-73.2785		-49.5938	-58.4688	-77.5938	-77.8125	-60.2188	-44.9688	-58.0625		-60.6562	-63.6562	-63.6562	-67.5938	-66.2188	-62.4062	-65.0625		-62.75	-66.9062	-59.375	-60.8125	-59.4062	-59.3438	-55.6875		-63.7188
	-63.722	-68.3475	-61.107	-67.2213	-68.9378	-64.5061	-65.536		-64.6648	-66.4125	-61.6688	-61.107	-64.0406	-59.5153	-59.5466		-76.0873	-78.9897	-78.74	-77.4604	-78.1783	-65.5074	-73.3409		-49.5	-58.4375	-77.0312	-77.9062	-59.4375	-44.75	-57.9375		-59.875	-63.5625	-63.375	-67.5625	-66.0312	-62.9375	-65.2188		-62.9062	-67.0625	-59.2812	-60.6875	-59.625	-59.5312	-55.9062		-63.7188
	-63.9092	-68.3475	-61.2006	-67.3149	-68.9378	-64.5373	-65.3488		-64.3839	-66.5061	-61.7	-61.5127	-64.0406	-59.4529	-59.5466		-76.2433	-79.0521	-78.5216	-77.398	-78.2719	-65.6323	-73.4033		-49.7188	-58.2188	-77.0625	-78.25	-58.0938	-44.875	-58.125		-59.8438	-63.75	-63.5625	-67.5938	-66.2812	-62.5	-65.2812		-62.5938	-67.0938	-59.3125	-60.6562	-59.5	-59.7188	-56.0938		-63.6875
	-63.9092	-68.2538	-61.1382	-67.2213	-68.9066	-64.3501	-65.5048		-64.4151	-66.2877	-61.4815	-61.3879	-63.947	-59.6402	-59.8586		-76.2121	-78.9585	-78.3967	-77.5229	-78.0222	-65.6323	-73.4345		-49.875	-58.0312	-77.1562	-77.8438	-57.0625	-44.375	-57.875		-59.7812	-63.7188	-63.3125	-67.375	-66.25	-63	-65.0625		-62.2188	-66.8125	-59.2188	-60.5938	-59.625	-59.75	-56.2188		-63.9375
	-64.0653	-68.1602	-61.0134	-67.3149	-68.7818	-64.2253	-65.6297		-64.7584	-65.7883	-61.7936	-61.4503	-64.1031	-59.7962	-59.7962		-76.0873	-78.8336	-78.3343	-77.3356	-78.2095	-65.7259	-73.6218		-49.9688	-57.9375	-77.0625	-77.9375	-56.0938	-44.5625	-57.9688		-59.5625	-63.75	-63.3438	-67.4375	-66.4375	-63	-65.1875		-62.3438	-67.1562	-59.5938	-60.8438	-59.6562	-59.4062	-56.3125		-63.9063
	-63.878	-68.0978	-60.951	-67.3774	-68.813	-64.3501	-65.7857		-64.2591	-65.5074	-61.5751	-61.9184	-64.2279	-59.9835	-59.8899		-76.3057	-79.0521	-78.2719	-77.242	-78.4903	-65.8195	-73.4969		-49.9375	-57.875	-77.0938	-78.1875	-55.1562	-44.375	-57.7812		-59.5	-63.5312	-63.3438	-67.6562	-66.2188	-62.9375	-65.1875		-62.0625	-67.125	-59.5625	-60.7188	-59.6875	-59.4688	-56.2812		-63.9687
	-63.8468	-67.8481	-60.9197	-67.5022	-68.7818	-64.3501	-65.6921		-64.696	-65.3514	-61.2006	-61.8872	-64.1967	-60.0459	-60.0147		-76.2121	-79.1145	-78.147	-77.242	-77.991	-65.7259	-73.5593		-50.1875	-57.9688	-77.0938	-77.8438	-54.375	-44.3125	-57.8438		-59.5625	-63.5	-63.25	-67.625	-66.2812	-63.1875	-65.1875		-61.9062	-67.2188	-59.875	-60.6875	-59.4688	-59.2812	-56.375		-64.1875
	-63.8468	-67.6609	-60.7949	-67.5646	-68.7193	-64.4437	-65.8793		-64.54	-65.1641	-61.0758	-62.1369	-64.4151	-60.2956	-59.6402		-76.1809	-79.1145	-78.147	-77.4604	-77.9286	-65.8195	-73.8714		-50.4375	-57.625	-77.0938	-78.0938	-53.6875	-44.1562	-57.5312		-59.375	-63.375	-63.3125	-67.625	-66.5312	-63	-65.2812		-62.0312	-67.3438	-60.0312	-60.8438	-59.75	-59.25	-56.6875		-64.2188
	-63.9716	-67.5048	-60.6077	-67.627	-68.5633	-64.5061	-66.0354		-64.4463	-65.289	-60.951	-62.4178	-64.3839	-60.3892	-60.0147		-76.3993	-79.0209	-78.0534	-77.242	-77.9598	-65.7571	-73.9651		-50.2812	-57.8438	-77.0312	-77.7188	-53.0312	-44.0312	-57.4688		-59.2188	-63.375	-63.2188	-67.3438	-66.5312	-63.0625	-64.9688		-62.0625	-67.4375	-59.8125	-60.7812	-59.6562	-59.1562	-56.8125		-64.3438
	-64.0028	-67.7545	-60.2644	-67.5334	-68.5945	-64.5998	-66.0042		-64.4463	-65.6011	-60.8573	-62.5114	-64.4776	-60.5764	-59.7962		-76.4618	-79.0521	-77.8974	-77.3356	-78.0534	-65.8195	-73.9338		-50.25	-58	-76.7188	-77.875	-52.2812	-43.7188	-57.3125		-59.3438	-63.5	-63.125	-67.3438	-66.5625	-62.9062	-65.2188		-62.2188	-67.5312	-59.7812	-60.7812	-59.6875	-59.25	-56.4375		-64.2188
	-64.0028	-67.4112	-59.9835	-67.5022	-68.7193	-64.2565	-66.0042		-64.3527	-65.445	-60.7949	-62.6986	-64.4463	-60.3892	-59.9211		-76.493	-79.2706	-77.835	-77.1171	-77.8974	-65.882	-74.1835		-50.375	-57.9688	-76.7188	-78.0625	-51.7812	-43.7812	-57.0938		-59.1562	-63.2813	-63.2813	-67.4375	-66.5	-62.8437	-65.125		-62.1875	-67.4375	-59.9062	-60.7812	-59.7812	-59.4688	-56.5312		-64.375
	-63.8468	-67.3488	-59.9211	-67.5022	-68.6569	-64.194	-66.0666		-64.6336	-65.4138	-61.1694	-62.7923	-64.4463	-60.6701	-60.0771		-76.7114	-79.1145	-77.7725	-77.3668	-78.0846	-65.9132	-74.1211		-50.5	-58.2188	-76.8125	-78.3125	-51.4375	-43.7812	-57		-59.1562	-63.5625	-63.75	-67.375	-66.5	-63	-65.0938		-62.4375	-67.5	-60	-60.625	-59.625	-59.3438	-56.375		-64.4062
	-63.6908	-67.5048	-59.7338	-67.5958	-68.7193	-64.1004	-66.2226		-64.696	-65.7259	-61.107	-62.7923	-64.6648	-60.7949	-60.1083		-76.6178	-79.2082	-77.6165	-77.398	-78.0846	-65.9444	-74.1523		-50.4375	-58.4062	-76.5312	-78.75	-50.875	-43.75	-56.6875		-59.3125	-63.3125	-63.5312	-67.4062	-66.5938	-62.8437	-65.0938		-62.3125	-67.3438	-60	-60.625	-59.75	-59.2812	-56.2812		-64.4375
	-63.878	-67.6609	-59.8586	-67.3774	-68.6881	-64.194	-66.1914		-64.7584	-65.4138	-61.0758	-62.8235	-64.696	-60.514	-60.0459		-76.7426	-79.1457	-77.7413	-77.4917	-78.0846	-66.1316	-74.1523		-50.4375	-58.1875	-76.625	-78.9688	-50.5312	-43.8125	-56.625		-59.2188	-63.375	-63.625	-67.2188	-66.375	-63.0625	-65.2188		-62.5938	-67.2188	-59.7812	-60.75	-60	-59.2188	-56.125		-64.4375
	-64.0965	-67.7233	-59.6714	-67.627	-68.5945	-63.9444	-66.3163		-64.6336	-65.3826	-60.9822	-62.7923	-64.4776	-60.9197	-59.8899		-76.7739	-79.1769	-77.6789	-77.5541	-77.991	-66.194	-74.2147		-50.1875	-57.7812	-76.5938	-78.8438	-50.0625	-43.6562	-56.9375		-59.1562	-63.5312	-63.9375	-67.5	-66.1562	-63.0625	-65.1875		-62.5938	-67.1562	-59.75	-60.9062	-59.7812	-59.2188	-56.0938		-64.4688
	-64.0965	-68.0042	-59.8274	-67.6894	-68.5009	-64.0692	-66.2226		-64.4151	-65.5699	-60.951	-62.5426	-64.5712	-60.7325	-60.1083		-76.7426	-79.3018	-77.7101	-77.6477	-78.0222	-66.1628	-74.1211		-50.2812	-57.6875	-76.8125	-79.0625	-49.9375	-43.5	-56.8438		-59.4062	-63.5625	-64.1875	-67.7812	-66.4688	-63	-65.25		-62.7813	-67.125	-59.8125	-60.7188	-59.6875	-59.0625	-56.0625		-64.4062
	-64.3461	-68.0666	-59.8274	-67.7519	-68.7818	-64.194	-66.4099		-64.6648	-65.6635	-60.8573	-62.5738	-64.3839	-60.8885	-60.0147		-76.7114	-79.333	-77.7725	-77.3356	-77.8662	-66.4749	-74.2147		-50.1875	-57.2188	-77	-78.7812	-49.7812	-43.3438	-56.7812		-59.4688	-63.75	-64.0312	-67.7188	-66.4688	-63.0625	-65.25		-62.6875	-67.2812	-59.8125	-60.9062	-59.7812	-59.2188	-56		-64.4688
	-64.4086	-68.1602	-59.8586	-67.8767	-68.8442	-64.2565	-66.2226		-64.4151	-65.6011	-60.8885	-62.5426	-64.0718	-61.107	-59.8899		-76.3681	-79.3018	-77.8038	-77.2108	-77.9598	-66.5686	-74.1211		-50.125	-57.2812	-76.8125	-78.8438	-49.2188	-43.375	-56.7812		-59.4062	-63.7188	-63.8438	-67.5	-66.4688	-62.75	-64.9375		-62.8125	-67.25	-59.9375	-60.8438	-60	-59.3438	-56.0312		-64.375
	-64.4086	-68.2538	-59.9523	-67.8767	-68.813	-64.2253	-66.129		-64.7584	-65.6947	-60.951	-62.7611	-64.3215	-61.1694	-59.3593		-76.5242	-79.2394	-77.8038	-77.5541	-78.0222	-66.7558	-74.3084		-50.3125	-57.0312	-76.7188	-79.0312	-48.9375	-43.2188	-56.5938		-59.4688	-63.6562	-64.375	-67.6562	-66.4688	-62.9375	-65.0938		-63	-67.0312	-59.9062	-60.9688	-59.8125	-59.1875	-56.2812		-64.4375
	-64.5334	-68.4411	-59.9523	-68.1264	-68.9066	-64.1316	-66.3475		-64.9457	-65.6323	-60.6701	-62.6362	-63.791	-61.2318	-59.3281		-76.3993	-79.333	-77.8662	-77.3668	-78.0222	-66.8494	-74.5268		-50.25	-56.9688	-76.625	-78.875	-48.4375	-43.0938	-56.375		-59.3438	-63.7812	-64.1562	-67.5625	-66.375	-62.9062	-65		-62.7813	-67.125	-60	-61.0938	-60	-59.1562	-56.1562		-64.5938
	-64.627	-68.3787	-60.1707	-68.0639	-69.2811	-64.1316	-66.5347		-64.696	-65.5074	-60.6701	-62.7611	-64.0094	-61.107	-59.3281		-76.3369	-79.489	-78.0846	-77.4917	-78.3031	-67.0679	-74.402		-50.1875	-57.0312	-76.5	-79.1875	-48.2812	-43.2812	-56.2812		-59.2812	-63.9375	-64.125	-67.6562	-66.2188	-62.875	-65.2188		-62.8437	-67.0625	-59.875	-61.125	-60.0625	-59.0625	-56.2812		-64.5625
	-64.7519	-68.2226	-60.2956	-68.0015	-69.1875	-64.0068	-66.5347		-64.8209	-65.5699	-60.4516	-62.5738	-64.1031	-61.263	-58.9848		-76.2745	-79.5515	-77.9286	-77.5541	-78.2407	-67.1615	-74.4332		-50.1875	-57.4062	-76.0312	-79.25	-48	-43.125	-56.3125		-59.0938	-63.9063	-64.1562	-67.2812	-66.2188	-62.6875	-65.2188		-62.9375	-67.0312	-59.7812	-61.125	-60	-59.1562	-56.1562		-64.6562
	-65.0327	-68.4099	-60.5764	-68.2512	-69.3435	-64.194	-66.3787		-64.5088	-65.445	-60.2644	-63.0107	-64.0718	-60.951	-59.0472		-76.4306	-79.7075	-78.0222	-77.398	-77.8662	-67.2864	-74.558		-50.2812	-57.125	-76	-79.4688	-47.75	-43.1562	-56.625		-59	-63.9687	-63.8125	-67.4062	-66.1875	-63.0312	-65.1875		-63.125	-67.0312	-59.7812	-61.1562	-60.0625	-58.9375	-56.25		-64.625
	-64.9079	-68.0978	-60.4828	-68.3136	-69.4059	-64.194	-65.9105		-64.4463	-65.3202	-60.358	-62.7611	-63.8534	-61.0446	-58.6415		-76.4618	-79.7387	-78.1783	-77.4917	-77.991	-67.2239	-74.4956		-50.0625	-56.9688	-76.2188	-78.875	-47.7812	-43.2188	-56.6562		-58.875	-63.875	-63.875	-67.4688	-66.375	-63	-65.2188		-63.0938	-67.0938	-59.6875	-61.125	-59.875	-58.9375	-56.3438		-64.75
	-64.9703	-68.2226	-60.6389	-68.376	-69.4059	-64.3501	-65.8793		-64.3839	-65.8195	-60.7013	-62.4178	-63.5101	-60.7637	-58.7039		-76.3057	-79.8947	-78.2407	-77.5853	-78.0846	-67.1927	-74.6516		-50.3438	-57.1875	-76.1875	-78.5938	-47.5625	-43.2188	-56.5312		-58.7188	-63.8125	-63.9687	-67.3125	-66.4375	-63.2188	-65.1875		-63.2188	-67.0938	-59.7188	-61	-60.125	-58.7188	-56.1875		-64.6875
	-65.0327	-68.129	-60.5452	-68.1888	-69.0938	-64.5061	-65.6609		-64.1031	-66.0068	-60.3892	-62.3241	-63.6661	-60.6701	-58.6727		-76.3369	-79.8947	-78.1783	-77.2108	-78.2407	-67.2864	-74.558		-50.3438	-57.2812	-76.3125	-78.7812	-47.2812	-43.4688	-57.375		-58.8125	-63.9687	-63.9687	-67.4062	-66.4688	-63.3125	-65.2812		-63.1875	-67.125	-59.6875	-61.0938	-59.8125	-58.75	-56.2188		-64.6875
	-64.8455	-68.0354	-60.514	-68.3136	-69.0626	-64.4749	-65.9105		-64.4463	-66.0692	-60.7325	-62.1369	-63.5101	-60.8885	-58.9224		-76.3369	-80.082	-78.2407	-77.1171	-78.2719	-67.5984	-74.5268		-50.2188	-57.3438	-76.2812	-78.9062	-47.2812	-43.375	-57.3438		-58.7812	-63.7812	-63.8125	-67.6875	-66.375	-63.125	-65.0938		-63.5	-67.1875	-59.5938	-60.9688	-59.875	-58.625	-56.4062		-64.6875
	-64.5334	-67.9417	-60.4204	-68.22	-69.0626	-64.5686	-65.8793		-64.6648	-66.038	-60.6701	-61.9808	-63.4789	-60.7013	-58.7351		-76.493	-79.9572	-78.1158	-76.8987	-78.2095	-67.536	-74.6516		-50.0938	-57.5	-76.5625	-79.1875	-47.0312	-43.375	-57.5		-58.9375	-63.6562	-63.9687	-67.375	-66.4375	-63.3438	-65.1875		-63.5938	-67.2188	-59.5312	-60.9688	-59.7188	-58.8438	-56.4375		-64.5625
	-64.5334	-68.0978	-60.5452	-68.376	-68.7505	-64.3813	-65.9105		-64.5088	-66.1316	-60.9197	-62.2929	-63.3852	-60.7637	-58.8912		-76.2745	-80.0508	-78.1783	-76.493	-78.147	-67.4424	-74.5892		-50.3125	-57.6562	-76.4688	-79.1562	-47.125	-43.3438	-57.2812		-58.5625	-63.9687	-64.1562	-67.5625	-66.5312	-63.0938	-65.0625		-63.8125	-67.4062	-59.5625	-60.7812	-59.5625	-58.75	-56.3125		-64.5938
	-64.5646	-67.973	-60.4204	-68.2824	-68.5633	-64.3189	-65.6609		-64.3527	-65.8507	-61.2943	-62.1369	-63.2604	-60.6389	-58.86		-76.3057	-80.1444	-78.2719	-76.6178	-78.0846	-67.5672	-74.8389		-49.875	-57.4375	-76.6875	-79	-46.9375	-43.125	-57.25		-58.25	-63.7812	-64.1562	-67.625	-66.3125	-63.5938	-65.3125		-63.4375	-67.1562	-59.375	-60.7812	-59.6562	-58.625	-56.3125		-64.625
	-64.3774	-68.0354	-60.2332	-68.2824	-68.376	-64.4125	-65.7233		-64.54	-65.9756	-61.4503	-62.3866	-63.2292	-60.514	-58.9536		-76.1809	-80.1132	-78.3967	-76.5242	-78.1783	-67.6921	-74.8389		-50.0312	-57.4062	-76.5938	-78.9688	-46.75	-43.0625	-57.0312		-58.1875	-63.5625	-63.9687	-67.5	-66.4062	-63.2188	-65.375		-63.5938	-67.0938	-59.625	-60.6875	-59.6562	-58.625	-56.25		-64.5625
	-64.4086	-67.9105	-60.0459	-68.3136	-68.1888	-64.5061	-65.6297		-64.2903	-65.9132	-61.5127	-62.1681	-63.3228	-60.6389	-59.1096		-76.3057	-80.3317	-78.3655	-76.7426	-78.0222	-67.7545	-74.9949		-50.125	-57.5	-76.8125	-79.1562	-46.6562	-43.125	-57.0938		-58.0938	-63.7812	-64.0312	-67.5938	-66.4375	-63.3438	-65.2188		-63.6875	-66.8438	-59.75	-60.9062	-59.5	-58.7188	-56.5		-64.5938
	-64.4398	-67.8481	-59.8899	-68.22	-67.7831	-64.3501	-65.536		-64.5088	-65.6011	-61.8872	-62.2305	-63.0419	-60.4828	-59.0472		-76.2745	-80.0508	-78.3655	-76.5554	-78.3031	-67.8481	-75.0574		-50.2188	-57.2188	-76.9375	-79.0625	-46.7812	-43.625	-57.5		-57.7188	-63.875	-64.1875	-67.625	-66.5312	-63.2813	-65.4062		-63.75	-66.8438	-59.5938	-60.8125	-59.5938	-58.6875	-56.2812		-64.5312
	-64.3774	-67.8169	-60.1083	-68.1576	-67.6894	-64.3189	-65.38		-64.3527	-65.6947	-62.2305	-62.1993	-62.9171	-60.3268	-58.86		-76.3681	-80.3005	-78.2095	-76.493	-78.3655	-68.0978	-75.0574		-50.3125	-57.3438	-77.1562	-79.25	-46.7812	-44.375	-57.4062		-57.9062	-63.8125	-63.9687	-67.4688	-66.5312	-63.25	-65.1562		-63.75	-66.75	-59.5	-60.875	-59.4062	-58.625	-56.25		-64.4688
	-64.3149	-67.5984	-60.1083	-68.0015	-67.5958	-64.3501	-65.3488		-64.4463	-65.6947	-62.3866	-62.3241	-62.6674	-59.9211	-58.7039		-76.3057	-80.2693	-78.0534	-76.5242	-78.147	-67.9105	-75.2446		-50.4062	-57.3125	-77.4062	-79.1875	-46.7188	-45.2188	-57.625		-57.9375	-63.9063	-64.2812	-67.5312	-66.5625	-63.1875	-65.125		-63.6562	-66.7188	-59.375	-60.8438	-59.5938	-58.5312	-56.1875		-64.375
	-64.1589	-67.5048	-60.1707	-67.9391	-67.5334	-64.194	-65.2239		-64.5088	-66.038	-62.2305	-62.3866	-62.6674	-59.9211	-58.9848		-76.493	-80.3629	-78.0534	-76.5554	-78.4279	-68.2226	-75.3382		-50.125	-57.2812	-77.4688	-78.9688	-46.7812	-45.9375	-57.625		-57.9062	-63.875	-64.4062	-67.3125	-66.4375	-63.1562	-65.4375		-63.875	-66.7188	-59.3125	-60.875	-59.625	-58.5625	-55.9688		-64.3438
	-64.1589	-67.536	-60.3892	-67.5646	-67.7519	-64.038	-65.38		-64.5088	-66.1316	-62.449	-62.3241	-62.4802	-60.0459	-58.86		-76.6802	-80.3317	-77.8662	-76.5866	-78.2095	-68.2538	-75.2446		-49.9688	-57.375	-77.6875	-79.0312	-46.7188	-46.7188	-57.7812		-58.1562	-63.8125	-64.2812	-67.1562	-66.375	-63.2188	-65.0625		-63.5625	-66.7188	-59.0625	-60.9062	-59.75	-58.75	-55.9375		-64.3438
	-64.0341	-67.38	-60.6077	-67.5958	-67.8455	-64.0692	-65.536		-64.5088	-65.9444	-62.6986	-62.2617	-62.3554	-60.0771	-58.7039		-76.5866	-80.3317	-77.5853	-76.8363	-78.2719	-68.6283	-75.3382		-50.0625	-57.2188	-78.0938	-78.9375	-46.6562	-47.125	-57.6875		-58.25	-64.0938	-64.625	-66.8125	-66.25	-63.125	-65.125		-63.9687	-66.7188	-59.125	-61.0938	-59.7188	-58.6562	-55.8438		-64.3125
	-64.1901	-67.5048	-60.8885	-67.3461	-67.7519	-64.2877	-65.6609		-64.7896	-65.7883	-62.8235	-62.2617	-62.2617	-60.2019	-58.5479		-76.8987	-80.1756	-77.6789	-76.7739	-78.2407	-68.5971	-75.4319		-50.1562	-57	-77.8125	-78.75	-46.875	-47.5312	-57.5625		-58.0625	-63.9687	-64.8125	-66.5625	-66.25	-63.5312	-64.8125		-63.9687	-66.5938	-59.125	-61.125	-59.75	-58.8125	-56.1562		-64.4375
	-64.1277	-67.2239	-60.7949	-67.2525	-67.8767	-64.4437	-65.6609		-64.7584	-65.8507	-62.9795	-62.6986	-62.0121	-60.6701	-58.4855		-76.7739	-80.3005	-77.5541	-76.8051	-78.1158	-68.7532	-75.5879		-50.125	-56.9062	-78.3125	-78.75	-47.125	-48.375	-57.9062		-57.875	-64.0938	-64.9062	-66.75	-65.9375	-63.25	-65.0625		-63.9687	-66.5938	-59.1875	-61.2188	-59.9375	-58.8125	-56		-64.4688
	-64.3149	-66.9118	-60.6077	-67.2525	-67.7519	-64.6622	-65.5672		-65.0081	-66.038	-62.8859	-62.4802	-61.7	-60.6701	-58.4542		-76.8363	-80.5189	-77.5853	-76.7739	-78.147	-69.0965	-75.8376		-50	-57.0312	-78.5	-78.9688	-47.0938	-48.7812	-57.6562		-57.5625	-63.9375	-64.9062	-66.2812	-66.4375	-63.4687	-65.0625		-63.9375	-66.6562	-59.0938	-61.2812	-59.75	-58.7812	-55.875		-64.5
	-64.2837	-66.7558	-60.8573	-67.1589	-67.7519	-64.631	-65.5672		-65.1641	-65.5699	-63.0732	-62.5114	-61.9496	-60.7013	-58.4855		-76.9299	-80.3941	-77.6165	-76.8675	-78.2095	-69.0028	-75.6191		-50.1875	-57.1562	-78.25	-78.7812	-47	-49.3438	-57.8438		-57.875	-64	-64.75	-65.9062	-66.2188	-63.375	-65		-63.9687	-66.5	-59.2812	-61.6562	-59.875	-59	-55.9375		-64.625
	-64.5022	-66.6622	-60.7013	-67.1277	-67.8143	-64.631	-65.6609		-65.3202	-65.5074	-63.0419	-62.5426	-61.856	-60.6077	-58.6415		-76.8675	-80.2693	-77.5229	-76.8675	-78.1783	-69.1277	-75.8064		-50.2812	-56.9375	-78.4688	-78.875	-47.2812	-49.4688	-57.5		-57.7812	-64.0625	-64.9688	-66.2188	-66.0312	-63.3125	-64.9688		-63.9063	-66.6562	-59.3438	-61.4062	-59.8438	-59	-55.875		-64.7188
	-64.3774	-66.194	-60.6077	-66.9092	-67.8455	-64.5998	-65.9417		-65.3202	-65.2266	-62.7923	-62.4802	-61.7	-60.7325	-58.7663		-77.1171	-80.4877	-77.8038	-76.6178	-78.0222	-69.1277	-75.8376		-50.0625	-56.9688	-78.625	-78.7812	-47.1875	-50.1562	-57.5625		-57.7812	-63.9687	-65.0625	-66.2812	-65.7812	-63.6562	-64.8125		-64.0312	-66.5938	-59.375	-61.4375	-59.9375	-58.9062	-55.875		-64.75
	-64.5958	-66.194	-60.358	-66.9092	-67.9079	-64.3813	-65.9105		-65.6323	-65.5387	-62.5738	-62.1369	-61.6063	-60.7637	-58.6415		-77.242	-80.3629	-77.6477	-76.493	-78.1158	-69.4398	-75.9312		-50.2188	-57.0625	-78.75	-78.625	-47.0938	-50.5625	-57.3125		-57.7188	-64.1562	-65.2812	-66.3125	-66.0312	-63.5938	-64.8438		-64.125	-66.8125	-59.6875	-61.4375	-60.0625	-58.9062	-56		-64.875
	-64.6894	-66.0692	-60.0771	-66.8156	-67.7519	-64.1316	-65.6609		-65.5699	-65.6635	-62.3866	-62.0121	-61.7312	-60.7637	-58.7351		-77.0235	-80.3317	-77.7413	-76.649	-78.0534	-69.3149	-76.1185		-50.2188	-57.0312	-78.875	-78.5625	-47.2188	-50.8125	-57.0625		-57.6875	-63.9687	-65.0938	-66.0625	-66.1562	-63.6562	-64.9688		-63.9375	-66.3438	-59.7812	-61.4688	-60.0938	-58.9688	-55.9688		-64.8125
	-64.7831	-65.8507	-59.9211	-66.8468	-68.0015	-64.3501	-65.6297		-65.5699	-65.3202	-62.4178	-61.6688	-61.6063	-60.6701	-59.0472		-77.0547	-80.2068	-77.9598	-76.6178	-78.0534	-69.4086	-76.0248		-50.1562	-56.8438	-79	-78.1562	-47.4688	-51.2812	-57.2188		-57.3438	-64.2188	-65.1562	-65.8438	-65.7812	-63.375	-65.125		-63.9687	-66.4688	-59.7812	-61.2812	-59.9688	-58.875	-55.9688		-64.9375
	-64.7519	-65.882	-59.8899	-66.8468	-67.9079	-64.3813	-65.5984		-65.6323	-65.7259	-62.1681	-61.7624	-61.8248	-60.5452	-58.9848		-77.1171	-80.3941	-77.6789	-76.5242	-78.0534	-69.3774	-76.1809		-50.0938	-56.5938	-79.4062	-78	-48.625	-51.6562	-57.25		-57.5	-64.1562	-64.8438	-65.5312	-65.9375	-63.5625	-64.9688		-63.8125	-66.4062	-60	-61.4688	-59.8438	-58.75	-55.8125		-65.0938
	-64.9703	-65.7883	-59.7026	-66.9716	-67.9703	-64.3501	-65.5048		-65.5699	-65.5074	-62.0121	-61.856	-61.8248	-60.6701	-58.9536		-77.1171	-80.2693	-77.8662	-76.649	-78.0846	-69.6582	-76.1809		-50.1875	-56.5625	-79.6875	-77.8438	-49.375	-51.9375	-57.2812		-56.9375	-64.0625	-65.2812	-65.4375	-65.9688	-63.7188	-64.9062		-63.9375	-66.4375	-60.125	-61.4375	-59.8438	-58.8438	-55.75		-65.125
	-64.9079	-65.445	-59.609	-66.8468	-68.0952	-64.1628	-65.5048		-65.3514	-65.445	-61.7312	-61.7312	-61.8248	-60.6389	-58.8288		-77.086	-80.4565	-77.9598	-76.493	-77.835	-69.8767	-76.4618		-50.0938	-56.4688	-79.5938	-77.8125	-49.9688	-52.0625	-57.1875		-57.3438	-63.9687	-64.9688	-65.125	-65.9688	-63.7812	-64.9375		-63.9687	-66.375	-60.125	-61.25	-59.6562	-58.9688	-55.4375		-65.1875
	-65.0327	-65.4138	-59.8274	-66.7532	-68.0327	-64.1004	-65.4736		-65.5699	-65.3202	-61.856	-61.6375	-62.1369	-60.514	-58.9536		-77.3356	-80.2693	-77.835	-76.649	-78.0846	-69.7519	-76.4306		-50.125	-56.5312	-79.875	-77.6562	-50.7188	-52.375	-57.3125		-57.25	-64.125	-64.9688	-65.1875	-65.9062	-63.75	-64.8125		-63.9687	-66.625	-60.1562	-61.0938	-59.5938	-59.0312	-55.5312		-65.125
	-65.1576	-65.1641	-59.7026	-66.8468	-68.0327	-64.1316	-65.4112		-65.3826	-65.3514	-61.856	-61.6375	-62.2305	-60.3892	-58.9224		-77.3356	-80.0508	-77.835	-76.6802	-77.8662	-69.8455	-76.493		-50.25	-56.25	-80.1562	-77.5625	-51.3438	-52.5938	-57.1562		-57.4375	-64.2812	-64.9375	-64.5312	-66.0938	-63.6875	-65.0312		-63.9063	-66.625	-60.25	-61.1562	-59.625	-58.9375	-55.4375		-65.1562
	-65.1264	-65.1641	-59.765	-66.9716	-68.1576	-63.8195	-64.9743		-64.9769	-65.3514	-61.7312	-61.8872	-62.2929	-60.3268	-58.8912		-77.3356	-80.0508	-77.835	-76.7739	-77.7413	-69.9079	-76.6178		-50.0625	-56.1875	-79.9688	-77.5	-51.9062	-52.6875	-56.9062		-57.1562	-64.5312	-64.8438	-64.5312	-65.9688	-63.5	-64.9688		-64.125	-66.4688	-60.4688	-61.25	-59.5938	-59.1875	-55.5625		-65.1562
	-65.0952	-64.696	-59.3281	-66.9716	-68.1888	-64.0068	-64.631		-65.2578	-65.0081	-61.856	-61.9808	-62.2929	-60.2956	-59.0784		-77.6789	-79.926	-78.1158	-76.7426	-77.835	-69.9079	-76.7114		-50.1875	-56.0312	-79.7812	-77.6562	-52.3438	-53.125	-57.0312		-57.0625	-64.2188	-64.8125	-64.4375	-65.75	-63.875	-65.0312		-63.9687	-66.2812	-60.4688	-61.0312	-59.625	-59	-55.5938		-65.125
	-65.0639	-64.3839	-59.2345	-67.0341	-67.9391	-64.0692	-64.6934		-65.0393	-64.7584	-61.4191	-61.8248	-62.0745	-60.1083	-59.1408		-77.6165	-79.7075	-78.0534	-76.6802	-77.8662	-70.1264	-76.8987		-50.4688	-56.0312	-79.5	-77.6562	-52.75	-53.2812	-56.9688		-57.375	-64.2812	-64.9688	-63.9687	-66.1562	-63.6562	-65.125		-63.9063	-66.4688	-60.7812	-60.875	-59.4062	-59.1562	-55.4688		-65.125
	-65.0015	-64.1655	-59.172	-67.0341	-67.7831	-64.2565	-64.631		-64.8521	-64.5088	-61.4503	-61.8248	-62.1993	-60.0459	-59.016		-77.5541	-79.7075	-78.0534	-76.7114	-77.8974	-70.2512	-76.9299		-50.2812	-55.875	-79.3438	-77.5938	-53.0625	-53.3125	-57.0625		-57.375	-64.0312	-64.9062	-64.3438	-66.0625	-63.3438	-64.6562		-63.875	-66.4375	-60.8125	-61.1562	-59.625	-58.9688	-55.3125		-65.1875
	-64.9391	-64.1031	-58.9848	-67.2213	-67.627	-64.0068	-64.2877		-64.7896	-64.3839	-61.5127	-61.9184	-62.2929	-59.9523	-58.8288		-77.5229	-79.4578	-78.3343	-76.8051	-77.835	-70.1576	-76.8675		-50.1562	-56	-79.6562	-77.625	-53.6875	-53.5	-56.875		-57.4375	-63.9687	-65.0625	-64.25	-65.7812	-63.75	-65		-63.9687	-66.625	-60.6562	-61.0312	-59.6562	-59.25	-55.5625		-65.2812
	-64.7831	-64.1655	-58.9536	-67.1589	-67.7206	-64.038	-64.3501		-64.9145	-64.1031	-61.7	-61.5439	-61.9496	-59.8274	-58.8288		-77.6477	-79.7387	-78.2407	-76.7114	-77.7413	-70.3136	-77.1796		-50.2812	-55.9062	-79.4375	-77.5938	-54	-53.5	-56.875		-57.4375	-64.2812	-64.9688	-64.1875	-65.8438	-63.4375	-64.9688		-63.9687	-66.5938	-61.1875	-61.3438	-59.875	-59.1562	-55.625		-65.25
	-64.6582	-64.0718	-59.2345	-67.2837	-67.627	-64.1004	-64.2565		-65.1017	-63.8846	-61.5439	-61.6688	-61.8248	-59.5466	-59.016		-77.6789	-79.5827	-78.4279	-76.7114	-77.835	-70.4697	-77.1171		-50.4688	-56.125	-79.5938	-77.75	-54.2812	-53.9062	-56.9688		-57.25	-64.2812	-65.1875	-64.4062	-65.9062	-63.5938	-64.875		-63.9687	-66.4062	-61.125	-61.375	-59.9062	-59.2188	-55.375		-65.2812
	-64.8143	-64.0406	-59.5466	-67.3461	-67.8143	-64.1004	-64.0068		-64.7272	-63.5413	-61.6063	-61.7312	-62.1681	-59.5153	-58.8288		-77.6165	-79.8011	-78.4279	-76.5554	-77.6477	-70.6257	-77.1796		-50.2812	-56.2812	-79.25	-77.4688	-54.75	-53.625	-56.75		-57.5312	-63.9687	-65.0625	-64.2188	-65.9375	-63.4062	-65.0625		-64	-66.4688	-61.0312	-61.2188	-60.0312	-59.4062	-55.5312		-65.3438
	-64.6582	-63.8222	-59.6402	-67.471	-67.7206	-64.194	-64.1004		-64.8833	-64.0406	-61.7936	-61.5751	-61.9808	-59.172	-58.6103		-77.7101	-79.6139	-78.5216	-76.7426	-77.3668	-70.6257	-77.3044		-50.3438	-56.3438	-79.4062	-77.6562	-55.3125	-53.75	-56.5312		-57.625	-64.4688	-65.0938	-63.9687	-65.7812	-63.3438	-65.25		-64.3438	-66.6875	-61.125	-61.5625	-60.125	-59.75	-55.8125		-65.4375
	-64.5958	-63.8534	-59.5466	-67.6582	-67.8767	-64.2877	-64.2565		-64.6024	-63.7285	-61.7936	-61.5127	-61.7312	-59.4841	-58.5791		-77.8662	-79.7075	-78.7088	-76.7426	-77.398	-70.6257	-77.398		-50.5	-56.0938	-79.0625	-77.6875	-55.75	-53.875	-56.4062		-57.6562	-64.25	-65.1875	-63.9687	-65.9062	-63.375	-65.0312		-64.0938	-66.8125	-61.25	-61.5625	-59.9062	-59.7188	-55.7812		-65.3438
	-64.5958	-63.8222	-59.7338	-67.7519	-67.6894	-64.2877	-64.2877		-64.7584	-64.0718	-61.9808	-61.5127	-61.7936	-59.2345	-58.1734		-77.835	-79.8323	-78.6776	-76.8363	-77.242	-70.7505	-77.3356		-50.4688	-55.5625	-78.9062	-77.4688	-55.9688	-54.0938	-56.5		-57.875	-64.3125	-65.0625	-64.1562	-65.875	-63.6875	-64.7188		-64.2188	-66.9062	-61.0625	-61.5625	-60.1562	-59.6562	-55.5938		-65.3125
	-64.5958	-63.7285	-59.6714	-67.8455	-67.627	-64.3813	-64.2253		-64.8521	-64.2591	-61.9496	-61.2943	-61.6063	-59.172	-58.5479		-77.9598	-79.7075	-78.8024	-76.8675	-77.398	-70.813	-77.3356		-50.2188	-55.7812	-78.875	-77.2812	-56.4062	-54.1562	-56.6875		-57.9688	-64.2812	-64.8125	-64.1875	-65.875	-63.75	-65.0312		-63.9687	-67.0938	-61.0625	-61.5	-59.9375	-59.625	-55.625		-65.3125
	-64.5958	-63.791	-59.7338	-68.0639	-67.8143	-64.3501	-64.194		-64.7584	-64.1967	-62.1993	-61.0758	-61.4191	-59.1408	-58.1734		-77.8038	-79.6763	-78.7712	-76.9923	-77.242	-70.9378	-77.4292		-50.375	-55.6562	-78.625	-76.7812	-56.8438	-54.125	-56.3438		-57.9688	-64.3438	-65.1562	-64.125	-66	-63.6875	-65.1875		-63.9063	-67.0938	-60.9688	-61.375	-59.9375	-59.7812	-55.5625		-65.25
	-64.5022	-63.8846	-59.8586	-67.9079	-67.8767	-63.9444	-64.1316		-64.7272	-64.0406	-62.0121	-61.0446	-61.4503	-58.7663	-58.2358		-77.8662	-79.6763	-78.9585	-77.0547	-77.242	-70.8442	-77.2732		-50.3438	-55.5625	-78.375	-76.5938	-57.0312	-54.2188	-56.5312		-58.0938	-64.4375	-64.875	-64.3438	-66.0312	-63.6562	-64.9375		-63.875	-67.2188	-60.9375	-61.2812	-60	-59.875	-55.6562		-65.1562
	-64.7206	-63.947	-59.9211	-67.9079	-67.8767	-64.1316	-64.038		-64.8833	-63.9782	-62.1369	-60.7949	-61.4191	-58.86	-58.2982		-77.8662	-79.8011	-78.8649	-77.0547	-77.0235	-70.813	-77.4292		-50.5	-55.5	-78.2188	-76.5625	-57.2188	-54.5312	-56.5625		-58.0625	-64.0312	-64.6562	-64.1875	-66.0312	-63.75	-64.875		-63.7812	-67.125	-60.7812	-61.2812	-59.9062	-59.9688	-55.4062		-65.1562
	-64.8143	-63.8534	-59.9523	-67.8455	-67.9079	-64.2253	-64.1004		-64.54	-64.1655	-62.0121	-60.9197	-61.2006	-58.7351	-58.5167		-77.8662	-79.6139	-79.0209	-77.1171	-77.1796	-70.7193	-77.4917		-50.4375	-55.5625	-78.1875	-76.375	-57.5625	-54.3438	-56.625		-58	-63.9063	-64.8438	-64.125	-66.0938	-63.625	-65.0625		-63.7812	-67.2188	-60.7812	-61.2188	-59.875	-59.9688	-55.5312		-65.0938
	-64.7519	-63.791	-59.8586	-67.8455	-67.9391	-64.3813	-64.2565		-64.2279	-63.7285	-62.449	-60.9822	-61.2006	-58.86	-58.6415		-77.9598	-79.6763	-79.1145	-77.1484	-77.0547	-70.4697	-77.6477		-50.5625	-55.8438	-77.6875	-76.5625	-57.9062	-54.6875	-56.7188		-57.9688	-63.9063	-64.625	-64.3438	-66.1875	-63.625	-65.0625		-63.625	-67.1875	-60.875	-61.4375	-59.9062	-59.7812	-55.625		-65.1875
	-64.9391	-63.5725	-59.9211	-67.9703	-67.9703	-64.1628	-63.9444		-64.3527	-63.791	-62.3554	-60.9822	-61.107	-58.423	-58.3606		-77.9286	-79.7699	-78.9273	-76.8675	-77.1484	-70.5009	-77.5229		-50.5	-55.875	-77.5312	-76.5625	-57.9688	-54.5625	-56.7188		-58.125	-64.1875	-64.8125	-64.1562	-66.25	-63.5938	-64.9688		-63.625	-67.4062	-60.75	-61.2812	-59.9062	-59.75	-55.5		-65.1875
	-65.0327	-63.5101	-59.7962	-68.0639	-68.0639	-64.4125	-64.1004		-64.1655	-63.6661	-62.1993	-60.8573	-61.1382	-58.3606	-58.3606		-77.8974	-79.489	-78.8336	-76.9923	-77.1171	-70.7193	-77.6477		-50.5625	-56.125	-77.5625	-76.125	-58.4375	-54.8125	-56.5		-58.25	-63.875	-64.5625	-64.3125	-66.125	-63.9687	-65.375		-63.6875	-67.4062	-60.7188	-61.2812	-59.9688	-59.875	-55.4062		-65.0938
	-64.9703	-63.6349	-59.609	-68.1576	-68.0327	-64.6622	-64.0692		-64.1031	-63.8846	-62.2305	-61.1382	-61.107	-58.2046	-58.5167		-78.3343	-79.8011	-78.9897	-77.1171	-77.1484	-70.6257	-77.8974		-50.4688	-55.9688	-77.5625	-76.0938	-58.4062	-54.8125	-56.75		-58.4062	-63.9375	-64.7188	-64.3438	-66.2812	-63.5625	-65.125		-63.7188	-67.5625	-60.5312	-61.3125	-59.9062	-59.8438	-55.5625		-64.875
	-64.9391	-63.5101	-59.2345	-68.0327	-68.22	-64.7246	-63.7883		-64.1343	-63.791	-62.1681	-60.8261	-60.9197	-58.0485	-58.7351		-78.3031	-79.8947	-78.8961	-77.1171	-76.9611	-70.5321	-77.835		-50.4688	-56	-77.4062	-76.3438	-58.5625	-55	-56.4062		-58.4375	-63.9687	-64.9688	-64.3438	-66.3125	-63.75	-65.4062		-63.875	-67.3438	-60.4375	-61.25	-59.7812	-59.9062	-55.25		-64.7188
	-65.1888	-63.4477	-59.1096	-68.3448	-68.0952	-64.8806	-63.882		-63.9158	-63.947	-62.3866	-61.107	-60.7325	-57.8613	-58.8912		-78.3031	-79.8323	-78.9897	-77.086	-77.1796	-70.376	-77.9598		-50.6562	-56.0938	-77.5938	-76	-58.75	-55.1875	-56.1562		-58.2188	-63.8125	-65.0625	-64.2188	-66.1562	-63.9063	-65.5		-63.8125	-67.2812	-60.3125	-61.2812	-59.5625	-59.9688	-55.3125		-64.5938
	-65.22	-63.6037	-58.9536	-68.4385	-68.1888	-65.0991	-63.7571		-63.9158	-63.8534	-62.1057	-60.6389	-60.7949	-57.9549	-58.9848		-78.3031	-79.926	-78.8961	-77.2108	-76.9299	-70.22	-77.9286		-50.5625	-56.0312	-77.375	-75.875	-58.8125	-55.4062	-56.1562		-58.2188	-63.75	-65.0625	-64.5938	-66.0312	-63.75	-65.4375		-64.0312	-67	-60.1875	-61.2188	-59.4688	-59.875	-55.3125		-64.5625
	-65.4072	-63.6037	-59.172	-68.6569	-68.1576	-65.1927	-63.5699		-63.8846	-63.8222	-62.2305	-60.8261	-60.7013	-58.1734	-59.0472		-78.5528	-79.6763	-78.8961	-77.1171	-76.8675	-70.1888	-77.8974		-50.875	-56.1562	-77.1875	-75.625	-58.9062	-55.5938	-56.3438		-58.5	-63.9375	-64.8438	-64.5625	-66.0312	-63.8125	-65.5		-64.1875	-67	-60	-61.2188	-59.375	-59.9375	-55.3125		-64.4688
	-65.6257	-63.3852	-58.9536	-68.6257	-67.9703	-65.4424	-63.5699		-63.6973	-63.9782	-62.1057	-60.7637	-60.7949	-57.9861	-59.2969		-78.74	-79.8011	-79.0521	-76.9923	-76.9611	-70.1888	-78.0222		-50.7188	-56.4062	-77.4375	-75.7188	-58.875	-55.4688	-56.125		-58.375	-64.125	-64.5625	-64.7188	-65.9375	-63.75	-65.4688		-64.1562	-67	-59.875	-61.1562	-59.4688	-59.75	-55.0938		-64.4375
	-65.7193	-63.4477	-58.8288	-68.6569	-68.0015	-65.536	-63.4138		-63.9158	-64.0406	-62.0745	-60.6077	-61.0134	-58.1734	-59.609		-78.7088	-79.8635	-79.0833	-77.0547	-76.8987	-70.3136	-77.991		-50.5625	-56.5938	-77.3438	-75.5625	-59.1875	-55.2188	-56		-58.0938	-64.0625	-64.7188	-64.6875	-65.9375	-63.6562	-65.2188		-64.2188	-66.9688	-59.75	-61.125	-59.5625	-59.6562	-55.125		-64.3125
	-65.6257	-63.4165	-58.8288	-68.5009	-68.0639	-65.7545	-63.6947		-63.7598	-64.0094	-61.8872	-60.8885	-60.8261	-57.9237	-59.7026		-78.5216	-79.8011	-79.2082	-76.9299	-76.8675	-70.1888	-78.147		-50.5938	-56.9062	-77.1562	-75.5312	-59.0938	-55.5938	-56		-57.9688	-64.0625	-64.5625	-64.8438	-65.9062	-63.5	-65.1875		-64.2188	-66.9375	-59.3125	-61.0312	-59.875	-59.7188	-54.8438		-64.0625
	-65.8442	-63.4477	-58.6415	-68.2512	-67.8143	-65.973	-63.6323		-63.6661	-63.8534	-61.9496	-60.514	-60.8885	-57.7989	-59.5778		-78.7088	-79.8011	-79.3018	-77.0547	-76.6802	-70.1576	-78.2719		-50.4062	-56.9375	-76.9688	-75.2812	-59.0625	-55.6875	-55.9062		-58.2188	-64.375	-64.7812	-65.125	-65.7188	-63.5	-65.4688		-64.4062	-67.125	-59.3438	-61.1562	-59.8125	-59.5	-54.9688		-63.9687
	-66.0314	-63.2916	-58.6727	-68.4072	-67.7831	-66.2226	-63.5074		-63.6037	-63.6037	-61.6063	-60.4828	-61.1382	-57.9549	-59.609		-78.7712	-79.7387	-79.333	-76.8987	-76.5866	-70.22	-78.147		-50.4688	-57.375	-77.1562	-75.2188	-59.4062	-55.75	-55.5625		-58.3438	-63.9687	-64.5312	-64.7188	-65.75	-63.4687	-65.3438		-64.4688	-67.0625	-59.125	-61.0938	-59.8438	-59.4375	-55.0625		-63.9375
	-66.0626	-63.2292	-58.7351	-68.3448	-67.7206	-66.2226	-63.7259		-63.5725	-63.5725	-61.5127	-60.6701	-61.0758	-57.7989	-59.7338		-78.8649	-79.8323	-79.489	-77.086	-76.649	-70.1264	-78.1158		-50.5625	-57	-77.2812	-75.4375	-59.4062	-55.5938	-55.5625		-58.4375	-64.1562	-64.9062	-65	-65.6562	-63.6562	-65.5		-64.2812	-66.9688	-59.0938	-60.875	-59.7188	-59.3125	-55.125		-63.9375
	-66.2499	-63.198	-58.9224	-68.3136	-67.7831	-66.1602	-63.5074		-63.6661	-63.5725	-61.107	-60.4828	-61.0446	-57.7052	-59.4217		-79.0521	-79.6451	-79.489	-77.1484	-76.4306	-70.0327	-78.2407		-50.5312	-57.3438	-76.7188	-75.4062	-59.5938	-55.8438	-55.5		-58.125	-64.1562	-64.4062	-65.0938	-65.9688	-63.6875	-65.5		-64.4062	-66.8125	-58.8125	-60.9062	-59.9688	-59.2812	-55.1875		-63.875
	-66.0938	-62.9795	-58.9536	-68.2512	-67.6582	-66.3475	-63.3514		-63.7285	-63.8222	-61.2318	-60.2956	-60.8573	-57.7989	-59.5153		-78.9897	-79.5202	-79.5202	-77.0547	-76.493	-69.9703	-78.0534		-50.7812	-57.6875	-77.0312	-75.375	-59.9375	-56.375	-55.4375		-58.2188	-64.4688	-64.9375	-65.1875	-65.6875	-63.7812	-65.4375		-64.375	-66.75	-58.5625	-60.9062	-59.875	-59.1562	-55.2188		-63.875
	-66.0938	-63.0419	-58.8912	-68.0327	-67.5022	-66.4099	-63.5074		-63.7598	-64.1967	-61.0134	-60.4828	-60.7949	-57.5492	-59.8274		-79.1769	-79.6451	-79.4578	-76.9923	-76.3993	-69.7831	-78.1158		-50.4062	-57.6875	-76.9688	-75.75	-61.0625	-56.4375	-55.4375		-58.2188	-64.3125	-64.8125	-65.4375	-65.75	-63.625	-65.5		-64.4062	-66.7812	-58.4062	-61.0938	-59.6875	-59.1875	-55.2188		-63.9063
	-65.9066	-63.0107	-58.9848	-67.7519	-67.3149	-66.4411	-63.5699		-63.8846	-64.3839	-61.3255	-60.358	-60.7013	-57.5492	-59.172		-79.2082	-79.2706	-79.489	-76.9611	-76.3369	-69.8143	-78.0222		-50.5625	-58.0312	-77.0625	-75.8438	-61.1875	-56.625	-55.4688		-58.1562	-64.3438	-64.7188	-65.0625	-65.7188	-63.875	-65.3438		-64.25	-66.9375	-58.4375	-61.2188	-59.5312	-59.25	-55.2188		-63.7812
	-65.7818	-62.5738	-58.86	-67.5958	-67.2213	-66.4411	-63.445		-63.8846	-64.3527	-61.3879	-60.3892	-60.7637	-57.7364	-59.2345		-79.1769	-79.3642	-79.489	-76.8987	-76.4306	-69.6582	-78.0846		-50.7188	-57.8438	-77.125	-76	-61.3125	-56.5938	-55.4375		-58.4375	-64.4375	-65.0312	-65.2188	-65.8125	-63.9375	-65.5938		-64.3438	-67	-58.625	-61.0938	-59.4375	-59.2812	-55.1875		-63.8125
	-65.7505	-62.4178	-58.9848	-68.0015	-67.3149	-66.3475	-63.3514		-64.1343	-64.6336	-61.3567	-60.0771	-60.6077	-58.0797	-59.0472		-79.0209	-79.489	-79.2394	-77.0547	-76.1809	-69.3774	-78.2095		-50.4062	-57.5312	-77.375	-76.0625	-61.3125	-56.6875	-55.2188		-58.9062	-64.2812	-64.9688	-65.2812	-65.6875	-63.5625	-65.3125		-64.0938	-66.9688	-58.6562	-61.2188	-59.25	-59.125	-55.1562		-63.5938
	-65.5945	-62.2929	-59.0784	-67.9079	-67.2525	-66.285	-63.1017		-64.2903	-64.8209	-61.5439	-60.2332	-60.6701	-57.8301	-58.9536		-79.0833	-79.3018	-79.1457	-76.9923	-76.493	-69.1589	-78.2095		-50.4062	-57.5938	-77.5625	-76	-61.7188	-56.9375	-55.2188		-58.4688	-64.3125	-64.7812	-65.4688	-65.6875	-63.7188	-65.5938		-64.125	-66.75	-58.6875	-61.0938	-59.125	-59.125	-55.1562		-63.5312
	-65.5009	-61.9808	-59.0784	-67.9079	-67.0965	-66.129	-62.9769		-64.6336	-64.9145	-61.6063	-60.4516	-60.951	-57.9237	-58.8912		-79.2082	-79.1457	-78.9273	-77.1796	-76.3993	-69.0341	-78.4279		-50.5938	-57.4375	-77.4062	-76.0625	-61.6562	-56.625	-55.4688		-58.5625	-64.375	-64.6875	-65.4688	-65.8438	-63.6875	-65.6562		-63.9063	-66.875	-58.625	-60.9688	-59.1562	-59.0625	-55.125		-63.4062
	-65.3136	-61.9184	-59.3593	-67.8767	-66.7844	-66.129	-62.9769		-64.9769	-64.696	-61.7	-60.2956	-60.9822	-57.8613	-58.8912		-79.3018	-79.0521	-79.1457	-76.8675	-76.3681	-68.7532	-78.3031		-50.5625	-57.8125	-77.0938	-76.1562	-61.875	-56.5	-55.3125		-58.9375	-64.0312	-65.0312	-65.625	-65.75	-63.5	-65.7812		-63.875	-66.75	-58.7812	-60.9688	-59	-59.0938	-55.25		-63.3438
	-65.1576	-61.8872	-59.609	-67.9391	-66.8156	-66.1602	-62.8833		-64.8521	-64.9769	-61.9184	-59.765	-61.3255	-57.8613	-58.6103		-79.4266	-79.0833	-79.1457	-77.1171	-76.5554	-68.7532	-78.0534		-50.5938	-57.75	-77	-76.3438	-61.9062	-56.2188	-55.1562		-58.9062	-64.3438	-64.8125	-65.9375	-65.4688	-63.75	-65.5625		-63.9687	-66.8125	-58.7812	-60.9062	-58.9688	-59.0625	-55.4062		-63.0938
	-65.2824	-61.8248	-59.8274	-68.1576	-66.9404	-66.0354	-62.9457		-65.289	-64.7896	-61.7936	-59.5466	-61.1694	-57.8613	-58.6103		-79.5202	-79.1145	-78.9897	-77.1171	-76.3369	-68.6595	-78.0846		-51.5625	-58.0938	-77.1875	-76.3125	-62.0938	-56.2188	-54.9688		-58.75	-64.4062	-64.9062	-65.7188	-65.2188	-63.8438	-65.75		-63.9063	-66.7812	-58.5938	-60.8125	-58.9062	-59.0938	-55.2188		-62.9062
	-65.376	-61.6375	-60.1083	-68.1888	-67.1589	-65.9105	-62.8833		-65.1641	-64.8209	-61.4503	-58.9536	-61.3567	-57.7989	-58.5791		-79.4578	-79.2394	-79.0521	-77.1796	-76.3993	-68.7532	-78.1783		-52.4688	-57.9062	-77.1875	-76.4688	-61.9062	-56.3438	-55		-58.9375	-64.4688	-65.0938	-65.875	-65.3125	-63.6562	-65.7812		-63.9375	-66.9062	-58.3125	-60.9062	-58.8125	-58.9375	-55.2188		-62.7813
	-65.3448	-61.7312	-60.2019	-68.0952	-67.2525	-65.7857	-62.8209		-65.2578	-64.9145	-61.5127	-58.5479	-61.2318	-57.9861	-58.5479		-79.7075	-79.2706	-78.9585	-77.1796	-76.3057	-68.6283	-78.1158		-52.4062	-57.9062	-77.3438	-76.9375	-62.125	-56.0625	-55		-59.0312	-64.5938	-64.9062	-65.9375	-65.5	-63.5938	-65.7188		-63.7812	-66.9062	-58.2812	-60.9688	-58.75	-59	-55.125		-62.6563
	-65.0952	-61.4503	-60.1395	-68.22	-67.3461	-65.7233	-62.8521		-64.9145	-65.1017	-61.5751	-58.1422	-61.1694	-57.9549	-58.7975		-79.7387	-79.0833	-79.1457	-77.1484	-76.3369	-68.3475	-78.2719		-52.2812	-58.25	-77.25	-76.9375	-61.8125	-56	-55.0625		-59.2188	-64.6875	-65.1875	-66.4062	-65.375	-63.9375	-65.5625		-64.0625	-66.8125	-58.125	-60.8438	-58.75	-59.0312	-55.0938		-62.3125
	-64.9703	-61.263	-60.1395	-67.9079	-67.7206	-65.4424	-62.8521		-64.9145	-65.1329	-61.6063	-57.7052	-61.3255	-57.9237	-58.9848		-79.8947	-79.0833	-79.333	-77.3668	-76.3993	-68.6283	-78.147		-52.0625	-58.125	-76.7188	-76.9062	-61.6562	-56.0938	-55.3125		-59	-64.8438	-65.0312	-66.3438	-65.4375	-63.6562	-65.75		-64.125	-66.75	-58.0938	-60.8125	-58.8438	-58.9688	-55.1875		-62.3125
	-64.9703	-61.6063	-60.2644	-67.8143	-67.9703	-65.1615	-62.7272		-65.0081	-65.1329	-61.3879	-57.2683	-61.3879	-57.9861	-58.6415		-79.8323	-78.9585	-79.3954	-77.3044	-76.4618	-68.5035	-78.4279		-51.9062	-58.25	-76.75	-77.0625	-61.875	-55.9688	-55.1875		-59.2812	-64.9375	-65.125	-66.2188	-65.4375	-63.875	-65.7188		-64.25	-66.875	-58.2812	-60.5938	-58.875	-59	-55.125		-62.2188
	-65.0015	-61.3567	-60.1083	-67.7206	-68.1264	-65.1615	-62.6648		-64.8833	-64.8521	-61.4815	-57.3307	-61.6063	-58.2358	-58.8288		-79.9572	-78.9897	-79.3642	-77.398	-76.2433	-68.5347	-78.3343		-51.5938	-58.0938	-76.375	-76.9688	-61.7188	-55.875	-55.25		-59	-64.75	-65.1562	-66.6562	-65.2188	-63.875	-65.8125		-64.3125	-66.6562	-58.1875	-60.8438	-59.0625	-59.0938	-55.5938		-62.1562
	-65.0639	-61.6375	-60.2956	-67.5022	-68.3136	-65.1615	-62.5712		-64.8521	-65.1017	-61.5127	-57.3619	-61.4815	-58.4855	-58.4542		-79.7387	-78.8961	-79.4578	-77.5229	-76.1185	-68.5971	-78.3655		-51.8125	-58.375	-75.9062	-76.9062	-61.5	-55.625	-55.4375		-58.5625	-64.7188	-65.3125	-66.5625	-65.4688	-63.75	-65.7188		-64.0938	-66.6562	-58.2188	-60.9062	-58.9062	-59.3125	-55.5625		-61.9688
	-64.7831	-61.5751	-60.1083	-67.5022	-68.4072	-64.8494	-62.6024		-65.0081	-65.3514	-61.7	-57.4868	-61.3879	-58.5167	-58.6415		-79.8323	-79.0833	-79.6139	-77.5853	-76.3369	-68.5035	-78.4279		-51.6562	-58.5938	-75.9375	-76.8438	-61.4688	-55.5938	-55.5625		-58.5625	-65.0938	-65.375	-66.5625	-65.0312	-63.6875	-65.875		-64.4062	-66.4062	-57.9062	-61	-58.9375	-59.0938	-55.7812		-62
	-64.8143	-61.7936	-60.0459	-67.3461	-68.5633	-64.7558	-62.3215		-64.8521	-65.289	-61.7624	-57.7364	-61.7312	-58.6103	-58.6727		-79.8635	-79.1769	-79.4578	-77.6165	-76.3057	-68.6595	-78.5216		-51.5938	-58.4375	-75.5625	-77.0938	-61.1562	-55.7812	-55.5		-58.3438	-64.7812	-65.4688	-66.4375	-65.2812	-63.8125	-65.5938		-64.5312	-66.5	-57.875	-61.1875	-58.75	-59.2812	-55.5625		-61.625
	-64.9079	-61.7936	-60.358	-67.2525	-68.8754	-64.8182	-62.2903		-64.7896	-65.4138	-62.0433	-57.8613	-61.6375	-58.86	-58.5167		-79.9572	-79.4578	-79.6139	-77.7101	-76.3057	-68.3787	-78.74		-51.2812	-58.4062	-74.8438	-77.0312	-61.5	-55.875	-55.1562		-58.625	-64.7812	-65.375	-66.625	-65.3438	-63.9375	-65.9062		-64.375	-66.375	-57.8125	-61.125	-58.5938	-59.3125	-55.7812		-61.625
	-64.9079	-61.7312	-60.2956	-67.1901	-69.0938	-64.7246	-62.2591		-64.54	-65.1017	-62.3554	-58.1734	-61.7	-58.86	-58.5167		-79.926	-79.2706	-79.4578	-77.7101	-76.2121	-68.3787	-78.6776		-51.3125	-58.3438	-74.7188	-76.5938	-61.25	-55.7812	-55.0312		-58.5	-64.9688	-65.6562	-66.6562	-65.625	-64.0938	-65.8125		-64.5312	-66.5938	-57.6875	-61.2812	-58.5312	-59.3125	-55.8438		-61.625
	-64.6894	-61.4815	-60.3268	-66.8468	-69.1251	-64.5061	-62.1655		-64.5088	-64.9145	-62.2305	-58.267	-61.5751	-58.7975	-58.2982		-79.6139	-79.489	-79.7075	-77.7101	-76.3369	-68.4411	-78.7088		-51.125	-58.4375	-74.9062	-76.6562	-61.25	-55.6562	-55.125		-58.625	-64.7812	-65.4062	-66.6562	-65.0938	-63.9063	-66.0938		-64.3438	-66.4375	-57.5	-61.375	-58.5625	-59.3125	-55.75		-61.4688
	-64.5022	-61.263	-60.1395	-66.5035	-69.4683	-64.7558	-62.3527		-64.5088	-65.0081	-62.2929	-58.0485	-61.6375	-59.0784	-58.6415		-79.6451	-79.5202	-79.7699	-77.8038	-76.2745	-68.5659	-78.9585		-51.1562	-58.4375	-74.9062	-76.6875	-61.25	-55.625	-55.0312		-58.2188	-64.8125	-65.3438	-66.5938	-65.375	-64.125	-66.0938		-64.5625	-66.4062	-57.5312	-61.125	-58.4688	-59.2188	-55.875		-61.1562
	-64.471	-61.107	-60.2019	-66.4723	-69.6868	-64.8182	-62.1967		-64.4463	-64.9145	-62.7299	-58.0485	-61.5127	-59.3281	-58.5791		-79.5515	-79.6451	-79.7699	-77.8974	-76.2121	-68.4411	-78.8336		-51.0625	-58.8125	-74.6562	-76.75	-61.25	-55.75	-55.2188		-58.4062	-65.0312	-65.3438	-66.5	-65.2188	-63.9687	-66		-64.5312	-66.375	-57.6562	-61.0312	-58.5312	-58.9688	-55.8438		-61.0625
	-63.9404	-60.951	-60.1083	-65.9417	-69.6868	-64.5686	-62.0718		-64.0094	-65.1641	-62.6674	-58.3918	-61.7	-59.3593	-58.8912		-79.5515	-79.5202	-79.7387	-77.991	-76.3681	-68.3475	-78.9585		-50.9688	-59	-74.4688	-76.4062	-61.3438	-55.625	-55.0625		-58.4688	-64.7188	-65.5	-66.7188	-65.5938	-64.0938	-65.75		-64.6875	-66.5625	-57.5938	-61.125	-58.5	-59.0938	-55.9688		-60.875
	-63.8468	-60.9197	-60.1395	-65.7233	-69.7492	-64.7558	-62.1343		-63.9158	-65.3202	-62.6674	-58.5791	-61.6688	-59.3593	-59.016		-79.6139	-79.5827	-79.6139	-77.8038	-76.4306	-68.285	-79.0209		-50.75	-58.9062	-74.7812	-76.3438	-61.1875	-55.75	-55.375		-58.25	-64.7812	-65.6562	-66.4688	-65.4062	-64.125	-65.9062		-64.7812	-66.5625	-57.7188	-61.0312	-58.6562	-58.875	-56.125		-60.8125
	-63.722	-60.8261	-60.0771	-65.6921	-69.9677	-64.8494	-62.2591		-63.7598	-65.4138	-62.7923	-58.7351	-61.6063	-59.4217	-59.0784		-79.4266	-79.5202	-79.9572	-77.7413	-76.3057	-68.129	-79.0209		-50.9062	-58.7812	-75	-76.7812	-61.0625	-55.7812	-55.4062		-58.3125	-64.9375	-65.6562	-66.0625	-65.5312	-64.3125	-65.9375		-64.7812	-66.5938	-57.6875	-60.9375	-58.6562	-58.9375	-56.4688		-60.5
	-63.6908	-61.0446	-60.1395	-65.6921	-70.1549	-64.5061	-62.3839		-63.7598	-65.4138	-62.7923	-59.0784	-61.7312	-59.5153	-59.5466		-79.3018	-79.6451	-79.7075	-77.991	-76.2433	-68.129	-79.1457		-50.5625	-59.0312	-75.0312	-76.7188	-60.875	-55.9688	-55.375		-58.2188	-65.0938	-65.4062	-66.1562	-65.5312	-64.5	-66.0312		-64.6562	-66.5	-57.6562	-60.9062	-59.0625	-59	-56.3438		-60.4375
	-63.5035	-61.2318	-60.2019	-65.6297	-70.0613	-64.5686	-62.2591		-64.0718	-65.3826	-62.8235	-59.2657	-62.0433	-59.8274	-59.5466		-79.2706	-79.7387	-79.5827	-77.6789	-76.1185	-68.0354	-79.1769		-50.875	-59.25	-74.9062	-76.7812	-61.1562	-55.875	-55.0938		-57.9375	-64.7188	-65.8125	-65.9062	-65.7188	-64.0312	-66.0938		-64.5938	-66.4062	-57.625	-60.7812	-59.1562	-59.0625	-56.0938		-60.375
	-63.6908	-61.2006	-59.9523	-65.5984	-70.1861	-64.631	-62.1967		-63.947	-65.6011	-62.6674	-59.3281	-62.2305	-59.9835	-59.5466		-79.3018	-79.5827	-79.8635	-77.8038	-76.3369	-68.1914	-79.1769		-50.6562	-59.125	-75.0312	-76.6562	-61.2188	-55.9062	-55.1562		-58.1562	-64.4688	-65.8125	-65.7188	-65.2812	-64.25	-65.9062		-64.7812	-66.4688	-57.5312	-60.9062	-59.125	-58.875	-56.125		-60.3125
	-63.5035	-61.263	-59.8586	-65.6609	-70.2798	-64.8494	-62.3527		-63.9158	-65.5074	-62.8859	-59.5466	-62.3241	-60.1395	-59.5466		-79.4578	-79.6451	-79.7075	-77.8662	-76.3057	-67.973	-79.2082		-50.2812	-59.3438	-75	-76.9062	-61.2188	-55.9062	-55.4688		-58	-64.875	-65.5625	-65.7812	-65.5625	-64.2188	-65.9062		-64.8438	-66.125	-57.375	-60.7188	-59.4375	-58.875	-56.1562		-60.2812
	-63.5347	-61.2943	-59.9835	-65.536	-70.4358	-64.6934	-62.3215		-63.9158	-65.6323	-62.6362	-59.9523	-62.4178	-60.2332	-59.5778		-79.489	-79.5827	-79.7387	-77.991	-76.3057	-68.0666	-79.333		-50.375	-59.5625	-75.0938	-76.9688	-61.25	-56	-55.7188		-57.7812	-64.8125	-65.8438	-65.8125	-65.2188	-63.9687	-66.0625		-64.7812	-66.125	-57.4375	-60.75	-59.2812	-59.0625	-56.0625		-60.2188
	-63.3787	-61.6375	-60.1707	-65.7545	-70.5607	-64.6622	-61.9158		-63.8846	-65.7259	-62.5738	-59.8899	-62.2305	-60.2019	-59.3593		-79.2082	-79.6763	-79.8011	-77.991	-76.493	-67.973	-79.3642		-50.1875	-59.4375	-75.3438	-76.625	-61.1875	-55.9688	-54.7188		-57.9062	-64.9688	-65.9375	-65.6875	-65.3125	-63.6875	-65.9688		-64.9688	-66.0312	-57.6562	-61	-59.4375	-59.0312	-56.0625		-60.1875
	-63.3475	-61.7624	-60.3268	-65.536	-70.7479	-64.5373	-62.0094		-63.6661	-65.9756	-62.5738	-59.9211	-62.2617	-60.2019	-59.7026		-79.333	-79.8947	-79.6451	-78.1158	-76.4306	-68.2226	-79.3642		-50.2188	-59.7188	-75.0938	-76.7188	-61.0625	-56.25	-53.7812		-58.0625	-64.9688	-65.9688	-65.375	-65.1875	-64.0625	-66.4375		-65.1875	-66.2188	-57.625	-61.0625	-59.4062	-59	-56.25		-60.1875
	-63.285	-61.7936	-60.2644	-65.5048	-70.7791	-64.5686	-62.0406		-63.5725	-65.5074	-62.9483	-59.8899	-62.6362	-59.9211	-59.5778		-79.333	-79.6763	-79.7387	-78.2407	-76.3369	-68.285	-79.489		-49.9688	-59.5625	-75.3125	-76.8125	-60.9062	-56.2188	-52.875		-57.875	-64.9688	-66.0625	-65.4375	-65.2188	-64.0938	-65.9688		-65.0312	-66.0625	-57.5938	-61.125	-59.4688	-59	-56.0625		-60.0312
	-63.0042	-61.9496	-60.3268	-65.4112	-70.8727	-64.2877	-61.8534		-63.1668	-65.3514	-62.7299	-59.9211	-62.5114	-59.7026	-59.8586		-79.3018	-79.5515	-79.7387	-78.2095	-76.5242	-68.3787	-79.4578		-49.8438	-59.75	-75.5	-76.6562	-60.7812	-56.1562	-52.0625		-57.6562	-65.125	-66.0938	-65.125	-65.2812	-63.7188	-65.9688		-65.125	-66.2188	-57.9062	-60.9688	-59.4062	-59.0938	-55.9062		-60
	-62.9417	-62.1681	-60.3892	-65.4424	-71.0288	-64.1628	-62.0094		-63.2916	-65.289	-62.7611	-59.4217	-62.7923	-59.6402	-60.1707		-79.2394	-79.5827	-79.6451	-78.1783	-76.493	-68.1914	-79.5515		-49.6875	-59.6562	-76.0625	-77.0938	-60.75	-56.2188	-52.4375		-57.4688	-65.0938	-66.3125	-64.8438	-65.0312	-63.875	-66.125		-65.0625	-66.125	-57.9375	-60.9688	-59.5625	-59.2188	-55.9375		-59.9062
	-62.9105	-62.1993	-60.2956	-65.5048	-71.1848	-64.1628	-61.791		-63.4477	-65.5699	-63.0419	-59.2657	-62.8235	-59.7026	-60.1395		-79.1457	-79.7699	-79.7387	-78.4279	-76.2433	-68.5035	-79.3954		-49.7188	-59.5	-76.125	-77	-60.4688	-56.3438	-51.6875		-57.4375	-65.2188	-65.9688	-64.6875	-64.9688	-63.875	-66.0625		-65.2188	-66.2812	-58.0312	-61.1875	-59.3125	-59.4062	-55.875		-59.9375
	-62.8793	-62.449	-60.5452	-65.3488	-71.1848	-63.9756	-61.8846		-63.198	-65.6635	-62.7299	-59.2033	-62.9483	-59.6402	-60.3892		-78.9273	-79.6451	-79.5202	-78.2407	-76.0873	-68.3163	-79.333		-49.375	-59.6562	-76.1875	-77.0625	-60.1875	-56.4688	-51.0625		-57.125	-65.1562	-66.2188	-64.3438	-64.9688	-63.8438	-65.9688		-65.0938	-66.1562	-58.2812	-61.1875	-59.4688	-59.2188	-55.9375		-59.9375
	-63.0354	-62.6362	-60.5452	-65.0679	-71.2785	-63.8507	-61.6037		-63.354	-65.6947	-62.6674	-59.4529	-63.3228	-59.6714	-60.4516		-79.1457	-79.5515	-79.5827	-78.2407	-76.0561	-68.3475	-79.4266		-49.5	-59.75	-76.4688	-77.0938	-60	-56.6875	-50.5		-57.4688	-65.0625	-66.0625	-64.5938	-65.2188	-63.9375	-66.2188		-64.9688	-66.2188	-58.2812	-61.2188	-59.375	-59.2812	-55.5938		-59.9688
	-62.9417	-62.6986	-60.7949	-65.4424	-71.1224	-63.7883	-61.6661		-63.0419	-65.5699	-62.7611	-59.5466	-63.0419	-59.3281	-60.0147		-79.0209	-79.5827	-79.6139	-78.3343	-75.9	-68.1602	-79.489		-49.4062	-60	-76.75	-77.0312	-60	-56.8438	-49.9688		-57	-64.9062	-66.2188	-64.6875	-65.0625	-64.2812	-66.2188		-65.125	-66.125	-58.3438	-61.3438	-59.375	-59.1875	-55.6875		-60.125
	-62.7545	-62.7611	-60.951	-65.4112	-71.2473	-63.8195	-61.8222		-62.9483	-65.445	-62.7611	-59.6402	-62.9483	-59.172	-59.7338		-78.8649	-79.7699	-79.5827	-78.4903	-76.0873	-68.1914	-79.6139		-49.4375	-59.75	-76.7812	-77.4062	-60.0938	-56.8438	-50.2188		-56.8438	-65.2188	-66.375	-64.25	-65.2188	-63.9687	-66.1875		-65.0938	-66.0625	-58.3125	-61.0625	-59.375	-59.3125	-55.875		-60.375
	-62.7545	-62.8859	-60.8885	-65.5048	-71.4033	-63.7571	-61.5413		-63.2292	-65.3514	-62.8235	-59.9835	-62.9795	-59.1408	-59.8586		-78.8336	-79.7387	-79.2706	-78.5216	-75.9	-67.973	-79.6763		-49.5625	-59.9062	-76.4062	-77.4375	-59.875	-56.9375	-50.4375		-56.8438	-65.3125	-66.3125	-64.2188	-65.2812	-64.1562	-66.1875		-65.0938	-66.0625	-58.3438	-61.3125	-59.5	-59.3125	-55.8125		-60.4375
	-62.536	-62.7923	-61.0134	-65.5672	-71.4033	-63.7259	-61.5101		-63.354	-64.9457	-62.8859	-60.0771	-63.0419	-58.86	-59.7338		-78.8024	-79.6139	-79.0833	-78.4279	-76.0248	-67.8481	-79.7387		-49.625	-59.7188	-76.6875	-77.6562	-60.0938	-57.2188	-50.6875		-56.5	-65.125	-66.2188	-64.125	-65.125	-63.9687	-66		-64.9688	-66.1562	-58.6562	-60.9375	-59.3438	-59.1562	-55.6562		-60.625
	-62.38	-62.9171	-60.514	-65.8169	-71.2473	-63.7259	-61.4477		-63.1668	-64.6024	-62.6986	-59.8899	-63.0419	-58.8912	-59.8274		-78.7088	-79.5202	-79.3018	-78.3967	-76.1497	-67.8793	-79.7699		-49.6875	-59.6562	-76.2812	-77.625	-60.0938	-56.8438	-51.1875		-56.6562	-65.3125	-66.1875	-64.4688	-65.375	-64.2188	-66.1562		-64.9688	-66.3438	-58.625	-61.1875	-59.5625	-59.0312	-55.625		-60.6562
	-62.3488	-63.2916	-60.5764	-65.6297	-71.4969	-63.6947	-61.4477		-63.0732	-64.8209	-62.3241	-59.8274	-62.9171	-58.86	-59.765		-78.8336	-79.4578	-79.0833	-78.4903	-75.9624	-67.7545	-79.8323		-49.875	-59.5938	-76.4688	-77.625	-60.375	-56.8125	-51.375		-56.8125	-65.0938	-66.1875	-64.4688	-65.3125	-64	-66.2188		-64.9688	-66.2188	-58.75	-61.0625	-59.6562	-59.125	-55.9062		-60.7188
	-62.1303	-63.5101	-60.6077	-65.6921	-71.4969	-63.8507	-61.2916		-62.3241	-64.8521	-62.1369	-59.765	-63.0732	-58.9224	-59.8274		-78.9585	-79.4266	-79.1145	-78.2719	-75.8376	-67.6609	-79.6451		-49.8125	-59.7812	-77.125	-77.8438	-60.2188	-56.75	-52.0312		-56.7812	-64.8125	-65.9688	-64.5312	-65.2188	-64.125	-66.1562		-64.8438	-66.1562	-58.7188	-60.9375	-59.75	-59	-55.7812		-60.875
	-61.9118	-63.6349	-60.6389	-65.6297	-71.653	-64.1004	-61.3228		-62.1057	-64.9457	-61.7312	-59.6714	-63.3852	-58.6727	-60.0147		-78.584	-79.5827	-79.2394	-78.3343	-75.5567	-67.5048	-79.926		-50.0625	-59.4062	-77.375	-77.875	-60.4062	-56.625	-52.0938		-57.0625	-65.25	-66.25	-64.25	-65.5625	-64.3125	-66.0938		-64.9062	-66.1875	-58.75	-60.9375	-59.7812	-59.0938	-55.75		-60.875
	-62.0991	-63.4477	-60.5452	-65.6297	-71.5906	-63.9756	-61.3228		-61.9808	-65.1017	-61.6688	-59.8586	-63.3852	-58.5167	-59.7962		-78.7088	-79.489	-79.2706	-78.3655	-75.4007	-67.3488	-79.8323		-49.6875	-59.6562	-77.3125	-77.9375	-60.375	-56.625	-52.375		-57.0938	-65	-66.2188	-64.25	-65.2812	-63.875	-66.1562		-64.7812	-65.9688	-58.8438	-61.0312	-60	-59.1562	-55.9375		-60.9375
	-62.1927	-63.5101	-60.358	-65.4424	-71.6218	-64.0692	-61.3228		-62.0121	-64.5712	-61.5751	-59.765	-63.3228	-58.2982	-59.6714		-78.7088	-79.4266	-79.1769	-78.3967	-75.5879	-67.3176	-79.926		-49.8125	-59.625	-77.0938	-77.8125	-60.4375	-56.2812	-52.8438		-57.0938	-65	-66.25	-64.125	-65.8125	-64.125	-66.1875		-64.8125	-66.125	-59	-60.9688	-60.1875	-59.0625	-55.9062		-60.9375
	-62.0055	-63.6037	-59.8586	-65.1927	-71.7778	-64.1004	-61.354		-61.856	-64.8209	-61.3567	-59.5153	-63.5413	-58.0797	-59.2657		-78.5216	-79.489	-79.2082	-78.4279	-75.4319	-67.2864	-80.0196		-49.6875	-59.8125	-77	-77.5625	-60.3438	-56.2188	-53.0938		-56.9688	-64.7812	-66.375	-64.0938	-65.4375	-63.875	-65.9688		-64.9688	-66.1562	-58.75	-61.2188	-60.0938	-59.0312	-55.7188		-61
	-62.0991	-63.6349	-59.8899	-64.9743	-71.653	-64.3189	-61.3852		-62.0121	-64.8833	-60.9822	-59.3593	-63.5725	-58.0485	-59.4841		-78.7088	-79.3954	-79.3642	-78.5216	-75.5879	-67.4112	-80.082		-49.8125	-59.8125	-77.1562	-77.625	-60.0625	-56.1562	-53.625		-57	-65.0625	-66.5625	-64.1875	-65.4375	-63.8438	-66.0938		-64.875	-65.9688	-58.75	-61.0625	-60.125	-59.1562	-55.5312		-61.125
	-61.9743	-63.4789	-59.8586	-64.7558	-71.5281	-64.1628	-61.5101		-62.3554	-64.6024	-61.0134	-59.6714	-63.4789	-58.0173	-59.5153		-78.5216	-79.3954	-79.333	-78.3967	-75.5879	-67.5984	-80.0508		-49.8125	-59.9375	-77.2188	-77.75	-60.1875	-56.0625	-53.8125		-57.1875	-65.25	-66.4375	-64.1562	-65.625	-63.9063	-66.4062		-64.75	-66.0625	-59	-61.0312	-60.2188	-58.9688	-55.7188		-61.1875
	-62.1927	-63.4789	-59.8274	-64.6622	-71.5593	-64.0068	-61.198		-62.2929	-64.6024	-61.1382	-59.5153	-63.6661	-57.9861	-59.609		-78.3343	-79.333	-79.489	-78.74	-75.6191	-67.4112	-80.2068		-49.6875	-59.9062	-77.0312	-77.875	-59.7812	-55.8125	-54.0938		-57.4062	-65.1875	-66.1875	-64.125	-65.4688	-63.9687	-66.2188		-64.625	-65.9688	-58.875	-61	-60.3125	-59.125	-55.7188		-61.0938
	-62.0991	-63.5101	-59.765	-64.8806	-71.5281	-63.8507	-60.9795		-62.2617	-64.6024	-61.2943	-59.2969	-63.7598	-57.8301	-59.5153		-78.4903	-79.4266	-79.489	-78.3967	-75.744	-67.5672	-80.238		-49.4375	-59.5312	-76.8125	-78	-59.8125	-55.75	-54.3125		-57.3438	-65.0938	-66.3438	-63.7812	-65.375	-63.75	-66.2812		-64.3438	-65.9062	-58.875	-60.9062	-60.375	-58.875	-55.4688		-61.1562
	-61.8494	-63.4789	-59.8274	-64.9118	-71.3721	-63.8507	-60.8235		-62.2929	-64.7584	-61.263	-59.609	-63.4165	-57.8613	-59.6714		-78.3967	-79.489	-79.5827	-78.3967	-75.5567	-67.5984	-80.0196		-49.4375	-59.4062	-76.6875	-78.1875	-59.875	-55.6562	-54.5938		-56.9688	-65.2188	-66.2188	-63.7188	-65.5312	-63.9375	-66.2188		-64.0938	-65.7188	-58.8438	-61.0312	-60.5625	-59.1562	-55.4688		-61.1875
	-61.6622	-63.6349	-59.765	-64.9743	-71.7466	-63.9132	-60.8235		-62.5426	-64.8521	-61.2318	-59.4529	-63.5725	-57.8301	-58.9224		-78.3967	-79.4578	-79.3642	-78.6464	-75.4319	-67.536	-80.1444		-49.4375	-59.3125	-76.75	-78.1875	-59.5312	-55.375	-54.9375		-57.4688	-65.0938	-66.5938	-63.9687	-65.3438	-63.875	-66.0938		-63.75	-65.9375	-58.75	-61	-60.3125	-59.0625	-55.625		-61.2812
	-61.4749	-63.7598	-60.0147	-64.787	-71.5281	-63.882	-60.8235		-62.6986	-64.7896	-61.0134	-59.6714	-63.5101	-57.8613	-58.7975		-78.2719	-79.3954	-79.4578	-78.4591	-75.4943	-67.5048	-80.1756		-49.3125	-59.2188	-76.5312	-78.1875	-59.5	-55.3438	-55		-57.5938	-65.1562	-66.3438	-63.5312	-65.3125	-63.8125	-66.3125		-63.6562	-65.625	-58.5625	-60.875	-60.4375	-59	-55.5		-61.3125
	-61.5373	-63.791	-59.8899	-65.1615	-71.7466	-63.882	-60.9483		-62.8547	-64.9769	-60.6077	-59.6714	-63.3228	-57.7364	-58.6103		-78.2719	-79.5827	-79.2082	-78.584	-75.4943	-67.5048	-80.3317		-49.4062	-59.3438	-76.5938	-77.9375	-59.2188	-55.2188	-55.1562		-57.3438	-65	-66.3438	-63.0938	-65.4062	-63.9375	-66.3125		-63.5938	-65.7188	-58.875	-61.1875	-60.375	-59.0312	-55.625		-61.3438
	-61.4437	-63.8222	-60.1707	-65.1615	-71.7466	-63.6635	-61.0107		-62.9171	-65.1017	-60.8573	-60.0147	-63.1356	-57.4243	-58.3606		-78.1783	-79.4266	-79.3642	-78.74	-75.2134	-67.38	-80.3317		-49.2812	-59.5312	-76.4688	-77.9375	-59.4688	-55.3438	-55.125		-57.6875	-64.9688	-66.5625	-63.0312	-65.5625	-63.9375	-66.3125		-63.4687	-65.5625	-58.9375	-60.9062	-60.375	-58.7812	-55.7188		-61.4062
	-61.4749	-63.8846	-60.0459	-65.2239	-71.8714	-63.6323	-61.2292		-63.0732	-65.5074	-60.6389	-60.1395	-62.7923	-57.5492	-57.9861		-78.2407	-79.5202	-79.2394	-78.8336	-75.3382	-67.3488	-80.5189		-48.9688	-59.5625	-76.1562	-77.5938	-59.0625	-55.1875	-55.2188		-57.5938	-65.0938	-66.375	-63.0312	-65.5	-63.9687	-66.375		-63.375	-65.5625	-59	-61.0625	-60.4375	-58.875	-55.875		-61.625
	-61.4437	-63.947	-60.2332	-65.1615	-71.809	-63.5074	-60.9483		-63.3228	-65.5699	-60.4204	-60.2956	-62.2617	-57.2683	-58.0797		-78.2719	-79.3642	-79.2082	-78.8649	-75.4631	-67.2551	-80.3941		-49.0938	-59.375	-76.0938	-77.125	-59.1875	-55.3438	-55.4375		-57.7812	-64.8438	-66.6562	-62.9062	-65.8438	-63.9687	-66.3125		-63.1875	-65.4375	-59.0312	-61.125	-60.5312	-59	-55.9062		-61.6875
	-61.2877	-64.0406	-60.2644	-65.0991	-71.7466	-63.6947	-61.1044		-63.198	-65.289	-60.514	-60.4204	-62.7299	-57.2683	-57.9549		-78.2095	-79.3954	-79.3954	-78.7088	-75.3382	-67.1303	-80.3005		-49.0938	-59.6875	-76	-76.9062	-59.2812	-55.4688	-55.4062		-57.6875	-64.875	-66.6875	-62.875	-65.4688	-64.0938	-66.3438		-63.0625	-65.625	-59	-61.2188	-60.4688	-58.5938	-56.125		-61.75
	-61.1316	-64.1655	-60.2019	-65.1303	-71.5281	-63.5387	-61.2604		-63.198	-65.3202	-61.0134	-60.4204	-62.6986	-57.2059	-57.9549		-78.3343	-79.2394	-79.3954	-78.8024	-75.3695	-66.9118	-80.4877		-49.3125	-59.2188	-76.1875	-76.5312	-59.125	-55.8125	-55.3438		-57.8125	-64.4375	-66.4688	-63.1875	-65.5938	-63.9687	-66.0625		-62.9688	-65.75	-59.125	-61.2188	-60.5938	-58.5625	-55.875		-61.6562
	-61.2565	-64.1031	-60.1707	-65.0679	-71.5593	-63.6011	-61.1356		-63.2292	-65.4138	-61.3879	-60.7013	-62.6362	-57.0498	-57.7676		-78.2407	-79.3954	-79.489	-78.5216	-75.307	-67.0367	-80.4877		-49	-59.2188	-76	-76.3438	-58.9688	-55.5625	-55.5312		-57.8125	-64.5938	-66.5	-63.25	-65.5625	-63.9375	-66.2188		-62.8125	-65.6562	-59.0312	-61.375	-60.5938	-58.7188	-55.9375		-61.6562
	-61.1004	-64.2903	-60.3268	-64.7558	-71.4969	-63.6947	-61.198		-63.1044	-65.3826	-61.4191	-60.2332	-62.8547	-57.0498	-57.7989		-78.3031	-79.333	-79.0833	-78.7088	-75.307	-66.9743	-80.7062		-48.9062	-59.1562	-75.6875	-76.4375	-59.0312	-55.875	-55.25		-57.75	-64.875	-66.4375	-63.25	-65.5	-64.125	-66.375		-62.6875	-65.7812	-59.0312	-61.25	-60.375	-58.625	-55.7812		-61.7812
	-61.1004	-64.0718	-60.6077	-64.7246	-71.4969	-63.882	-61.0419		-63.2292	-64.9145	-61.5751	-60.5764	-62.7923	-57.1747	-57.7676		-78.1783	-79.5202	-79.1769	-78.7088	-75.4943	-66.9431	-80.7062		-48.875	-59.0625	-75.8438	-76.6562	-59.1562	-55.75	-55.625		-57.7812	-64.5625	-66.4688	-63.5938	-65.5625	-64.0625	-66.5938		-62.4688	-65.875	-58.9375	-61.25	-60.2812	-58.6562	-55.7812		-62.0625
	-60.9444	-63.791	-60.8261	-64.3813	-71.3409	-63.9756	-61.0419		-63.1668	-64.8521	-61.8872	-60.6077	-62.7611	-57.2059	-57.8301		-78.2095	-79.5202	-79.2394	-78.5216	-75.4943	-67.0055	-80.7062		-49.1562	-59.0312	-75.5938	-76.6562	-59.2188	-55.75	-55.4688		-57.7188	-64.5312	-66.2812	-63.7188	-65.625	-64.125	-66.3438		-62.5938	-65.8438	-59	-61.1562	-60.125	-58.6875	-55.5625		-62.0312
	-61.3189	-63.5725	-60.8261	-64.3813	-71.3409	-63.882	-61.0107		-63.4165	-64.6648	-62.1993	-60.514	-62.8547	-57.2371	-57.7364		-78.0222	-79.3018	-79.3954	-78.5216	-75.5879	-67.1303	-80.831		-49.0625	-58.5625	-75.4375	-76.5	-59.2188	-55.6562	-55.5312		-57.5938	-64.5625	-66.3125	-63.5938	-65.5312	-63.875	-66.1562		-62.6563	-65.8125	-58.875	-61.2188	-59.8438	-58.625	-55.4375		-62.125
	-61.3501	-63.2604	-60.7949	-64.3813	-71.216	-64.2877	-61.1668		-63.2292	-64.6648	-62.2929	-60.6077	-62.7611	-57.3931	-57.8613		-78.1158	-79.3642	-79.489	-78.3967	-75.6815	-66.9743	-80.9246		-49	-58.7812	-75.4688	-76.4062	-59.1875	-55.875	-55.4688		-57.9375	-64.5625	-66.5625	-63.6562	-65.4688	-63.8438	-66.0938		-62.625	-65.7812	-59.0312	-61.2188	-59.9062	-58.8438	-55.6562		-62.1562
	-61.5373	-62.8547	-60.5764	-64.3813	-71.0912	-64.2253	-61.3228		-62.9171	-64.9769	-62.449	-60.358	-62.9171	-57.518	-57.9237		-78.0222	-79.2706	-79.5202	-78.3343	-75.8064	-66.9743	-81.1431		-48.8438	-58.8438	-74.9375	-76.4062	-59.2188	-55.9062	-55.3438		-58.0312	-64.6875	-66.4062	-63.9687	-65.5312	-63.875	-66.25		-62.7813	-65.75	-59.0312	-61.0625	-59.875	-58.8125	-55.375		-62.1562
	-61.4437	-62.5114	-60.8261	-64.3501	-70.9976	-64.194	-61.3852		-63.0107	-65.0081	-62.2929	-60.1395	-62.5738	-57.4556	-58.4542		-78.0222	-79.4266	-79.489	-78.6152	-75.744	-67.0991	-81.1119		-48.5312	-58.7812	-74.5938	-76.3438	-58.9062	-55.9375	-55.6562		-57.875	-65.0625	-66.625	-64.0938	-65.625	-63.8438	-66.3125		-62.8125	-66.0312	-59.0625	-61.0625	-60.125	-58.9062	-55.125		-62.1562
	-61.5061	-62.605	-60.8573	-64.3813	-70.8415	-64.3501	-61.3228		-63.0107	-64.9769	-61.9808	-60.0147	-62.7299	-57.3931	-58.3606		-78.0846	-79.3642	-79.6139	-78.6152	-75.9312	-67.0367	-81.0183		-48.7812	-58.75	-74.4688	-76.4375	-59	-55.9375	-55.6875		-57.9062	-65.1562	-66.7812	-64.1562	-65.5938	-63.5312	-66.3438		-62.5	-65.9688	-59.0938	-60.9688	-60	-58.75	-55.4062		-62.1875
	-61.2565	-62.4802	-61.0758	-64.1628	-70.9352	-64.4125	-61.2916		-62.9483	-64.8209	-61.7936	-60.2332	-62.7299	-57.0498	-58.267		-78.1783	-79.1457	-79.3954	-78.6464	-75.9936	-67.1927	-81.2367		-48.625	-58.5938	-74.4375	-76.2812	-59.0625	-56.125	-55.7812		-58.0312	-64.9688	-66.6562	-64.2188	-65.6875	-63.9375	-66.1562		-62.5	-65.8438	-59	-61.0312	-60.0625	-58.9062	-55.0312		-62.2812
	-61.1004	-62.6362	-61.3255	-64.0692	-70.8415	-64.5373	-61.5725		-63.0732	-64.6024	-61.856	-60.2956	-62.7611	-57.0811	-58.0485		-78.2407	-79.1769	-79.6451	-78.4279	-76.0561	-67.1615	-81.1743		-48.6875	-58.4375	-74.625	-76.1875	-58.9375	-56.3125	-55.9375		-58.0625	-65.0625	-66.75	-64.125	-65.875	-63.7812	-66.4375		-62.3438	-65.8125	-59.1875	-61.0938	-60	-58.6562	-55.2812		-62.25
	-61.3189	-62.5114	-61.1382	-64.038	-70.8727	-64.7246	-61.6973		-63.0419	-64.54	-61.8872	-60.358	-62.5426	-57.2371	-57.9861		-78.0534	-79.2082	-79.6451	-78.8336	-75.8376	-67.3176	-81.3616		-48.75	-58.4062	-74.5625	-76	-58.8125	-56.2188	-56.0938		-58.25	-65.0312	-66.8438	-64.1562	-65.5625	-63.875	-66.2812		-62.3125	-65.5	-59.0625	-61.125	-60.1562	-58.6562	-54.875		-62.375
	-61.3501	-62.5426	-61.3567	-63.882	-70.8415	-64.4749	-62.0718		-62.9795	-64.4151	-61.5751	-60.4516	-62.5426	-57.0811	-58.2046		-78.1158	-79.3018	-79.6763	-78.74	-75.8376	-67.4112	-81.424		-48.625	-58.3438	-74.7188	-76.25	-58.6562	-56.2812	-56.1875		-58.4062	-64.9688	-66.9062	-64.0938	-65.375	-63.7812	-66.2812		-62.4062	-65.4375	-58.8438	-61.125	-60.3125	-58.7812	-55.1875		-62.4688
	-61.2565	-62.449	-61.5127	-63.9756	-70.8415	-64.6622	-62.3215		-63.1356	-64.6336	-61.4191	-60.4516	-62.605	-57.1435	-58.0797		-78.0534	-79.4266	-79.6139	-78.74	-76.0873	-67.3488	-81.4864		-48.5	-58.25	-74.4688	-76.4375	-58.5938	-56.375	-56.0312		-58.7812	-64.9688	-66.9375	-63.7812	-65.875	-63.5938	-66.375		-62.4062	-65.4062	-59	-61.25	-60.125	-58.75	-55.0312		-62.5312
	-61.194	-62.5426	-61.5127	-64.0692	-70.9352	-64.9431	-62.2279		-62.6362	-64.5712	-61.4191	-60.7637	-62.7611	-57.1747	-58.2046		-78.147	-79.2394	-79.8011	-79.0209	-76.0873	-67.1303	-81.5176		-48.5312	-58.1875	-74.4688	-76.2812	-58.6562	-56.6875	-56.0312		-58.5938	-65	-66.9688	-63.8125	-65.7188	-63.7812	-66.375		-62.8437	-65.5625	-59.0625	-61.2188	-60.0938	-58.8438	-54.875		-62.5625
	-61.2877	-62.4178	-62.0433	-64.038	-70.8415	-65.0991	-62.3839		-62.6362	-64.6336	-61.6375	-60.7637	-62.5114	-57.5492	-57.8613		-78.1783	-79.3642	-79.5202	-79.0521	-76.0561	-67.1303	-81.424		-48.5312	-58.2812	-74.4062	-76.0312	-58.6562	-56.7188	-56.3438		-58.5312	-64.8438	-66.8125	-63.9687	-65.625	-63.9375	-66.4062		-62.75	-65.6875	-59.2812	-61.2188	-60.0312	-58.8438	-54.875		-62.625
	-61.3189	-62.605	-62.0745	-64.0068	-70.9352	-65.2239	-62.5712		-62.2929	-64.1655	-61.6688	-60.7949	-62.3554	-57.4868	-57.9861		-78.0846	-79.3018	-79.6139	-79.0209	-76.0561	-67.1303	-81.4864		-48.7188	-58.4062	-74.6875	-75.9375	-58.5625	-56.5938	-56.3438		-58.5	-65.0312	-66.8438	-63.9687	-65.7812	-63.5938	-66.2188		-62.875	-65.6875	-59.2188	-61.1562	-59.7812	-58.6875	-54.7188		-62.6875
	-61.2565	-62.5426	-62.2617	-64.3189	-70.8727	-65.3176	-62.4776		-62.1681	-64.4151	-61.8248	-60.8261	-62.5114	-57.7052	-57.5804		-77.991	-79.489	-79.6763	-78.9585	-76.0873	-67.1927	-81.6112		-48.7188	-58.4062	-74.5312	-75.875	-58.4375	-56.4375	-56.5625		-58	-65.2812	-66.9062	-63.9063	-66.0938	-63.7812	-66.5625		-62.9375	-65.5	-59.5	-61.2188	-59.6875	-58.8125	-54.8438		-62.6875
	-61.194	-62.605	-62.0745	-64.5061	-70.9664	-65.4112	-62.5088		-62.3866	-64.1343	-61.856	-60.8573	-62.3866	-57.8613	-57.6116		-78.0222	-79.7075	-79.8323	-79.0209	-75.8688	-67.2239	-81.5488		-48.9688	-58.5312	-74.2188	-75.7188	-58.7188	-56.5	-56.625		-58.2188	-64.9062	-66.7188	-63.6875	-65.8125	-64.0312	-66.6562		-63.0625	-65.5312	-59.5	-61.1875	-59.7188	-58.8125	-54.7188		-62.75
	-61.2877	-62.7299	-62.3866	-64.6622	-70.9352	-65.2864	-62.6336		-62.0121	-63.947	-61.9808	-61.0446	-62.5738	-58.1422	-57.6116		-78.0534	-79.8011	-79.8635	-79.0209	-76.0873	-67.0991	-81.58		-48.9688	-58.5	-74.8125	-75.5938	-58.5938	-56.2812	-56.6875		-57.9062	-64.8125	-66.5625	-63.5625	-65.875	-63.9687	-66.25		-63.3125	-65.6562	-59.6562	-61.375	-59.6562	-58.9062	-54.8125		-62.8125
	-61.1316	-62.7611	-62.4802	-64.7558	-70.7167	-65.2864	-62.6024		-62.1681	-63.5725	-62.1057	-60.7949	-62.2617	-58.3606	-57.5492		-78.147	-79.5515	-79.6763	-78.8961	-76.1185	-67.0367	-81.5488		-49.1875	-58.4688	-74.6562	-75.25	-58.6875	-56.7188	-56.5312		-57.9062	-64.75	-66.625	-63.1562	-65.7188	-63.9687	-66.4375		-63.25	-65.875	-59.75	-61.4688	-59.375	-58.9688	-54.9375		-62.9375
	-60.9444	-63.1668	-62.449	-64.5998	-70.5607	-65.1303	-62.7896		-62.1057	-63.3852	-61.8872	-60.8885	-62.1993	-58.1109	-57.3307		-78.3031	-79.6451	-79.8947	-78.9585	-76.0561	-67.1303	-81.8297		-49.1875	-58.4688	-74.875	-74.8438	-58.5938	-56.8438	-56.4688		-57.9688	-64.9688	-66.6875	-63.3125	-65.7188	-64.1562	-66.4688		-63.5312	-65.7812	-59.5625	-61.4375	-58.9375	-58.8438	-55		-63.0312
	-61.194	-63.3852	-62.3866	-64.6934	-70.5607	-65.0991	-63.0393		-62.1369	-63.2604	-61.5127	-60.8261	-62.449	-57.9861	-57.2371		-78.2095	-79.5827	-79.7699	-78.9585	-75.8688	-67.0991	-81.7985		-49.4375	-58.4062	-75.0938	-74.625	-58.6875	-56.9688	-56.5312		-57.9062	-65.125	-66.8125	-63.5312	-65.9062	-64.1562	-66.4688		-63.5312	-65.75	-59.5938	-61.4062	-58.875	-58.9062	-55.0312		-63.0938
	-61.0068	-63.6037	-62.3241	-64.7246	-70.6855	-65.0991	-63.0393		-62.3866	-63.2604	-61.7	-61.107	-62.449	-58.1734	-57.0811		-78.0846	-79.489	-79.8947	-78.9273	-75.8376	-67.0055	-81.7049		-49.6562	-58.4375	-75.375	-74.6562	-58.5625	-57.1562	-56.7188		-57.875	-64.6875	-66.75	-63.5	-65.75	-63.9375	-66.5		-63.8125	-65.9062	-59.4688	-61.6875	-58.9375	-58.8125	-54.8438		-63.2188
	-61.194	-63.6349	-62.3241	-64.7246	-70.7167	-65.1927	-63.1017		-62.5114	-63.4789	-61.7312	-61.2318	-62.449	-58.2046	-56.8314		-78.147	-79.7387	-79.9884	-78.9585	-75.7752	-67.2864	-81.7673		-49.3125	-58.5625	-75.6562	-74.625	-58.5625	-57.4062	-56.5938		-57.7812	-65.0625	-66.4062	-63.3125	-65.8438	-63.9687	-66.2812		-63.625	-65.6562	-59.2812	-61.5	-58.875	-58.7812	-55.125		-63.1562
	-61.2253	-63.8534	-62.3554	-64.5373	-70.5919	-65.3488	-63.1329		-62.5114	-63.3228	-61.3879	-61.2943	-62.5114	-58.0797	-56.9874		-78.0846	-79.3954	-79.8323	-78.9585	-75.8688	-67.1927	-81.8921		-49.6875	-58.5938	-75.5312	-74.6875	-58.75	-57.7188	-56.7188		-57.8125	-65.1875	-66.6562	-63.8125	-65.5938	-63.9687	-66.6875		-63.9063	-65.6562	-59	-61.5	-59.1562	-58.9688	-54.7188		-63.1875
	-61.2253	-63.7598	-62.1057	-64.4437	-70.5919	-65.3176	-63.0705		-62.3866	-63.5413	-61.263	-61.4503	-62.4178	-57.9237	-56.925		-78.0846	-79.5202	-79.8947	-78.8961	-75.9312	-66.8494	-81.8921		-49.375	-58.6562	-75.6562	-74.875	-58.8125	-58.0938	-56.9375		-57.875	-65.1562	-66.625	-63.5938	-65.9062	-63.9687	-66.625		-63.9375	-65.6875	-58.9062	-61.4688	-58.9375	-58.4688	-54.8438		-63.1562
	-61.194	-63.4477	-61.9808	-64.1628	-70.2174	-65.2864	-63.0705		-62.5738	-63.5413	-61.2006	-61.6688	-62.3866	-58.2982	-57.1435		-78.1158	-79.489	-79.926	-78.8336	-75.9	-66.9743	-81.8297		-49.625	-58.6875	-75.9375	-74.7188	-58.9375	-58.3125	-56.8125		-58.0312	-65.125	-66.6562	-63.8125	-65.8125	-63.9687	-66.375		-63.625	-65.7188	-59	-61.5312	-59.0938	-58.6875	-54.9062		-63.1875
	-61.1628	-63.354	-62.2305	-64.038	-69.8741	-65.0679	-62.8833		-62.6362	-63.5725	-60.7637	-61.8872	-62.2305	-58.2982	-56.769		-77.991	-79.5202	-80.0508	-78.7712	-75.8688	-66.6622	-82.0482		-49.4062	-58.6875	-76.4688	-75.25	-59.0938	-58.5312	-57.25		-58.2812	-65.125	-66.5625	-63.9687	-65.5938	-64.0938	-66.4062		-63.875	-65.6875	-58.7812	-61.625	-59.0312	-58.7812	-55.0938		-63.3125
	-60.9132	-63.1668	-62.0433	-63.6323	-69.8741	-64.9118	-62.54		-62.9483	-63.2916	-60.8261	-61.8872	-62.2305	-58.3918	-56.7378		-77.9286	-79.2706	-79.8323	-79.0209	-76.0248	-66.6934	-81.8921		-49.75	-58.625	-76.3125	-75	-59.0938	-58.4688	-56.9688		-58.125	-65.3125	-66.4688	-63.9063	-65.7188	-63.9687	-66.5		-64.0312	-65.6562	-58.7188	-61.4688	-58.9375	-59	-55.0938		-63.2813
	-60.882	-63.1044	-61.7	-63.4762	-70.1237	-64.9743	-62.3839		-62.6986	-63.198	-60.8573	-61.856	-62.4178	-58.6103	-56.925		-77.835	-79.4578	-80.0508	-79.2082	-75.9936	-66.7246	-81.9233		-49.5625	-58.6875	-76.5625	-75.25	-59.1875	-58.875	-57.375		-57.9688	-65.3125	-66.625	-64.0625	-65.8125	-63.9687	-66.3125		-64.1875	-65.75	-58.7188	-61.3438	-59.0625	-58.6562	-55		-63.2813
	-61.038	-63.3852	-61.5439	-63.6011	-70.0301	-65.0367	-62.3215		-62.7611	-63.0107	-60.8885	-61.7624	-62.449	-58.8912	-57.0498		-78.0222	-79.5202	-79.8947	-78.9897	-76.0248	-66.787	-81.8921		-49.5	-58.7812	-76.5	-75.0938	-59.2188	-58.9688	-57.3125		-58.2188	-65.125	-66.6875	-64.2188	-65.625	-63.9687	-66.375		-64.1562	-65.4375	-58.5625	-61.3438	-59.1875	-58.875	-54.9062		-63.4375
	-61.194	-63.3228	-61.5127	-63.445	-69.8741	-65.2864	-62.1967		-62.5426	-63.1668	-60.5452	-61.9184	-62.0745	-58.8288	-57.0811		-77.8974	-79.1769	-80.0508	-79.0521	-75.7128	-66.787	-82.0794		-49.25	-58.8438	-76.4688	-75.0625	-59.4062	-58.875	-57.3125		-57.875	-65.3438	-66.875	-63.9687	-65.5	-63.7188	-66.4062		-63.9687	-65.75	-58.2188	-61.6562	-58.9375	-58.8438	-54.9062		-63.4062
	-61.194	-63.198	-61.3879	-63.4762	-69.9365	-65.1615	-62.1655		-62.3866	-62.8547	-60.6077	-62.0745	-62.0121	-58.9536	-57.4556		-77.8662	-79.3642	-80.1756	-78.9585	-75.4007	-66.6622	-82.0794		-49.0938	-59	-76.5938	-74.9062	-59.125	-58.7812	-57.3438		-57.75	-65.25	-66.8125	-64.5625	-65.5938	-64.1562	-66.375		-64.125	-65.375	-58.2812	-61.5312	-59.1562	-59	-55.0625		-63.4375
	-61.3501	-63.1356	-61.1694	-63.5074	-69.9989	-65.0055	-62.2903		-62.3554	-62.6362	-60.2956	-62.1057	-62.1681	-58.86	-57.6116		-77.9286	-79.1145	-80.082	-79.0209	-75.4007	-66.8182	-82.0794		-49.4688	-58.9062	-76.5625	-74.1875	-58.875	-58.75	-57.2188		-57.5938	-65.4062	-66.5312	-64.6562	-65.4688	-64.1562	-66.3125		-63.875	-65.375	-58.3125	-61.4375	-59.1875	-58.8125	-55.1562		-63.4375
	-61.0068	-62.9171	-61.0758	-63.7259	-70.0613	-65.0679	-62.2279		-62.605	-62.8859	-60.514	-62.0433	-62.2617	-58.86	-57.2995		-77.8662	-79.1457	-80.0508	-79.0209	-75.5567	-66.7558	-82.1106		-49.2188	-58.9375	-77.0312	-74.6875	-59.0625	-58.8438	-57.2812		-57.5938	-65.3125	-66.5625	-64.7812	-65.6562	-63.9687	-66.625		-64.1875	-65.3125	-58.125	-61.6562	-58.9375	-58.9375	-55.25		-63.5
	-61.1004	-62.9483	-61.0758	-63.8507	-69.8429	-65.0679	-62.1343		-62.6674	-62.6362	-60.514	-61.8248	-62.0745	-59.0472	-57.3931		-78.0534	-79.1457	-80.0508	-79.1145	-75.5255	-66.8494	-82.0482		-49.4375	-59.125	-77.1875	-74.6562	-59.0312	-58.6562	-56.8125		-57.8125	-65.375	-66.4688	-65.1562	-65.3125	-63.9687	-66.4688		-63.9687	-65.4062	-58.2188	-61.5625	-59	-58.875	-55.25		-63.5625
	-61.0692	-63.0107	-60.8573	-64.0692	-69.6868	-64.9431	-62.1031		-62.6362	-62.5426	-60.514	-62.2617	-61.9184	-59.2345	-57.2995		-77.6789	-79.2706	-80.0196	-79.1145	-75.4319	-66.9431	-82.1418		-49.3438	-59.1562	-77.4375	-74.625	-58.7188	-58.5938	-56.9375		-57.3438	-65.5938	-66.75	-64.9375	-65.2812	-64.25	-66.3438		-63.7812	-65.3125	-58.25	-61.6875	-58.9062	-58.875	-55.375		-63.6875
	-61.194	-62.7923	-60.8885	-63.9132	-69.562	-64.9743	-62.1655		-62.6986	-62.2617	-60.2332	-61.6688	-62.0121	-59.609	-56.9562		-77.7725	-79.1457	-79.9572	-79.0209	-75.5879	-66.8182	-82.0482		-49.1562	-59.125	-78	-74.625	-59.1562	-58.5312	-56.8125		-57.375	-65.6562	-66.7812	-65.2188	-65.5	-64.1875	-66.2188		-63.875	-65.375	-58.1562	-61.4062	-58.8125	-58.5312	-55.25		-63.8438
	-61.1316	-62.8547	-60.4828	-64.1004	-69.5308	-65.0055	-62.1343		-62.8859	-62.4802	-60.514	-61.856	-61.8248	-59.5778	-57.0811		-77.7101	-79.0521	-80.1444	-79.2394	-75.4319	-66.6934	-81.9857		-48.9375	-59.1875	-78.1562	-74.8125	-59.1562	-58.3438	-56.9688		-57.875	-65.6562	-66.6562	-65.25	-65.2188	-64.0312	-66.4062		-63.7812	-65.1562	-58.0625	-61.5625	-58.9062	-58.3438	-55.0938		-63.7188
	-61.1004	-62.9171	-60.3268	-64.1004	-69.6556	-65.0367	-62.0406		-62.8547	-62.1057	-60.2956	-61.6688	-61.7312	-59.609	-56.9562		-77.8038	-79.1145	-79.9884	-78.9273	-75.5255	-66.787	-81.9233		-49.125	-59.1875	-78.25	-75.1875	-59.1875	-58.625	-56.7812		-57.5938	-65.5312	-66.5938	-65.375	-65.3438	-64.0938	-66.4375		-63.6875	-65.125	-58.1875	-61.5	-58.9062	-58.5625	-55.2188		-63.875
	-61.1628	-62.8547	-59.9523	-64.2877	-69.4371	-65.1927	-62.0406		-63.0107	-62.0745	-60.4204	-61.8248	-61.9496	-59.6402	-57.1435		-78.0846	-79.1457	-79.926	-78.9897	-75.6191	-66.7558	-81.6737		-49.1562	-59.0312	-78.4062	-75.4375	-59	-58.2188	-57.9062		-57.7188	-65.5625	-66.3438	-65.2812	-65.25	-64.1875	-66.25		-63.6562	-65.2188	-58.375	-61.5625	-58.7188	-58.3125	-55.0312		-63.9687
	-60.9132	-62.6362	-59.7962	-64.4437	-69.4371	-65.1615	-61.7285		-63.2916	-61.6375	-60.4204	-61.8872	-61.8248	-59.8586	-57.1123		-77.835	-79.0209	-80.0196	-79.3954	-75.744	-66.787	-81.7049		-49.2812	-59	-78.4062	-75.625	-59.0625	-58.1875	-58.8438		-57.9375	-65.5312	-66.3438	-65.4688	-65.6875	-63.9063	-66.3125		-63.7812	-65.3438	-58.375	-61.25	-58.5625	-58.125	-55.0312		-63.9063
	-60.5074	-62.7299	-60.0459	-64.5373	-69.2499	-65.4424	-61.8222		-63.5413	-61.8872	-60.4828	-61.6063	-61.7	-59.765	-56.8938		-77.8974	-79.0833	-79.8947	-79.1145	-75.6503	-66.8806	-81.8609		-49.0938	-59	-78.4688	-75.8125	-59.0938	-58.2188	-59.5938		-58.0938	-65.25	-66.5312	-65.5312	-65.4375	-63.9687	-66.2812		-63.5625	-65.125	-58.1562	-61.3438	-58.5625	-58.1562	-54.8438		-63.9375
	-60.445	-62.4178	-59.8586	-64.2565	-69.2811	-65.38	-61.6661		-63.2604	-61.856	-60.4828	-61.6063	-61.9808	-59.6714	-57.2059		-77.9598	-78.9273	-79.7075	-79.3642	-75.6503	-66.6934	-81.9233		-49.0312	-58.6562	-78.4688	-76.0625	-59.1875	-57.9375	-60.1875		-58.25	-65.3438	-66.2188	-65.7812	-65.7812	-63.9687	-66.4375		-63.4687	-65.0938	-57.875	-61.1875	-58.6875	-57.9688	-54.9062		-63.9375
	-60.2266	-62.1993	-60.0771	-64.1004	-69.3747	-65.536	-61.6349		-63.3852	-62.0433	-60.5764	-61.7624	-62.0745	-59.6714	-57.3619		-78.0534	-78.9585	-79.8323	-79.489	-75.7752	-66.7558	-82.017		-49.1562	-58.7812	-78.7812	-76.0625	-59.1875	-58.2188	-60.9375		-57.8438	-65.5938	-66.2812	-65.5938	-65.7188	-63.9687	-66.2188		-63.1562	-64.9688	-57.9375	-61.0938	-58.4062	-57.9375	-55.0625		-63.9687
	-60.1329	-62.4178	-60.0147	-64.194	-69.4371	-65.5984	-61.3852		-63.5101	-61.9184	-60.7325	-61.5127	-62.0433	-59.7962	-57.2683		-77.9598	-79.0209	-79.7387	-79.4266	-75.6815	-66.8806	-82.0482		-49.2188	-58.7188	-79	-76.0312	-59.25	-58.3438	-61.625		-57.7188	-65.5938	-66.2812	-65.8125	-65.5625	-64.0938	-66.4375		-63.125	-64.9062	-57.8125	-61.25	-58.375	-57.9375	-55.125		-63.9375
	-60.0705	-62.6362	-60.2956	-64.3813	-69.5932	-65.7233	-61.1356		-63.5101	-61.8248	-60.8261	-61.7312	-62.1993	-59.9211	-57.4868		-78.2719	-78.9273	-79.8323	-79.6451	-75.7752	-66.9431	-82.1418		-49.125	-58.5	-79.2812	-75.9375	-59.2188	-58.0625	-62.5312		-57.625	-65.3125	-66.4375	-65.9375	-65.625	-63.9687	-66.4375		-62.875	-64.75	-57.9688	-61.1562	-58.4688	-57.8125	-54.8438		-64.125
	-59.9769	-62.605	-60.5452	-64.6934	-69.8116	-65.6609	-61.0732		-63.5725	-62.0745	-60.4516	-61.5127	-61.9808	-60.0459	-57.7364		-78.1783	-79.1769	-79.7387	-79.6451	-75.7128	-66.9118	-82.2354		-49.1562	-58.625	-79.3125	-75.7812	-59.1562	-58.1562	-63.5312		-57.5938	-65.4375	-66.2188	-66.2812	-65.5625	-63.75	-66.2188		-62.875	-64.875	-58.0625	-60.9375	-58.4062	-57.9062	-54.9688		-63.9687
	-59.9145	-62.7923	-60.4516	-64.6934	-69.6868	-65.7233	-60.7299		-63.7598	-62.1993	-60.3268	-61.4815	-62.1369	-60.1083	-57.6428		-78.3655	-79.0833	-79.7387	-79.5515	-75.6191	-67.0055	-82.5787		-49.1875	-58.875	-79.1875	-75.6562	-59.1875	-58.125	-63.7812		-57.6562	-65.2188	-66.5938	-66.3438	-65.4375	-63.9375	-66.4688		-62.875	-64.75	-57.9375	-61.1562	-58.2812	-58.1562	-55.1562		-64.0938
	-59.7272	-62.5426	-60.4516	-64.787	-69.718	-65.6921	-61.0732		-63.7285	-61.9808	-60.3892	-61.1382	-61.8872	-60.1707	-57.6428		-78.584	-78.9585	-79.8011	-79.5827	-75.5567	-66.8806	-82.3602		-49.125	-58.7188	-79.5312	-75.875	-59.4062	-58.0938	-64.4062		-57.75	-65.1562	-66.4688	-66.4688	-65.5938	-63.9687	-66.2812		-63.0312	-65.0625	-58.125	-60.9062	-58.2188	-58.25	-55.0625		-64.0938
	-59.8521	-62.9171	-60.6389	-64.9431	-69.5932	-65.7233	-61.0419		-63.7285	-62.0433	-60.2019	-61.1382	-61.7936	-60.3892	-58.0173		-78.3655	-78.9273	-79.7699	-79.8635	-75.6815	-67.0055	-82.5163		-49.0938	-58.75	-79.6875	-76.1875	-59.3125	-58.1562	-64.75		-57.9688	-64.7812	-66.4375	-66.5312	-65.0312	-63.875	-66.375		-62.8437	-65.0938	-58.1562	-61.1875	-58.3125	-58.3438	-55.1875		-64.0938
	-59.9457	-62.8547	-60.4204	-64.9743	-69.3747	-65.6297	-61.1356		-63.5725	-62.1369	-60.0147	-60.7637	-61.7936	-60.2644	-58.1109		-78.5528	-79.0209	-79.7387	-79.7075	-75.307	-67.1615	-82.6411		-48.875	-58.7812	-79.75	-76.5938	-59.4688	-58.2188	-65.3438		-58.1562	-64.875	-66.5312	-66.625	-65.4062	-64.1875	-66.4062		-62.75	-65.2188	-58.1562	-61.1562	-58.4375	-58.5938	-55.0312		-63.9687
	-60.0393	-63.0419	-60.5452	-65.0055	-69.3747	-65.7233	-61.2292		-63.5101	-62.1369	-60.514	-60.8573	-61.9808	-60.3268	-58.423		-78.584	-78.9273	-79.8011	-79.9572	-75.4007	-67.0991	-82.4539		-49.0312	-58.9062	-79.5625	-76.2188	-59.5	-58.1875	-65.9688		-58.3438	-64.6875	-66.5	-66.7812	-65.5312	-64.3125	-66.25		-62.9062	-65	-58.4375	-61.0938	-58.4375	-58.5312	-55.375		-63.9687
	-60.1017	-63.354	-60.3268	-65.1303	-69.1875	-65.38	-61.198		-63.5725	-61.9184	-60.3268	-60.5764	-61.9184	-60.3268	-58.2982		-78.584	-79.1145	-79.7075	-79.8947	-75.4943	-67.2864	-82.5475		-49.2812	-59.125	-79.9062	-76.2188	-59.9688	-58.3125	-66.625		-57.9062	-64.5312	-66.6875	-66.8125	-65.5312	-63.9687	-66.3125		-62.8125	-65.1875	-58.2812	-61.0312	-58.3125	-58.75	-55.2812		-63.9687
	-60.1017	-63.3228	-60.3268	-65.1303	-69.0938	-65.38	-61.1356		-63.6661	-61.8872	-60.4204	-60.8261	-61.8872	-60.3268	-58.5167		-78.2407	-79.0209	-79.8011	-79.9572	-75.4007	-66.9431	-82.6723		-49.3125	-59.2812	-79.8438	-76.25	-60.0312	-58.3125	-66.9375		-58.3125	-64.0938	-66.7812	-66.9062	-65.5312	-64	-66.1562		-62.8125	-65.2188	-58.0938	-61.25	-58.25	-58.7812	-55.3438		-63.9687
	-59.9145	-63.2292	-60.2332	-65.2551	-69.1251	-65.536	-61.1668		-63.6661	-61.7936	-60.4204	-60.7325	-62.2305	-60.8261	-58.2046		-78.3967	-79.0209	-80.082	-79.926	-75.1822	-66.9743	-82.5163		-49.5625	-59.125	-79.875	-76.3438	-60.125	-58.5312	-67.1562		-58.3438	-64.1875	-66.7188	-67.3125	-65.625	-63.9063	-66.2188		-62.6875	-65.2188	-58.125	-61.25	-58.0312	-58.9688	-55.5938		-63.9375
	-59.5712	-63.198	-60.0459	-65.3488	-69.1251	-65.5672	-61.3852		-63.8222	-61.7	-60.5452	-60.8885	-62.2617	-60.8573	-58.3606		-78.3343	-79.0209	-79.7387	-80.1132	-74.9637	-66.787	-82.766		-49.625	-59.2188	-79.8438	-76.4062	-60.3438	-58.8125	-67.5625		-58.75	-63.9063	-66.5625	-67.0938	-65.2812	-63.9687	-66.375		-62.5	-65.375	-58.25	-61.0938	-57.9688	-58.875	-55.8438		-64
	-59.4463	-63.2292	-59.8899	-65.5672	-69.2187	-65.4736	-61.2292		-63.8222	-61.7936	-60.3892	-60.7949	-62.4178	-61.1694	-58.2358		-78.4903	-79.0209	-79.8011	-79.9572	-75.1198	-66.8182	-82.7035		-49.7812	-59.4062	-79.8438	-76.3125	-60.5625	-58.7812	-67.9062		-58.625	-63.9375	-67.0938	-67.1562	-65.7812	-64.1562	-66.4688		-62.7188	-65.625	-58	-60.9688	-57.75	-58.8125	-56		-63.9687
	-59.2591	-63.2916	-60.1083	-65.9417	-68.969	-65.4736	-61.198		-63.8222	-61.6375	-60.358	-60.7013	-62.4178	-60.6389	-58.1734		-78.3655	-78.8961	-79.8323	-80.082	-74.9013	-66.787	-82.7348		-49.625	-59.2812	-79.9062	-76.375	-60.3438	-58.75	-68.1875		-58.5	-63.9063	-66.8125	-67.125	-65.6562	-63.7188	-66.1875		-62.5312	-65.5625	-58.1562	-61.2812	-57.7188	-58.8438	-56.0625		-63.9375
	-59.2279	-63.4477	-60.1395	-66.2226	-69.0002	-65.38	-61.0107		-63.9782	-61.9808	-60.2956	-61.1382	-62.605	-60.3268	-58.1109		-78.6152	-78.8024	-79.8947	-80.238	-74.9013	-66.7558	-83.0156		-49.625	-59.625	-80.0625	-76.1562	-60.4688	-58.5938	-68.6875		-58.7188	-63.875	-66.875	-67.1875	-65.3438	-63.9375	-66.375		-62.5625	-65.5938	-58.125	-61.0938	-57.9688	-59	-56.0938		-63.875
	-59.3215	-63.4165	-60.1395	-66.2538	-68.813	-65.4112	-60.8547		-63.947	-62.1369	-60.4204	-60.7013	-62.6362	-60.1707	-58.2982		-78.6152	-78.74	-79.7699	-80.238	-74.9013	-66.787	-82.8908		-49.6875	-59.625	-80.2188	-76.5	-60.8125	-58.6875	-68.7812		-58.4062	-63.625	-66.75	-67.0625	-65.4375	-63.8438	-66.5		-62.2188	-65.6875	-57.875	-61.2188	-58.0938	-59.1562	-56.1875		-63.7812
	-59.2591	-63.5413	-60.0147	-66.3475	-68.6257	-65.2864	-61.0419		-64.1343	-62.3866	-60.1083	-60.7325	-62.4802	-59.8899	-58.3606		-78.6464	-78.5216	-79.9884	-80.1444	-74.6829	-66.8182	-82.9532		-49.75	-59.7812	-80.2188	-76.0938	-61	-58.5	-68.75		-58.6875	-63.6562	-66.8125	-67.125	-65.5312	-63.7812	-66.1875		-62.25	-65.7188	-57.5938	-61.1875	-58.125	-59.0938	-56.1875		-63.75
	-58.8846	-63.5725	-59.9835	-66.3787	-68.5321	-65.4736	-61.1044		-63.8534	-62.2929	-60.4204	-60.5764	-62.5114	-59.765	-58.1734		-78.6464	-78.2407	-79.7699	-80.0508	-74.6829	-66.8182	-83.0468		-49.5938	-59.8438	-79.9688	-76.1875	-61.125	-58.875	-69.5312		-58.5	-63.5312	-66.8125	-67.1875	-65.5938	-63.8125	-66.4688		-62	-65.6875	-57.5312	-61.25	-58.25	-58.875	-56.1562		-63.8125
	-59.1031	-63.6973	-60.0771	-66.3787	-68.4697	-65.38	-60.7611		-63.4477	-62.7611	-60.0771	-60.4516	-62.1681	-59.4217	-58.267		-78.6776	-78.3343	-79.9572	-80.1756	-74.4956	-66.9743	-82.9844		-49.6875	-59.8125	-79.9062	-75.9375	-61.125	-58.4062	-69.3125		-58.5625	-63.3438	-66.625	-67.2812	-65.625	-63.8438	-66.2812		-62.0938	-65.4375	-57.3125	-61.125	-58.5	-59.0312	-56.2812		-63.6875
	-59.1655	-63.4789	-60.1083	-66.3787	-68.1888	-65.2551	-60.8235		-63.1668	-63.0107	-60.2019	-60.5764	-62.3554	-59.2033	-58.0485		-78.8336	-78.3967	-79.8323	-80.082	-74.402	-67.0367	-83.1093		-49.9062	-60.125	-79.8438	-75.6562	-61.1875	-58.375	-69.6875		-58.2812	-63.4375	-66.9375	-67.3438	-65.8438	-64.25	-66.1562		-62.0625	-65.5312	-57.4062	-60.9688	-58.5312	-59.0938	-56.0938		-63.5625
	-59.1031	-63.5725	-60.0771	-66.2226	-68.2824	-65.2864	-60.7923		-63.354	-63.1044	-60.2956	-60.4204	-62.2617	-59.172	-57.8925		-78.8024	-78.3343	-79.926	-80.3005	-74.402	-66.8182	-83.1405		-49.8438	-60.1562	-80.1875	-75.5312	-61.4375	-58.0938	-69.875		-58.3438	-63.5625	-66.7812	-67.4062	-65.5938	-63.6875	-66.4375		-62.1875	-65.6875	-57.5625	-60.9688	-58.6875	-59.25	-56.25		-63.4375
	-59.1655	-63.6349	-60.2019	-66.3787	-68.1888	-65.1615	-60.9171		-63.2916	-63.4165	-60.0771	-60.514	-62.2929	-58.423	-58.1734		-78.8024	-78.1783	-79.9884	-80.238	-74.2459	-66.8806	-82.9532		-50.2188	-60.375	-80.4375	-75.5312	-61.4375	-58.3438	-70.4688		-58.8125	-63.3438	-66.7812	-67.2812	-65.6562	-63.9687	-66.2188		-62.2812	-65.5938	-57.375	-60.7188	-58.8125	-59.0938	-56.4062		-63.5625
	-59.1031	-63.8222	-60.2956	-66.285	-68.22	-65.0991	-60.8859		-62.8859	-63.6037	-60.2019	-60.7637	-62.4178	-58.5479	-58.1422		-78.6776	-78.1158	-79.9572	-80.3317	-74.3708	-67.1303	-83.3589		-49.9062	-60.4688	-80.5938	-75.4688	-61.5	-58.3125	-70.8438		-58.4688	-63.4375	-66.8438	-67.25	-65.5	-63.8438	-66.375		-62.0938	-65.6875	-57.625	-60.9375	-58.875	-59.1562	-56.25		-63.375
	-59.1967	-63.9158	-60.4516	-66.5035	-68.0952	-65.2239	-61.1044		-62.9483	-63.7598	-60.2332	-60.3892	-62.5114	-58.7351	-58.0485		-78.7712	-77.9286	-79.9884	-80.2068	-74.3084	-67.1615	-83.2029		-49.9375	-60.5938	-80.875	-75.1875	-62.0312	-58.5625	-70.7812		-58.625	-63.5	-66.9062	-67.375	-65.5312	-63.9687	-66.375		-62.2188	-65.6562	-57.875	-61.0938	-59.0312	-59.375	-56.125		-63.1875
	-59.3839	-64.1343	-60.6077	-66.7844	-67.9391	-65.2864	-61.1668		-62.9483	-64.2591	-60.2332	-60.358	-62.2929	-58.7975	-58.1422		-78.7712	-77.9286	-80.0196	-80.4565	-74.0587	-67.3488	-83.2965		-50.1562	-60.3125	-80.9062	-74.875	-61.6562	-58.4062	-70.5938		-58.8125	-63.625	-66.9375	-67.6875	-65.4688	-64.125	-66.2812		-62.2812	-65.6875	-57.875	-60.9375	-59.1875	-59.5	-56.2188		-63.25
	-59.6336	-64.3527	-60.5764	-66.7844	-68.0327	-65.38	-61.2916		-62.9171	-64.54	-60.514	-60.358	-62.1681	-58.86	-58.2046		-78.6776	-78.147	-80.1132	-80.7374	-73.9963	-67.5048	-83.3589		-49.6875	-60.3125	-80.6875	-74.6562	-61.6875	-58.4688	-70.75		-58.5	-63.7188	-66.9375	-67.625	-65.2188	-63.9375	-66.5938		-62.0938	-65.8438	-58.125	-60.9375	-59.0312	-59.75	-56.2812		-63.2188
	-59.4151	-64.4151	-60.5452	-66.8468	-67.9391	-64.9743	-61.6661		-63.0107	-64.7896	-60.514	-60.4516	-62.5738	-59.016	-58.2046		-78.8336	-78.2719	-79.8635	-80.6438	-74.0587	-67.5672	-83.3901		-50.0938	-60.3438	-80.9688	-74.375	-61.75	-58.4375	-71.0625		-58.2812	-63.8438	-67.1562	-67.75	-65.5	-63.9687	-66.1875		-62.1562	-66.0625	-57.9688	-61.2188	-59.0312	-59.7812	-56.4062		-63.1875
	-59.2279	-64.5712	-60.6701	-66.9092	-68.2824	-65.0679	-61.6661		-63.1044	-65.1329	-60.4516	-60.4204	-62.2929	-58.86	-58.1422		-78.9273	-78.0846	-79.8635	-80.7686	-74.0275	-67.7857	-83.4838		-49.9375	-60.125	-81.1562	-74.0938	-61.6875	-58.3438	-71.1562		-58.5312	-63.5	-66.75	-67.625	-65.3125	-63.9687	-66.2188		-62.2188	-66.0938	-58	-61.2812	-59.0938	-59.6562	-56.25		-63.125
	-59.2903	-64.8209	-60.6389	-67.0653	-68.1264	-64.9743	-61.8846		-63.2604	-65.0081	-60.5452	-60.5452	-62.2929	-59.016	-58.2982		-78.6776	-78.0222	-79.7699	-80.831	-74.0275	-67.6921	-83.3589		-50.0312	-60.1562	-80.9062	-73.9375	-61.5312	-58.5	-71.0312		-58.4062	-63.5312	-66.875	-67.9375	-65.2188	-64.0312	-66.1562		-62.25	-66.2188	-58.125	-60.9062	-59.1875	-59.7188	-56.3438		-63.0938
	-58.8846	-64.9457	-60.2644	-67.3149	-68.22	-64.6622	-62.1031		-63.2604	-64.9145	-60.2956	-60.7637	-62.0121	-59.172	-57.8613		-78.8024	-78.0222	-79.7699	-80.8934	-74.0587	-67.6609	-83.3277		-50.0312	-60.0938	-80.8125	-73.7812	-61.5312	-58.2188	-71.2188		-58.5938	-63.8125	-66.9688	-67.8125	-65.5625	-63.9687	-66.3125		-62.2188	-66.4062	-58.375	-61.0938	-58.6875	-59.7812	-56.25		-63
	-58.8222	-65.1017	-59.9835	-67.3774	-68.1888	-64.5061	-62.2591		-63.2604	-64.9145	-60.2332	-60.6701	-61.8248	-59.3593	-57.8613		-78.8336	-78.0222	-80.2068	-80.8622	-73.8402	-67.7233	-83.4213		-50.0938	-59.9062	-80.6562	-73.5625	-61.2812	-58.3125	-71.5312		-58.4688	-63.75	-66.625	-67.75	-65.3125	-63.6562	-66.375		-62.3438	-66.5312	-58.5	-61.3125	-58.8438	-59.7188	-56.1562		-62.9688
	-58.6349	-65.1017	-59.8274	-67.3149	-68.3136	-64.6934	-62.2591		-63.3228	-64.9145	-60.2019	-60.8885	-61.7	-59.4217	-58.1109		-78.6152	-78.147	-79.6763	-80.8934	-73.9651	-67.7857	-83.3589		-50.0312	-60.1562	-80.75	-73.75	-61.375	-58.0938	-71.625		-58.1562	-63.625	-66.7812	-67.5938	-65.5625	-63.9687	-66.0938		-62.25	-66.4375	-58.6562	-61.0938	-59	-59.6875	-56.125		-63.0625
	-58.5413	-65.0705	-59.4217	-67.5022	-68.1264	-64.6622	-62.0094		-63.2292	-64.9145	-60.1395	-61.3879	-61.7312	-59.8274	-58.1734		-78.4903	-78.0846	-79.7699	-80.9558	-73.9026	-67.8793	-83.5462		-50.3125	-59.9375	-80.5625	-74.0938	-61.3125	-57.9375	-71.5		-58.4062	-63.5312	-66.7812	-67.6875	-65.5312	-63.7812	-66.5		-62.375	-66.4062	-58.6875	-61.125	-58.8438	-59.75	-56.25		-62.8437
	-58.5725	-65.1017	-59.2033	-67.5022	-68.1576	-64.787	-62.1655		-63.2292	-65.289	-60.0771	-61.5751	-61.5751	-59.9835	-57.8613		-78.4903	-78.2719	-79.6763	-80.9246	-73.7466	-67.8169	-83.4526		-50.125	-59.8125	-80.6562	-74.5312	-61.2188	-57.9688	-71.75		-58.375	-63.8125	-66.75	-67.6875	-65.4375	-63.9687	-66.3125		-62.5938	-66.7188	-58.7188	-61	-58.6562	-59.6562	-56.3438		-63.0312
	-58.5101	-65.1017	-59.0472	-67.627	-68.22	-64.7558	-62.1655		-63.3852	-65.3826	-59.765	-61.6688	-61.5127	-60.0771	-57.5804		-78.584	-78.3031	-79.3954	-80.831	-73.809	-67.7857	-83.4838		-50.125	-60.0625	-80.4062	-74.75	-61.3438	-58.0312	-71.9062		-58.4688	-63.9687	-66.6562	-67.9688	-65.4688	-63.8438	-66.1562		-62.25	-66.6875	-58.6562	-60.9062	-58.6875	-59.7812	-56.5938		-62.9688
	-58.0732	-65.1329	-58.7039	-67.7831	-68.22	-64.8494	-61.9782		-63.1668	-65.2578	-59.5153	-61.4191	-61.7312	-59.8586	-57.5492		-78.6464	-78.2095	-79.3642	-80.9246	-73.8402	-67.7545	-83.7646		-50.3125	-59.7812	-79.9688	-74.7812	-61.25	-58.25	-71.9375		-58.5625	-63.9687	-66.8438	-67.9062	-65.4688	-63.9375	-66.1562		-62.5312	-66.875	-58.6562	-60.8438	-58.5938	-59.9062	-56.4062		-63
	-58.1668	-65.1329	-58.4855	-67.5646	-68.0952	-64.787	-62.0406		-63.354	-65.6635	-59.2033	-61.7936	-61.5439	-60.0771	-57.7989		-78.7088	-78.0846	-79.3954	-80.9558	-73.6842	-67.7233	-83.671		-50.2812	-59.875	-80.2188	-74.25	-61.2188	-58.1875	-72.0312		-58.9688	-64.0625	-66.75	-67.9375	-65.5625	-63.9375	-66.2812		-62.4688	-66.7188	-58.5312	-60.8438	-58.8438	-59.75	-56.2812		-63.125
	-57.8859	-65.1641	-58.267	-67.6582	-68.0639	-65.0055	-62.0406		-63.5101	-65.6947	-59.172	-61.6688	-61.7	-60.1083	-57.6116		-78.6776	-78.1158	-79.3642	-81.0807	-73.6842	-67.8793	-83.5462		-50.4375	-59.8438	-79.9688	-73.875	-61.0312	-58.125	-72.4375		-58.4375	-63.6562	-66.8438	-67.875	-65.6875	-63.9687	-66.125		-62.375	-66.8125	-58.3125	-60.7188	-58.9688	-59.75	-56.5312		-63.25
	-58.0732	-65.1017	-58.2358	-67.5646	-68.0327	-64.8494	-61.8846		-63.1044	-65.6635	-59.0784	-61.5127	-61.5439	-60.0147	-57.518		-78.74	-78.2719	-79.0209	-80.9558	-73.7466	-67.8169	-83.4838		-50.4062	-60.0312	-79.5938	-73.5938	-60.875	-58.1562	-72.8438		-57.9062	-64.0938	-67.0312	-67.5312	-65.8438	-63.9063	-66.1875		-62.2812	-66.9375	-58	-60.9375	-59.0625	-59.375	-56.5		-63.25
	-58.0419	-65.1329	-58.3918	-67.8143	-68.1264	-65.0055	-61.947		-62.7611	-65.5387	-59.0472	-61.4503	-61.3567	-60.0147	-57.7364		-78.9273	-78.0846	-79.1457	-80.9246	-73.5593	-67.973	-83.6086		-50.5312	-60.1562	-79.9375	-73.5312	-60.9688	-57.9688	-72.8125		-58.0625	-64.0938	-67.0312	-67.4375	-65.9062	-63.9375	-66.1562		-62.4062	-66.9375	-58.1875	-60.6875	-59.0312	-59.6562	-56.5625		-63.2188
	-57.9795	-65.2266	-58.423	-67.8143	-68.1264	-64.8494	-61.8534		-63.0419	-65.289	-58.9224	-61.7312	-61.6063	-60.0459	-57.7676		-78.7712	-78.0846	-79.0209	-80.9246	-73.5281	-67.9105	-83.5462		-50.7812	-60.125	-79.8438	-73.625	-61.125	-57.6562	-73.125		-58.0625	-64.1562	-67.1875	-67.0938	-65.8125	-63.6875	-66.375		-62.1875	-66.7812	-58.2188	-60.7188	-59.125	-59.7188	-56.625		-63.25
	-57.6986	-65.1954	-58.2982	-67.8143	-68.0952	-65.0055	-61.6661		-62.9483	-65.6947	-58.8912	-61.5127	-61.6375	-60.0771	-57.6428		-78.9273	-77.8974	-79.1145	-80.8934	-73.7154	-68.0978	-83.7022		-50.8125	-59.9375	-80.2188	-73.5625	-61.1875	-57.5625	-73.4688		-58.125	-63.9687	-66.8438	-67.1562	-65.7812	-63.8438	-66.125		-62.2812	-66.7812	-58.2812	-60.8125	-59.0938	-59.7188	-56.4375		-63.125
	-57.8235	-64.9457	-58.3918	-67.8143	-67.8767	-65.0679	-61.6037		-63.0732	-65.4762	-58.6103	-61.3879	-61.5751	-60.1707	-57.7364		-78.7088	-77.7725	-79.0833	-81.0183	-73.6218	-68.285	-83.7334		-50.3125	-59.8125	-80.125	-73.7188	-61.125	-57.4688	-73.4688		-57.9688	-64.25	-67.0312	-67.1875	-65.75	-63.625	-66.125		-62.4688	-66.5625	-58.1875	-60.8125	-59.1562	-59.7812	-56.2812		-63.0312
	-57.6674	-64.7272	-58.1734	-67.6582	-68.0952	-65.0679	-61.5413		-63.198	-65.6947	-58.6415	-61.3879	-61.3255	-60.2956	-57.8301		-78.6776	-77.5229	-78.9897	-81.2055	-73.3409	-68.3163	-83.9831		-50.4375	-59.7812	-80.2812	-73.6562	-61	-57.625	-73.3438		-57.75	-63.9687	-67.0625	-67.3438	-65.6562	-63.7812	-66.0625		-62.6875	-66.5938	-58.1562	-60.8125	-59.0938	-59.875	-56.5625		-63.0938
	-57.6986	-64.54	-58.267	-67.6894	-68.1264	-65.0679	-61.6661		-62.8235	-65.4762	-58.7039	-61.0134	-61.3255	-60.5452	-57.7052		-78.9897	-77.5229	-78.8961	-81.2367	-73.5593	-68.285	-83.7334		-50.5625	-59.7812	-80.25	-73.75	-60.6562	-57.6562	-73.5938		-57.75	-64.375	-67.0312	-67.4062	-65.625	-63.6875	-66.0938		-62.7813	-66.5312	-58.4375	-60.8438	-59.4375	-59.8125	-56.4688		-62.9062
	-57.605	-64.54	-58.3918	-67.6894	-68.2824	-65.0055	-61.5725		-62.449	-65.289	-58.7975	-60.7325	-61.0758	-60.5452	-57.674		-78.8336	-77.5541	-78.6152	-81.1119	-73.2473	-68.2538	-83.9519		-50.2188	-59.75	-80.3438	-73.8438	-60.8438	-57.9688	-73.7188		-57.875	-64.625	-67.0938	-67.5938	-65.7188	-63.5938	-66.0938		-62.75	-66.5625	-58.4062	-60.9688	-59.5312	-59.9062	-56.5312		-62.8437
	-57.449	-64.5712	-58.3294	-67.6894	-68.3448	-65.2239	-61.5725		-62.1993	-65.2578	-58.9224	-60.7949	-60.7325	-60.6701	-57.518		-78.8024	-77.3044	-78.5528	-81.3616	-73.1224	-68.3475	-83.7959		-50.7188	-59.5938	-80.2188	-73.8438	-60.8438	-57.9688	-74.375		-57.9062	-64.625	-67.375	-67.6875	-65.6562	-63.5	-65.9688		-63.0625	-66.4688	-58.4062	-60.875	-59.6562	-59.8438	-56.4375		-62.9062
	-57.1681	-64.5712	-58.2982	-67.627	-68.4072	-65.2551	-61.5413		-62.4178	-65.0705	-58.8288	-60.6077	-60.8261	-60.6389	-57.3931		-78.74	-77.5229	-78.6152	-81.5176	-73.1224	-68.4411	-83.7646		-50.4375	-59.4062	-80.2188	-73.7188	-60.7812	-57.9688	-74.7188		-57.8125	-64.4375	-67.3438	-67.5	-65.9062	-63.6875	-65.8438		-63.2188	-66.4375	-58.4375	-60.7812	-59.6562	-59.9375	-56.625		-62.8437
	-57.1681	-64.1655	-58.3918	-67.5646	-68.4072	-65.3488	-61.5725		-62.2305	-65.1329	-58.6103	-60.5452	-60.6701	-60.6701	-57.6116		-78.8336	-77.2732	-78.6152	-81.4864	-72.8727	-68.2538	-83.7334		-50.625	-59.4375	-80.3125	-73.7812	-60.7188	-57.875	-74.8125		-57.8438	-64.5625	-67.4688	-67.8438	-65.75	-63.7812	-66.1875		-63.125	-66.5312	-58.375	-60.9375	-59.75	-59.8438	-56.625		-62.7813
	-56.9808	-64.1031	-58.4542	-67.7206	-68.6569	-65.4424	-61.4789		-62.2305	-64.9769	-59.1408	-60.1395	-60.7013	-60.7013	-57.4243		-78.7712	-77.3356	-78.6464	-81.3616	-72.9976	-68.5347	-83.7959		-50.4688	-59.5625	-80.1562	-73.6562	-60.7188	-58.1562	-74.6562		-58.0938	-64.4688	-67.2812	-67.4688	-65.9375	-63.625	-66.0312		-63.2188	-66.375	-58.5938	-60.9375	-59.6562	-59.7188	-56.625		-62.7188
	-57.0745	-64.1343	-58.4855	-67.6582	-68.6569	-65.4112	-61.4477		-62.3241	-65.1641	-59.2345	-60.1395	-60.2644	-60.7637	-57.4868		-78.8024	-77.3668	-78.74	-81.3928	-73.0912	-68.2538	-83.8895		-50.5938	-59.5	-80.4062	-73.6562	-60.5	-58.4375	-74.6562		-57.75	-64.4688	-67.0625	-67.5625	-65.8125	-63.875	-66.0625		-62.875	-66.75	-58.7812	-60.9062	-59.7812	-59.6562	-56.8125		-62.75
	-57.0433	-64.0094	-58.5479	-67.7206	-68.7818	-65.7857	-61.5413		-62.3554	-65.1954	-59.3593	-60.0459	-60.4204	-60.7013	-57.6428		-78.7712	-77.2108	-78.6464	-81.2679	-73.1536	-68.285	-84.0455		-50.5312	-59.5625	-80.375	-73.875	-60.4062	-58.625	-74.5938		-57.875	-64.5625	-67.3125	-67.5312	-66.125	-63.8125	-66.125		-62.9688	-66.5938	-58.4062	-61.125	-59.6562	-59.625	-56.7188		-62.6875
	-56.9808	-64.3215	-58.7351	-67.6894	-68.9066	-65.8793	-61.5101		-62.5738	-65.0081	-59.6402	-60.2332	-60.2644	-60.6077	-57.7676		-78.6464	-77.2732	-78.8961	-81.5488	-72.8103	-68.2226	-83.9519		-50.5312	-59.75	-80.1875	-73.6875	-60.4062	-58.6875	-74.2188		-57.6562	-64.4375	-67.3125	-67.5938	-65.9688	-63.9063	-66.25		-63.0625	-66.7188	-58.4688	-61.0625	-59.625	-59.875	-56.8438		-62.9375
	-57.1057	-64.2591	-58.7663	-67.7206	-68.969	-66.0354	-61.6037		-62.5114	-65.2578	-59.8899	-59.9835	-60.514	-60.7325	-57.6428		-78.8336	-77.242	-78.584	-81.3616	-72.8415	-68.5035	-83.8895		-50.4688	-59.7188	-79.9688	-73.8438	-60.0312	-58.8125	-74.2188		-57.3438	-64.375	-67.375	-67.5625	-66.0938	-63.7812	-66.2188		-62.7188	-66.5312	-58.4375	-61.1562	-59.5625	-60	-56.7188		-63
	-57.2929	-64.5712	-58.5167	-67.7831	-69.0938	-66.0354	-61.6037		-62.8235	-65.0393	-60.2644	-59.9523	-60.358	-60.8261	-57.5804		-78.8024	-77.1171	-78.6464	-81.3928	-72.7479	-68.3475	-83.7334		-50.2188	-59.7812	-79.9062	-73.7812	-60.5	-58.9375	-74.3438		-57.5625	-64.125	-67.4062	-67.9688	-66.0625	-63.875	-66.3125		-62.4062	-66.5312	-58.4062	-61.0625	-59.625	-60	-56.7188		-62.9688
	-57.3554	-64.6336	-58.5167	-67.8143	-69.1251	-66.1602	-61.6037		-62.7299	-64.9145	-60.3268	-59.7026	-60.8885	-60.6389	-57.7989		-78.9897	-77.3044	-78.6152	-81.424	-72.7479	-68.4411	-83.8271		-50.3438	-59.9375	-79.75	-73.875	-60.3125	-58.7812	-74.25		-57.375	-64.2188	-67.125	-67.7188	-65.9688	-63.9687	-66.0312		-62.3125	-66.3438	-58.2812	-60.8438	-59.8125	-60.2188	-56.5938		-63.0312
	-57.1681	-64.6648	-58.5791	-67.7519	-69.3435	-66.3475	-61.7285		-62.605	-64.9769	-60.5764	-59.9523	-60.5764	-60.7637	-57.8613		-78.8336	-77.3668	-78.74	-81.2367	-72.7479	-68.1602	-84.1392		-50.2812	-59.9688	-79.4062	-73.875	-60.2812	-58.8438	-74.3438		-57.5312	-64.6875	-67.375	-67.9688	-66.125	-63.9687	-66.3125		-62.5	-66.2812	-58.4375	-60.75	-59.6562	-60.0938	-56.6562		-63.0312
	-57.0433	-64.696	-58.5479	-67.6894	-69.6868	-66.0978	-61.6037		-62.7611	-64.54	-60.514	-59.9523	-60.6389	-60.8573	-57.9549		-78.7088	-77.1796	-78.7088	-81.2991	-72.7167	-68.2226	-84.0455		-50.5	-60.2812	-79.4062	-73.7188	-60.2812	-58.7812	-74.75		-57.6875	-64.3438	-67.0625	-67.875	-66.0938	-63.8125	-66.125		-62.2188	-66.625	-58.5	-61.0312	-59.7188	-60.1562	-56.625		-63.0938
	-57.0745	-65.0081	-58.3606	-67.5958	-69.8116	-66.0666	-61.5101		-62.6986	-64.7896	-60.7637	-59.8899	-60.6389	-60.8573	-58.1109		-78.74	-76.9611	-78.584	-81.1431	-72.5919	-68.4099	-84.0143		-50.4688	-60.5	-79.5625	-73.8438	-60.4375	-58.8438	-74.9688		-57.8125	-64.4375	-67.2188	-67.9375	-66.2188	-64.0625	-65.9062		-62.4375	-66.4688	-58.4688	-60.75	-59.75	-60.4062	-56.625		-63.0938
	-57.0433	-65.0393	-58.3918	-67.4086	-69.8116	-65.9105	-61.4477		-62.6986	-64.6648	-60.7013	-59.8586	-60.6701	-60.8885	-57.8925		-78.7088	-76.9611	-78.7712	-80.9871	-72.6543	-68.3475	-84.1079		-50.375	-60.2188	-79.4062	-73.875	-60.375	-58.8125	-75		-58.0312	-64.6875	-67.0938	-68.1562	-65.9688	-63.9687	-65.9375		-62.5938	-66.3125	-58.5312	-61	-59.6875	-60.2188	-56.75		-63
	-56.9496	-65.2266	-58.5479	-67.4398	-69.8429	-66.0978	-61.3852		-62.6362	-64.8521	-60.6389	-60.0771	-60.9822	-61.1694	-57.7989		-78.8336	-76.9299	-78.5528	-80.9871	-72.6543	-68.5035	-84.0455		-50.1562	-60.4375	-79.4688	-74.0938	-60.5	-59	-75.0938		-58	-64.4688	-67	-67.9688	-66.125	-63.9063	-66.125		-62.4375	-66.375	-58.7188	-60.875	-59.7188	-60.4688	-56.6875		-62.875
	-56.856	-65.2578	-58.6415	-67.2525	-69.9989	-66.0354	-61.354		-62.6362	-65.0081	-60.7637	-60.1707	-60.8573	-61.1382	-57.7052		-78.8336	-76.8675	-78.584	-80.9871	-72.6231	-68.6595	-83.8271		-49.9375	-60.2812	-79.2812	-74.2812	-60.4688	-58.9375	-75.375		-57.7188	-64.625	-66.6875	-68.2188	-65.875	-63.75	-66.125		-62.1875	-66.2188	-58.875	-60.8438	-59.6875	-60.3438	-56.9375		-62.9375
	-56.856	-65.289	-58.7351	-67.3149	-70.1861	-65.9105	-61.3228		-62.7611	-64.9457	-60.5764	-60.2956	-60.9822	-61.2006	-57.8301		-78.9897	-77.0235	-78.7712	-81.0807	-72.6231	-68.4411	-84.0767		-49.5938	-60.0312	-79.375	-74.625	-60.625	-58.9688	-75.5312		-57.875	-64.5	-67	-67.9375	-66.1875	-63.6562	-65.9062		-62.1562	-66.1562	-59	-60.9375	-59.5938	-60.25	-57.0312		-62.8437
	-56.9184	-65.3826	-58.7663	-67.3149	-70.2174	-65.973	-61.2916		-62.9171	-65.0393	-60.514	-60.3892	-61.107	-61.1694	-58.0797		-78.9585	-76.8051	-78.74	-80.8934	-72.4982	-68.4411	-84.0767		-49.6562	-60.125	-79.3125	-74.3125	-60.7188	-59.1562	-75.625		-58.0625	-64.6875	-66.4375	-68.125	-65.9688	-64.125	-65.875		-62.0312	-66.2812	-58.8125	-60.8438	-59.4375	-60.2188	-57.1562		-62.8437
	-56.856	-65.6635	-58.6415	-67.3149	-70.5294	-65.8169	-61.1044		-62.605	-65.0393	-60.7013	-60.1083	-61.2318	-61.3567	-58.1109		-79.0209	-76.7739	-78.7088	-81.1431	-72.6543	-68.722	-83.9519		-49.4688	-60.0938	-79.3438	-74.8125	-60.4375	-59.0625	-75.5625		-57.8125	-64.2812	-66.6875	-68.125	-65.9062	-63.8125	-65.9375		-62.1562	-66.3438	-58.9688	-60.9688	-59.4062	-60.3438	-57.375		-62.6875
	-56.9184	-65.8507	-58.3294	-67.2525	-70.5919	-65.7545	-60.8547		-62.6986	-65.0081	-60.5452	-60.0459	-61.3255	-61.4191	-58.3294		-78.9585	-76.6802	-78.8649	-80.9558	-72.5607	-68.6908	-84.1392		-49.3438	-60	-79.5938	-74.7188	-60.75	-58.9375	-75.625		-57.8125	-64.3438	-66.4688	-67.9688	-65.9688	-63.8125	-66.1875		-62.1562	-66.3438	-58.7188	-61.0625	-59.375	-60.3125	-57.3438		-62.625
	-57.0433	-65.7571	-58.2046	-67.4086	-70.6231	-65.7857	-61.1356		-62.7611	-65.289	-60.8885	-59.8586	-61.4503	-61.6375	-58.1734		-78.8336	-76.649	-78.8961	-80.8934	-72.4046	-68.9404	-84.0767		-49.3438	-60.0625	-79.5312	-74.8125	-60.8125	-59.125	-75.8125		-57.875	-64.4375	-66.5	-68.3125	-66.125	-63.9687	-66.25		-62.0312	-66.2188	-59.0312	-60.875	-59.4062	-60.5	-57.25		-62.625
	-56.9184	-66.1628	-58.1422	-67.3774	-70.6231	-65.4424	-60.9795		-62.8547	-65.6011	-61.107	-59.9523	-61.0758	-61.7312	-58.423		-78.9585	-76.6178	-79.1145	-80.831	-72.3422	-68.5971	-84.1079		-49.2188	-60.0625	-79.5	-74.7812	-60.75	-59.0938	-76.125		-58.1875	-64.125	-66.1875	-68.375	-65.9375	-63.9375	-66.3125		-62.125	-66.2812	-58.7812	-60.9688	-59.1875	-60.6875	-57.4062		-62.5938
	-56.8872	-66.3189	-58.0173	-67.3149	-70.5607	-65.5984	-60.7299		-62.605	-65.7259	-61.2006	-59.7026	-60.5764	-61.8248	-58.8288		-78.9897	-76.5554	-78.9897	-80.6438	-72.0925	-68.9404	-84.1704		-49.3125	-59.8125	-79.3438	-74.8125	-60.5625	-59.0625	-76.3438		-58.125	-64.25	-66.125	-68.4688	-65.9375	-63.9687	-66.1875		-62	-66.4375	-58.7188	-60.7812	-59.25	-60.4062	-57.5		-62.5938
	-56.856	-66.5998	-58.0173	-67.5646	-70.6855	-65.5048	-60.5738		-63.0107	-65.6323	-61.2943	-59.4529	-60.5764	-62.2305	-58.5791		-78.9273	-76.7114	-78.9897	-80.7374	-72.0925	-69.0653	-84.0767		-49.4062	-59.875	-79.1562	-74.9062	-60.3438	-59.0312	-76		-58.5	-64.2812	-66.0312	-68.2812	-65.75	-64.2188	-66.0312		-62.0625	-66.4062	-58.9062	-60.875	-59.0312	-60.6562	-57.375		-62.8125
	-56.7936	-66.631	-57.674	-67.5334	-70.7791	-65.4112	-60.605		-63.0419	-66.038	-61.6063	-59.5778	-60.6077	-62.1057	-58.5167		-78.9273	-76.4618	-78.9897	-80.6125	-72.0613	-69.0028	-84.1704		-49.2812	-59.7188	-78.9062	-75.0312	-60.25	-59.2188	-75.75		-58.1875	-64.2188	-65.7812	-68.1562	-65.8438	-64.125	-66.1562		-62	-66.4688	-59	-61.25	-59.125	-60.8438	-57.3125		-62.6875
	-56.7624	-66.8182	-57.7052	-67.5958	-70.8103	-65.3488	-60.9795		-63.0419	-66.1628	-61.7624	-59.2969	-60.8573	-62.0745	-58.2358		-79.0209	-76.3993	-79.0833	-80.4877	-72.0301	-69.2525	-84.1704		-49.4375	-59.9688	-78.6562	-75.0625	-59.8125	-59	-75.4688		-57.9688	-64.3125	-65.7812	-68.125	-65.7188	-64.25	-66.2188		-61.875	-66.4375	-58.7812	-61.1562	-59.125	-60.8125	-57.4375		-62.625
	-56.7936	-66.9118	-57.5492	-67.627	-70.7791	-65.4424	-61.2916		-63.0419	-66.4125	-62.0121	-59.2345	-60.8573	-62.0121	-58.5479		-78.9897	-76.3057	-79.0833	-80.5189	-72.0613	-69.4398	-84.2328		-49.3438	-60.1562	-78.4375	-75	-59.8125	-59	-75.1562		-58.0625	-64.1875	-65.9062	-68.2188	-65.9688	-64.3125	-66.1875		-61.6562	-66.625	-58.9375	-61.0625	-59.2812	-60.9375	-57.3125		-62.75
	-56.6063	-67.0055	-57.518	-67.4398	-70.8103	-65.5048	-61.4789		-62.1057	-66.3189	-62.0433	-59.2033	-61.0758	-62.0433	-58.3606		-78.8336	-76.1809	-79.1145	-80.7374	-72.0613	-69.5958	-84.3888		-49.2188	-60.2188	-78.4062	-74.8125	-59.6562	-58.8125	-75.2188		-58.0938	-64.1875	-65.875	-68.375	-65.8125	-64.1562	-66.3125		-61.6875	-66.5938	-59.1875	-60.9062	-59.0312	-60.9375	-57.3438		-62.75
	-56.7	-66.9743	-57.4868	-67.5646	-70.7791	-65.6609	-61.6661		-61.8248	-66.2565	-62.3866	-59.1096	-61.0134	-62.1993	-58.5791		-78.8649	-76.2121	-78.9897	-80.3005	-72.0613	-69.7519	-84.2328		-49.2188	-60.2812	-78.2812	-74.8125	-59.4375	-58.5625	-75.125		-57.9375	-64.3125	-65.875	-68.0938	-65.9688	-64.4375	-66.1875		-61.5938	-66.4375	-59.2188	-60.7812	-58.8125	-61.125	-57.25		-62.625
	-56.7624	-67.0679	-57.4243	-67.471	-70.9976	-65.7545	-61.8534		-61.9184	-66.5686	-62.6986	-58.9536	-61.2318	-62.0121	-58.6415		-78.9897	-76.1809	-78.9897	-80.3941	-72.2486	-69.7206	-84.2952		-49.4375	-60.5938	-78.0938	-75.125	-59.5	-58.875	-74.7188		-57.7188	-64.375	-66.1875	-68.375	-65.9375	-64.375	-66.3438		-61.9688	-66.5938	-59.1875	-60.6562	-58.875	-61.1562	-57.2188		-62.625
	-56.9808	-66.7558	-57.7989	-67.4086	-71.06	-65.7857	-61.8534		-61.5127	-66.5373	-62.8859	-58.8288	-61.1382	-62.1993	-59.1096		-79.0209	-75.9	-78.9585	-80.3629	-72.0613	-69.8767	-84.3264		-49.25	-60.3125	-78	-75.25	-59.4375	-58.8125	-74.5625		-57.4062	-64.0625	-65.7812	-68.4375	-66.0625	-64.0938	-66.1562		-62	-66.5938	-58.9375	-60.9688	-58.75	-61	-57.25		-62.4375
	-56.9184	-66.3813	-57.9237	-67.3461	-70.9352	-66.0354	-61.6661		-61.5127	-66.8182	-63.2604	-58.267	-60.9197	-61.856	-59.1096		-79.1145	-75.8688	-78.9273	-80.3005	-72.0301	-70.1264	-84.2952		-49.125	-60.25	-78	-75.2812	-59.375	-58.7188	-74.4062		-57.4062	-64.3438	-66.0312	-68.4375	-65.8438	-64.375	-66.3125		-62.1562	-66.6875	-58.875	-60.8125	-58.7812	-61.0625	-57.2812		-62.7188
	-56.7312	-65.9756	-58.0485	-67.2837	-71.0288	-66.129	-61.5101		-61.263	-67.0055	-63.1356	-58.6103	-60.8573	-61.5751	-59.0472		-79.0209	-76.0248	-78.8336	-80.3317	-72.2174	-70.1264	-84.4512		-49.1875	-60.375	-77.7812	-75.5625	-59.2188	-58.7188	-74.2188		-57.125	-64.4688	-65.875	-68.3125	-65.9688	-64.1562	-66.0312		-62.0938	-66.6875	-58.9375	-60.8438	-58.6875	-60.8438	-57.2188		-62.8437
	-56.8248	-65.8195	-58.1109	-67.1589	-70.9976	-66.2538	-61.4477		-61.5127	-67.0991	-63.3228	-58.7663	-61.107	-61.3255	-59.3281		-79.2082	-75.8376	-78.7088	-80.3629	-72.0613	-70.376	-84.5137		-49.3438	-60.4375	-77.7188	-75.5938	-58.9062	-58.9688	-74.5		-56.9688	-64.2812	-65.8438	-68.6562	-65.9062	-64.3125	-66.0938		-61.9375	-66.5938	-58.9688	-60.9062	-58.9375	-61	-57.3438		-62.875
	-56.6063	-66.038	-58.0797	-66.9716	-70.8415	-66.285	-61.3228		-61.5751	-67.1303	-63.3228	-58.7351	-60.8885	-60.9197	-59.609		-79.6139	-75.6815	-79.0521	-80.2693	-72.1861	-70.3448	-84.5449		-49.1562	-60.375	-77.4688	-76	-58.8125	-58.875	-74.4062		-56.4688	-64.5625	-66.0312	-68.1875	-65.9062	-64.4062	-66.4375		-61.6875	-66.5938	-58.9062	-60.8125	-58.8438	-60.8125	-57.1875		-62.9062
	-56.8872	-66.0692	-58.2358	-67.0653	-70.8415	-66.5971	-61.3228		-61.8248	-67.1615	-63.1044	-58.5479	-61.1694	-61.0446	-59.5778		-79.5515	-75.6815	-79.0521	-80.0196	-72.0301	-70.4072	-84.3888		-49.2812	-60.4688	-77.3125	-76.4375	-58.4688	-58.75	-74.1875		-56.7188	-64.4688	-65.875	-68.1875	-65.7812	-64.3125	-66.4062		-61.7188	-66.7188	-59.0625	-60.6562	-58.875	-60.9688	-57.375		-62.8125
	-56.7624	-66.0692	-58.3606	-66.9716	-70.8415	-66.5659	-61.1668		-61.8872	-67.1303	-63.1356	-58.2358	-60.8885	-60.6701	-59.4529		-79.7075	-75.6503	-79.0521	-79.9572	-72.0301	-70.376	-84.6385		-49.1875	-60.5312	-77.0938	-76.6562	-58.4375	-59	-74.0625		-56.5938	-64.6875	-65.9062	-68.125	-65.9375	-64.0625	-66.2188		-61.5938	-66.75	-58.8438	-60.6875	-59.0625	-60.9688	-57.4375		-62.7188
	-56.8872	-66.1628	-58.3918	-67.2213	-70.5919	-66.722	-61.3228		-62.0433	-67.0679	-62.7299	-58.3294	-61.0134	-60.7637	-59.2345		-79.5202	-75.6503	-79.2394	-79.8323	-72.0613	-70.4385	-84.5761		-49.2188	-60.4688	-76.8438	-76.9688	-58.4062	-58.7188	-74.4062		-55.9688	-64.7188	-65.8438	-68.0625	-66.0312	-63.9687	-66.0625		-61.4062	-66.75	-59.125	-60.625	-58.9375	-60.9688	-57.5938		-62.5312
	-57.1057	-66.1628	-58.4542	-67.0653	-70.6543	-66.722	-61.0732		-62.2617	-66.8494	-62.7923	-58.0173	-61.0446	-60.8261	-59.4217		-79.6451	-75.4943	-79.2706	-79.7387	-72.0301	-70.4072	-84.7321		-49.1875	-60.375	-76.6875	-77.1562	-58.1875	-58.6562	-74.1562		-55.5938	-64.625	-65.9688	-68.2188	-66.0312	-63.9687	-66.3438		-61.5625	-66.8438	-59.0938	-60.5625	-58.9062	-60.9062	-57.3438		-62.5
	-57.3241	-66.1004	-58.6727	-67.0653	-70.6231	-66.9092	-61.1044		-62.3554	-66.5998	-62.7299	-58.2358	-61.107	-60.3892	-59.7026		-79.6763	-75.3382	-79.489	-79.8947	-71.8116	-70.4697	-84.6697		-49.375	-60.2188	-76.5312	-77.1875	-57.9375	-58.9062	-74.3125		-55.1875	-64.5625	-65.9375	-67.9062	-66.0625	-63.9687	-65.9688		-61.6875	-66.6875	-59.0312	-60.625	-59	-60.875	-57.4375		-62.5312
	-57.7299	-66.1316	-58.8912	-67.0028	-70.5294	-66.9404	-61.2292		-62.5114	-66.2253	-62.5114	-58.267	-61.4503	-60.1707	-59.8899		-79.5202	-75.151	-79.489	-79.7699	-72.0925	-70.5009	-84.6385		-49.0625	-60	-76.2812	-77.25	-58.125	-58.875	-74.2188		-55.125	-64.8438	-66.1562	-68.2188	-65.6875	-63.9687	-66.2188		-61.5938	-67	-58.9688	-60.8438	-58.8438	-60.75	-57.2188		-62.5938
	-57.7299	-66.038	-58.7351	-67.0028	-70.2174	-67.0965	-61.5413		-62.2617	-66.1004	-62.6986	-58.2358	-61.3255	-60.0771	-60.0771		-79.6139	-74.402	-79.3954	-79.6763	-72.0925	-70.7818	-84.5761		-48.8125	-59.8438	-76.7188	-77.6875	-57.9688	-59.1562	-74.1562		-54.6875	-64.4688	-66.4375	-68.125	-65.8125	-63.9687	-66.0938		-61.4688	-67.1875	-58.8438	-60.8125	-58.9688	-60.8125	-57.4688		-62.7188
	-57.8547	-65.9444	-58.9848	-67.3461	-70.0925	-67.3774	-61.6037		-62.7299	-65.8195	-62.9171	-58.6103	-61.6375	-60.1707	-60.2019		-79.5827	-74.9949	-79.6451	-79.8323	-71.9989	-70.6257	-84.8882		-49.0938	-59.3125	-76.7188	-77.4062	-57.6875	-59.0625	-74.4688		-54.5938	-64.5312	-66.2812	-68.375	-65.8438	-64.0938	-66.1562		-61.4375	-67	-59.0938	-60.75	-58.8438	-60.7812	-57.4688		-62.5938
	-58.1044	-66.1004	-58.6727	-67.2213	-70.0613	-67.4086	-61.6349		-62.5738	-65.8507	-62.8547	-58.5167	-61.9184	-60.2332	-60.0771		-79.3642	-74.9949	-79.5515	-79.7699	-71.8429	-70.5945	-84.6073		-48.8125	-59.3438	-76.6875	-77.2812	-57.5938	-59.0625	-73.9062		-54.3125	-64.4688	-66.3125	-68.4062	-65.8438	-64.3125	-66.125		-61.5	-67.0312	-58.9688	-60.7812	-58.7188	-60.875	-57.2188		-62.5
	-58.2604	-65.882	-58.3294	-67.1589	-69.9989	-67.5022	-61.6037		-62.7299	-66.0068	-63.0419	-58.5167	-61.856	-60.0459	-59.8899		-79.489	-74.9013	-79.4578	-79.5515	-71.7492	-70.9066	-84.6697		-48.9062	-59.2188	-76.75	-77.125	-57.7812	-59.4375	-71.875		-53.9062	-64.6562	-66.4062	-68.4375	-66.0938	-64.5312	-66.25		-61.4375	-67.0312	-59.0938	-60.9688	-58.8438	-60.625	-57.3438		-62.5312
	-58.4165	-65.8195	-57.674	-67.2837	-70.0301	-67.627	-61.6973		-62.7299	-65.8507	-63.2604	-58.7039	-61.9496	-60.0459	-60.0771		-79.2706	-74.7765	-79.333	-79.7699	-71.5932	-70.969	-84.4825		-49.125	-59.4375	-76.9062	-77	-57.6875	-59.2812	-70.5312		-53.6875	-64.5938	-66.2188	-68.1562	-65.9688	-64.375	-66.1562		-61.4688	-67.3125	-59.125	-60.8438	-58.8125	-60.6875	-57.1562		-62.3438
	-58.5101	-65.7883	-57.8301	-66.9092	-70.1549	-67.7206	-61.8846		-62.6674	-65.882	-63.1044	-58.7975	-61.8872	-59.6402	-59.8899		-79.2706	-74.8077	-79.6763	-79.7387	-71.562	-71.1251	-84.6697		-49.1562	-59.2188	-76.9375	-77.0312	-57.3125	-59.125	-69.4375		-53.2812	-64.8125	-66.7188	-68.0938	-65.9688	-64.375	-66.0625		-61.7188	-67.2812	-59.0625	-61.1562	-58.8438	-60.7188	-57.0938		-62.4375
	-58.6973	-65.7883	-57.8925	-66.878	-69.9053	-67.8143	-62.3527		-62.5738	-65.882	-63.5725	-58.9224	-62.0433	-59.609	-59.9835		-79.1769	-75.0574	-79.7075	-79.5827	-71.562	-71.2811	-84.5761		-49.2188	-59.1562	-77.25	-77.1562	-57.2812	-59.125	-68.5938		-53.1562	-64.4375	-66.5312	-68.7188	-65.9688	-64.4688	-66.125		-61.5938	-67.25	-58.9062	-61.0938	-58.6562	-60.625	-56.9062		-62.2812
	-58.8846	-66.0068	-58.0485	-66.6908	-69.9365	-67.9079	-62.1031		-62.5426	-65.6947	-63.6661	-58.7351	-62.1993	-59.3905	-60.0147		-78.9897	-75.0262	-79.5827	-79.7699	-71.6868	-71.1251	-84.7321		-49.0625	-59.2188	-77.375	-77.0625	-57.1562	-59.1875	-67.8125		-53.0312	-64.7188	-66.8125	-68.625	-66.0312	-64.4062	-66.4375		-61.5938	-67.5	-59.0312	-60.9688	-58.6562	-60.4062	-56.75		-62.4062
	-59.0718	-66.0692	-57.8301	-66.722	-69.8741	-68.0015	-62.2591		-62.8547	-65.9756	-63.5413	-58.6727	-62.3866	-59.1408	-60.2019		-79.1769	-75.151	-79.5827	-79.6139	-71.6868	-71.3123	-84.7009		-49.375	-59.2812	-77.5625	-77.125	-56.9688	-59.0625	-67.0625		-52.9688	-64.6875	-66.6562	-68.4375	-65.625	-64.3438	-66.375		-61.875	-67.2812	-58.875	-61	-58.5938	-60.5938	-56.5938		-62.4062
	-59.3215	-66.3189	-57.7989	-66.3475	-69.9053	-68.1264	-62.5088		-63.0732	-65.5699	-63.4789	-58.7351	-62.4178	-59.016	-60.514		-79.1145	-75.1198	-79.3954	-79.6139	-71.9365	-71.1875	-84.6073		-48.9062	-59.3438	-77.5938	-77.1562	-56.9375	-59.1562	-66.375		-52.8438	-64.75	-66.8125	-68.4062	-65.6875	-64.2812	-66.1875		-61.9375	-67.3438	-58.5625	-60.875	-58.625	-60.4688	-56.7812		-62.3438
	-59.4776	-66.2253	-57.6428	-66.0354	-69.8741	-68.5321	-62.5088		-62.8859	-65.7883	-63.5101	-58.7663	-62.4802	-58.9224	-60.3892		-79.2706	-75.2134	-79.3018	-79.6451	-71.8741	-71.1875	-84.7633		-48.7812	-59.375	-77.5938	-77.0625	-57.0312	-59.0938	-65.5625		-52.0625	-64.5625	-66.8438	-68.7188	-66.0312	-64.375	-66.1875		-62.0312	-67.4375	-58.4688	-61.0938	-58.75	-60.2188	-56.625		-62.5625
	-59.7272	-66.3501	-57.6428	-66.0042	-69.718	-68.1576	-62.6336		-62.7299	-65.6011	-63.8534	-58.5479	-62.3866	-58.9848	-60.3892		-79.4266	-75.1822	-79.3642	-79.5202	-71.8429	-71.2187	-84.8257		-48.5938	-59.1875	-77.875	-77.125	-56.875	-58.8125	-65.0938		-52.0312	-64.4062	-66.9062	-68.4375	-65.625	-64.3438	-66.2188		-61.8125	-67.4688	-58.2812	-61.0625	-58.7812	-60.1875	-56.7812		-62.375
	-59.7272	-66.4749	-57.5804	-65.973	-69.8116	-68.4697	-62.6336		-62.605	-65.6635	-63.791	-58.7351	-62.5426	-59.0784	-60.3268		-79.333	-75.1822	-79.3954	-79.4578	-71.9989	-71.3123	-84.8257		-48.8125	-59.1562	-78.0938	-76.8125	-56.9062	-58.9062	-64.5		-51.625	-64.5938	-66.5938	-68.625	-65.7812	-64.5312	-66.25		-62	-67.4688	-58.125	-60.9688	-58.7812	-59.9688	-56.8125		-62.4375
	-59.8521	-66.2877	-57.5804	-65.5984	-69.7804	-68.376	-62.7272		-62.7611	-65.7571	-63.4789	-58.7663	-62.4178	-59.2033	-60.1083		-79.4266	-75.307	-79.489	-79.4266	-72.0925	-71.4683	-84.857		-48.375	-58.9688	-78.1562	-76.7188	-56.8438	-58.6562	-63.6562		-51.125	-64.5625	-66.5312	-68.5312	-65.8438	-64.1875	-66.2812		-62.2812	-67.7188	-58.1875	-61.0938	-59	-60	-56.7188		-62.0938
	-60.0705	-66.4125	-57.7364	-65.536	-69.562	-68.3448	-62.5088		-62.4802	-65.6947	-63.1668	-58.5479	-62.4178	-59.1096	-60.1707		-79.5827	-75.151	-79.6763	-79.6451	-71.9053	-71.4996	-84.857		-48.4375	-59.2188	-78.3125	-76.2812	-56.75	-58.625	-63.25		-51.4062	-64.5625	-66.9062	-68.625	-65.625	-64.4062	-66.1562		-62.2188	-67.4375	-58.1875	-60.875	-59	-59.9062	-56.7812		-62.1562
	-60.1641	-66.3813	-57.6116	-65.6921	-69.5308	-68.3136	-62.54		-62.605	-65.9132	-62.8235	-58.5791	-62.5426	-59.0784	-59.9835		-79.6139	-75.307	-79.6451	-79.5515	-72.2174	-71.562	-84.7633		-48.7188	-59.0312	-78.1875	-75.875	-56.8438	-58.8438	-62.5938		-51.3438	-64.9062	-67.2812	-68.4688	-65.625	-64.1562	-66.0625		-62.1562	-67.5312	-58.0312	-61	-59.1562	-59.7812	-56.7812		-62.0938
	-60.3202	-66.3501	-57.674	-65.3488	-69.6244	-68.3448	-62.4776		-62.7611	-65.9132	-62.5114	-58.86	-62.6362	-58.9224	-59.5153		-79.6139	-75.151	-79.7075	-79.5515	-71.9365	-71.6868	-84.8257		-48.5312	-58.75	-78.3125	-75.4062	-56.9375	-58.8438	-61.8438		-51.875	-64.6875	-67.0625	-68.7188	-65.4375	-64.1562	-66.1562		-62.2188	-67.7188	-57.9062	-60.9375	-59.1562	-59.8438	-56.875		-62.0625
	-60.6011	-66.4437	-57.6116	-65.1927	-69.6244	-68.376	-62.5088		-62.5426	-65.8195	-61.9496	-58.7663	-62.2617	-58.8912	-59.3593		-79.6451	-75.1822	-79.8635	-79.3642	-71.9677	-71.718	-84.8882		-48.5625	-58.4688	-78.4062	-75.3125	-57.1562	-58.7812	-61.5625		-51.6562	-64.6875	-67.1562	-68.7812	-65.25	-64.1875	-66.2188		-62.1875	-67.7188	-57.875	-60.9375	-59.0938	-59.7188	-56.9062		-62
	-60.9132	-66.5061	-57.8925	-65.0367	-69.3747	-68.3448	-62.54		-62.605	-65.882	-61.5751	-58.5479	-62.1057	-59.172	-59.4529		-79.7387	-75.0886	-79.7699	-79.489	-71.8741	-71.9053	-84.7945		-48.5625	-58.7812	-78.4375	-74.8125	-56.9688	-58.75	-61.0625		-51.625	-64.75	-67.0625	-68.7188	-65.5938	-64.2188	-66		-62.1875	-67.6875	-57.7812	-60.9062	-59.375	-59.8438	-56.75		-61.9375
	-60.9132	-66.5998	-57.8613	-64.9743	-69.7492	-68.4697	-62.5712		-62.2929	-65.9756	-61.1382	-58.3918	-61.9496	-59.2033	-59.3281		-79.6763	-75.2758	-79.9572	-79.7075	-71.7804	-71.9989	-84.7945		-48.3125	-58.9375	-78.375	-75	-57.2812	-58.625	-60.9375		-51.25	-64.9688	-67.1562	-68.7812	-65.5938	-64.3125	-65.8125		-62.0625	-67.75	-57.4062	-60.9062	-59.3438	-59.9062	-56.6562		-61.875
	-61.0068	-66.4437	-58.0485	-64.8182	-69.9053	-68.5945	-62.696		-62.449	-65.7571	-60.8261	-58.267	-62.1369	-59.172	-59.4217		-79.7387	-75.3695	-80.082	-79.6139	-71.8116	-72.1237	-84.7945		-48.4375	-59	-78.6562	-74.625	-57.3125	-58.3125	-60.6875		-51.3125	-64.8125	-67.4062	-68.7188	-65.5	-64.3438	-66.0625		-62.2812	-67.9688	-57.5312	-61.0312	-59.0312	-59.875	-56.7188		-61.875
	-60.9132	-66.4749	-58.3606	-64.631	-69.8116	-68.9066	-62.8833		-62.449	-65.5699	-60.514	-58.1734	-61.7624	-59.2345	-58.9224		-79.8011	-75.2758	-79.9572	-79.3954	-71.8741	-72.2798	-84.7945		-48.4688	-59.125	-78.5625	-74.4375	-57.5	-58.5625	-60.3438		-51.5938	-65.0312	-67.0312	-68.625	-65.4062	-64.1875	-65.9062		-62.2812	-68.0938	-57.5	-60.9375	-59.1562	-59.6875	-56.4688		-61.8438
	-61.1316	-66.6622	-58.6415	-64.4125	-69.8741	-68.8754	-63.1954		-62.5114	-66.1316	-60.6077	-58.5167	-61.4503	-59.3905	-58.9224		-79.8635	-75.3382	-80.2693	-79.7075	-71.9053	-72.2174	-84.8257		-48.4688	-59.2188	-78.7188	-74.2188	-57.5625	-58.4688	-60.0312		-51.4062	-64.8438	-67.1875	-68.5938	-65.3125	-64.3125	-66.1562		-62.2188	-67.875	-57.3438	-61.2188	-59.1562	-59.875	-56.4688		-61.875
	-61.194	-66.8806	-58.5479	-64.5373	-69.9365	-68.9066	-63.0705		-62.8235	-65.9756	-60.358	-58.6415	-61.6063	-59.4217	-58.7663		-79.8947	-75.4007	-80.1756	-79.5827	-71.8429	-72.467	-84.5761		-48.4688	-59.2188	-78.6875	-74.125	-57.7812	-58.6875	-59.7812		-51.875	-64.7812	-67.1875	-68.5938	-65.3125	-64.0938	-66.1875		-62.5	-68.0625	-57.125	-61.0625	-59.25	-59.9062	-56.625		-61.75
	-61.5373	-66.9743	-58.7351	-64.4125	-69.9053	-69.1251	-63.445		-63.1044	-66.1628	-60.4828	-58.86	-61.3255	-59.765	-58.6415		-79.6763	-75.5879	-80.0508	-79.5515	-71.7804	-72.6231	-84.7009		-48.5312	-59.4062	-78.625	-74.3125	-58.0938	-58.5938	-59.6875		-51.75	-64.5938	-67.0625	-68.9062	-65.3125	-64.4688	-66.125		-62.6563	-68.0625	-57.25	-61.0938	-58.8125	-59.6875	-56.7188		-61.8438
	-61.4749	-67.0991	-58.7039	-64.2877	-70.0613	-69.0938	-63.5074		-63.1668	-66.5373	-60.5764	-59.3905	-61.3567	-59.9523	-58.4542		-79.6139	-75.4943	-80.2693	-79.489	-72.0301	-72.5294	-84.5137		-48.4062	-59.4062	-78.8125	-74.3125	-58.2188	-58.5312	-59.8438		-51.3438	-64.4375	-67.2812	-68.7812	-65.2812	-64.3125	-66.0312		-62.7188	-68.1562	-57.1562	-61.1562	-58.9062	-59.4688	-56.625		-61.9688
	-61.5998	-67.1303	-58.6415	-64.3189	-70.2174	-69.0626	-63.6947		-63.354	-66.6622	-60.358	-58.9848	-61.3567	-60.0147	-58.1734		-79.6763	-75.5879	-80.2693	-79.6763	-72.0301	-72.7479	-84.4512		-48.4062	-59.3125	-78.6875	-74.375	-58.5625	-58.5625	-59.5938		-51.625	-64.625	-67.3125	-68.6562	-65.3438	-64.625	-66.25		-62.8125	-67.9688	-57.2812	-61	-58.5938	-59.125	-56.6562		-61.9688
	-61.5061	-66.9743	-58.6727	-64.1316	-70.1237	-69.0626	-63.7571		-63.4789	-66.8494	-60.5452	-58.6103	-61.0758	-60.1083	-57.8613		-79.8947	-75.6815	-80.1132	-79.6139	-72.2174	-72.8103	-84.5761		-48.5938	-58.9375	-78.7188	-74.5	-58.375	-58.4688	-59.5		-51.5	-64.6562	-67.4375	-68.75	-65.5	-64.3438	-66.2812		-63.0312	-67.9375	-56.9688	-60.9688	-58.5938	-59.2188	-56.625		-62.0312
	-61.8182	-66.9118	-58.6415	-64.2253	-70.1861	-68.7818	-63.882		-63.9782	-66.8494	-60.1707	-58.86	-61.0446	-59.7338	-57.8925		-80.082	-75.7128	-80.2693	-79.5827	-72.1549	-72.6855	-84.3576		-48.9375	-59.125	-78.7188	-74.1562	-58.3125	-58.4062	-59.3125		-51.8438	-64.7188	-67.4688	-68.375	-65.3438	-64.5938	-66.1875		-62.9375	-67.875	-57.1562	-60.9062	-58.2812	-59.0938	-56.4688		-61.9688
	-61.8182	-66.8182	-58.267	-64.1004	-69.9053	-68.6257	-63.9444		-63.8846	-66.787	-60.1083	-59.0784	-61.3567	-60.0147	-57.7052		-79.8323	-75.7128	-80.2068	-79.7387	-72.1549	-72.7791	-84.5449		-48.9688	-58.9688	-78.6562	-74.2812	-58.4375	-58.2812	-58.9688		-51.9062	-64.6562	-67.2188	-68.6875	-65.3125	-64.2812	-66.3438		-63	-67.8125	-56.9062	-60.9375	-58.5	-59.0938	-56.5938		-62
	-61.787	-66.9431	-57.8613	-63.9132	-69.6556	-68.7193	-64.038		-63.9782	-66.9743	-60.2644	-59.2969	-61.1382	-59.9523	-57.7052		-80.1132	-75.6191	-80.3629	-79.8011	-72.1861	-72.8727	-84.2952		-49.2188	-58.875	-78.75	-74.4688	-58.5312	-58.5312	-58.875		-52.2812	-64.9688	-67.3125	-68.4062	-65.4062	-64.6562	-66.0938		-63.0938	-67.9062	-56.9375	-61.0625	-58.3438	-59.2188	-56.5312		-61.9062
	-61.9431	-66.8494	-57.8301	-63.9132	-69.718	-68.5633	-64.1316		-63.8534	-67.1615	-60.6389	-59.5466	-61.1694	-60.1083	-58.0797		-80.0196	-75.7128	-80.4877	-79.5827	-72.1549	-72.904	-84.2016		-49.0625	-59.2812	-78.75	-74	-58.6875	-58.2812	-58.1875		-52.1562	-64.7812	-67.4062	-68.5625	-65.3125	-64.3438	-66.2188		-63.0625	-67.75	-56.875	-60.9688	-58.375	-59.3125	-56.5625		-61.7812
	-61.9431	-66.5686	-57.7364	-63.8507	-69.562	-68.5009	-64.194		-64.3527	-67.1615	-60.6077	-59.5778	-61.1382	-59.7962	-58.2982		-80.1444	-75.7128	-80.4253	-79.7699	-72.0925	-73.06	-83.9519		-48.9375	-59.3125	-79	-74.5938	-58.8438	-58.1562	-58.2188		-52.25	-64.8125	-67.5312	-68.7188	-65.375	-64.4375	-65.9688		-62.875	-67.9375	-56.875	-61.1875	-58.5938	-59.2188	-56.5625		-61.875
	-62.0055	-66.3501	-57.7989	-63.6947	-69.562	-68.2824	-64.038		-64.5088	-67.2551	-60.7325	-59.2969	-61.2318	-59.8586	-58.1734		-80.2068	-75.6191	-80.5501	-79.7387	-72.1549	-73.2473	-83.7959		-48.9688	-59.3125	-78.875	-74.5	-58.8125	-58.0938	-57.8438		-52.375	-64.8125	-67.25	-68.5938	-65.4375	-64.4062	-65.9688		-63.1875	-67.7812	-56.7812	-61.0625	-58.4688	-59.3125	-56.625		-61.6562
	-62.0367	-66.2253	-57.7676	-63.6947	-69.3435	-68.3136	-64.0692		-64.8521	-67.0679	-60.8261	-59.2345	-61.0446	-60.2956	-58.3606		-80.3629	-75.8064	-80.5189	-79.8011	-72.3422	-73.1848	-83.671		-48.9688	-59.625	-79.0938	-74.2812	-59.1875	-58.1562	-57.75		-52.2188	-64.9375	-67.625	-68.5938	-65.3125	-64.2812	-66.1562		-63.2188	-67.75	-56.8125	-61.3438	-58.5	-59.0938	-56.75		-61.75
	-61.9743	-66.0692	-57.8925	-63.882	-69.1875	-68.22	-63.9756		-65.0081	-67.0679	-60.8573	-59.0784	-60.8885	-60.3892	-58.423		-80.3941	-75.6815	-80.7062	-79.6139	-72.1861	-72.9664	-83.7022		-49.125	-59.5312	-79.3438	-73.9688	-59.1562	-58	-57.2812		-52.3438	-64.9375	-67.6562	-68.75	-65.125	-64.4375	-66.0625		-63.3438	-67.7812	-56.75	-61.2812	-58.5938	-59.1562	-56.8125		-61.8125
	-62.0055	-65.8507	-57.9549	-63.9132	-69.0938	-68.2512	-64.038		-65.1954	-67.1927	-60.5764	-58.7663	-60.9197	-60.514	-58.7663		-80.4877	-75.5567	-80.7686	-79.5827	-72.4982	-73.3409	-83.7022		-48.8438	-59.6875	-79.2188	-73.625	-59.3125	-58.2812	-57.375		-52.375	-64.9375	-67.4688	-68.625	-64.9062	-64.4062	-65.9688		-63.2188	-67.6875	-56.9375	-61.25	-58.4688	-59.4375	-56.9375		-61.5938
	-62.0991	-65.3826	-57.8613	-64.038	-69.0002	-68.22	-63.8507		-65.3202	-67.4112	-60.7325	-58.86	-60.8885	-60.8573	-58.8912		-80.3317	-75.6815	-80.9558	-79.5827	-72.5607	-73.4657	-83.515		-48.7812	-59.7188	-79.2188	-73.5312	-59.0625	-58.2188	-57.1875		-52.5625	-64.75	-67.3438	-68.4688	-64.9062	-64.375	-65.7812		-63.2188	-67.6562	-56.8438	-61.3438	-58.4688	-59.2188	-57		-61.625
	-62.1615	-65.1954	-58.0173	-64.2877	-68.813	-68.22	-63.7571		-65.2578	-67.5048	-60.7637	-59.1408	-60.9197	-61.0758	-58.8912		-80.5189	-75.4943	-80.9558	-79.5202	-72.5919	-73.4969	-83.515		-48.625	-60.125	-79.375	-73.4062	-59.2188	-58.0938	-57.2188		-52.5	-64.875	-67.5625	-68.3125	-65.0625	-64.2188	-65.75		-63.4375	-67.6875	-56.6875	-61.625	-58.375	-59.5	-56.9688		-61.4688
	-62.3488	-65.0393	-57.8925	-64.1316	-68.9066	-68.22	-63.7571		-65.3514	-67.5672	-60.7013	-59.1096	-60.8885	-61.1382	-58.9224		-80.4877	-75.3695	-81.0183	-79.6763	-72.5919	-73.6842	-83.3277		-48.4688	-59.9375	-79.375	-73.3438	-58.8125	-58.4062	-57.2812		-52.5625	-64.8438	-67.2188	-68.2188	-65.0938	-64.5312	-65.6875		-63.3125	-67.5	-56.7188	-61.6562	-58.3125	-59.625	-56.9688		-61.5
	-62.5672	-65.2578	-57.9861	-64.2565	-68.9066	-68.0952	-63.9756		-65.5699	-67.5048	-60.7325	-58.86	-61.2318	-61.1694	-59.1408		-80.5189	-75.3382	-81.1743	-79.2706	-72.3734	-73.8714	-83.3901		-48.4375	-59.875	-79.2812	-73.3438	-59	-58.5938	-57.0625		-52.75	-64.75	-67.4062	-67.8438	-65.1562	-64.375	-65.8125		-63.5938	-67.9062	-56.7812	-61.625	-58.4375	-59.5938	-57.125		-61.2812
	-62.7857	-65.5074	-57.8613	-64.1004	-69.0938	-67.9079	-64.0692		-65.5699	-67.8169	-60.358	-59.1408	-60.9822	-61.0758	-59.0784		-80.3005	-75.307	-81.1743	-79.3954	-72.467	-73.9651	-83.078		-48.5312	-59.9062	-79	-73.2812	-58.9062	-58.7812	-57.2188		-52.9375	-64.75	-67.5625	-67.9688	-65.1562	-64.5938	-65.9375		-63.1875	-67.6562	-56.6562	-61.75	-58.3125	-59.75	-57.2188		-61.3438
	-62.9417	-65.289	-57.7364	-64.2877	-69.1563	-67.9079	-64.038		-65.3514	-67.7857	-60.3892	-58.7663	-60.951	-61.5751	-59.1096		-80.4253	-75.4319	-81.0495	-79.1769	-72.5607	-73.8714	-83.078		-48.5312	-59.7812	-78.9688	-73.5	-59.0625	-59.0938	-57.3438		-52.9688	-64.75	-67.5312	-67.8125	-65.4688	-64.5625	-65.7812		-63.1562	-67.5938	-56.6875	-61.5625	-58.3438	-59.8125	-57.1562		-61.5
	-63.0042	-65.3826	-57.8613	-64.5686	-69.0938	-68.1264	-64.3189		-65.3826	-67.9417	-60.2956	-58.7663	-60.9197	-61.5127	-59.1096		-80.4877	-75.1822	-80.9871	-79.5202	-72.7167	-74.0275	-83.1717		-48.375	-60	-78.5938	-73.4375	-58.8438	-59.1875	-57.3125		-52.875	-64.8125	-67.3125	-67.6875	-65.3125	-64.5312	-65.7812		-63	-67.7812	-56.9062	-61.7188	-58.1875	-59.7812	-57.1875		-61.5
	-63.2538	-65.3514	-57.8925	-64.5061	-69.0626	-67.9703	-64.2565		-65.5074	-67.8481	-60.2019	-58.6727	-60.9822	-61.7936	-59.3593		-80.5189	-75.4007	-80.9246	-79.2706	-72.6543	-74.0899	-83.0156		-48.3438	-59.625	-78.5	-73.4062	-58.8438	-59.3125	-57.625		-53.0625	-64.8125	-67.4375	-67.9062	-65.2812	-64.5	-66.0625		-62.9062	-67.6875	-57.2188	-61.7188	-58.3125	-59.75	-57.3438		-61.4688
	-63.1914	-65.1954	-58.0797	-64.3501	-69.0626	-68.0952	-64.3501		-65.5387	-67.6297	-60.1083	-58.6415	-60.951	-62.3866	-59.172		-80.6125	-75.4007	-80.8622	-79.1769	-72.6543	-74.0587	-82.9844		-48.2188	-59.8125	-78.7188	-73.375	-58.9688	-59.3125	-57.5625		-53.1562	-64.75	-67.4062	-67.7812	-65.4062	-64.3125	-65.7812		-62.8437	-67.7188	-57.5938	-61.6562	-58.5938	-59.625	-57.125		-61.625
	-63.0354	-65.445	-58.1734	-64.3813	-69.1563	-68.1576	-64.6622		-65.7883	-67.8481	-60.3268	-58.5479	-61.2318	-62.7611	-59.5466		-80.5189	-75.5567	-80.9558	-79.0833	-72.6855	-73.9651	-82.766		-48.2812	-60.25	-78.6875	-73.2812	-58.8125	-59.2812	-57.3125		-52.9375	-64.5312	-67.3438	-67.875	-65.125	-64.625	-65.8125		-62.9375	-67.6562	-57.8125	-61.6562	-58.4688	-59.6875	-57.0312		-61.5312
	-63.0666	-65.3826	-58.1734	-64.3813	-69.3435	-68.1888	-64.5686		-65.8507	-67.9417	-60.2956	-58.6415	-61.2318	-62.8859	-59.4529		-80.4877	-75.8376	-81.0807	-78.8649	-72.6855	-74.1835	-82.8596		-48.375	-60.1562	-78.5312	-73.5	-58.8438	-59.2188	-57.5		-53.125	-64.75	-67.5	-67.875	-65.25	-64.6875	-65.8125		-63	-67.9375	-57.875	-61.625	-58.4688	-59.6875	-57.0312		-61.5938
	-63.129	-65.5387	-58.3918	-64.3813	-69.3435	-68.3448	-64.7246		-66.2565	-67.9417	-60.4204	-58.8912	-61.3567	-62.8547	-59.2345		-80.7686	-75.744	-80.9246	-78.8649	-72.5607	-74.1211	-82.766		-48.1875	-60.2188	-78.4688	-73.625	-59.1875	-59.125	-57.5312		-52.9062	-64.5	-67.2812	-67.8125	-65.4688	-64.5312	-65.875		-63.0938	-67.9062	-58.0938	-61.6875	-58.5938	-59.6875	-56.9375		-61.625
	-63.1602	-65.4138	-58.6103	-64.4125	-69.3747	-68.22	-64.7246		-65.7571	-68.0042	-60.5452	-58.5479	-61.6688	-62.7923	-59.5778		-80.8622	-75.8688	-81.0183	-79.0209	-72.467	-74.402	-82.8284		-48.2812	-60.0312	-78.0312	-73.6875	-58.625	-59.1562	-57.5		-52.9688	-64.875	-67.2812	-67.6875	-65.5	-64.875	-65.75		-62.9375	-67.875	-58.2812	-61.5625	-58.5	-59.5312	-56.8438		-61.5625
	-63.0354	-65.289	-58.7351	-64.4125	-69.2499	-68.22	-64.5373		-65.8195	-67.8793	-60.5452	-58.7975	-61.5439	-62.7611	-59.2657		-80.5189	-75.8064	-81.0495	-78.8961	-72.6855	-74.1835	-82.8284		-48.0625	-60.1875	-77.625	-74	-58.6562	-59.0625	-57.4375		-52.7812	-64.875	-67.1562	-67.875	-65.4375	-64.75	-65.6875		-63.125	-67.9375	-58.4375	-61.5938	-58.5625	-59.5625	-56.7812		-61.5625
	-62.6297	-65.0393	-58.7663	-64.5061	-69.0626	-68.1576	-64.7246		-65.6011	-68.1602	-60.8573	-58.7975	-61.7624	-62.6986	-59.3905		-80.6125	-75.6503	-81.1431	-78.74	-72.6543	-74.2147	-82.7348		-48.1562	-60.4062	-77.375	-73.9062	-58.4688	-59	-57.5		-53	-65	-67.3125	-67.5625	-65.4375	-64.9375	-65.8125		-63.0312	-67.7188	-58.4688	-61.625	-58.6562	-59.6875	-56.8438		-61.7188
	-62.6609	-64.8209	-58.6727	-64.3501	-69.0938	-68.1888	-64.8806		-65.5074	-68.1914	-60.7949	-58.6103	-61.7936	-62.9795	-59.3593		-80.8934	-75.5879	-81.1743	-79.1769	-72.6231	-74.3708	-82.5787		-48.2188	-60.4688	-77.25	-73.9688	-58.6562	-58.8125	-57.4062		-53	-64.7188	-67.1562	-67.7812	-65.7812	-64.4688	-65.7188		-63.1562	-67.6875	-58.8125	-61.5	-58.4688	-59.5312	-56.9062		-61.5625
	-62.6297	-64.9457	-59.0784	-64.2565	-69.0002	-68.0952	-64.6622		-65.2266	-68.0354	-60.7013	-58.5479	-61.856	-62.9795	-59.2969		-80.6438	-75.6503	-81.2367	-79.0833	-72.8415	-74.558	-82.7035		-48.2188	-60.6562	-77.2188	-73.9375	-58.875	-58.9375	-57.3125		-53.1875	-64.875	-67.0938	-67.7188	-65.4062	-64.7188	-65.8438		-63.1875	-67.7812	-58.5312	-61.4688	-58.5938	-59.4062	-56.5938		-61.5
	-62.8169	-64.7896	-59.3593	-64.3189	-69.1251	-67.9079	-64.5373		-64.696	-67.8481	-60.6389	-58.7663	-61.7936	-63.6349	-59.1096		-80.7686	-75.6191	-81.1119	-79.0521	-72.8727	-74.4332	-82.6099		-48.0938	-60.5938	-77.375	-73.7812	-58.7812	-58.875	-57.3438		-53.2188	-64.9062	-67.0938	-67.7812	-65.6875	-64.5312	-65.6562		-63.375	-67.8125	-58.6875	-61.5	-58.8125	-59.2812	-56.4688		-61.5312
	-62.6609	-64.9769	-59.5466	-63.8507	-69.2811	-67.9391	-64.5686		-64.9145	-68.0042	-60.7637	-58.6415	-61.4815	-63.5413	-58.9848		-80.7686	-75.744	-81.424	-79.0521	-72.9664	-74.558	-82.6099		-48.1875	-60.6562	-77.4688	-74.1562	-58.875	-58.875	-57.25		-53.3438	-64.75	-67.1562	-67.7188	-65.625	-64.375	-65.8125		-63.5312	-67.7188	-58.625	-61.625	-58.5312	-59.4688	-56.5625		-61.3125
	-62.6609	-64.7896	-59.7026	-63.9444	-69.3435	-67.6894	-64.2877		-64.8833	-67.9105	-60.7949	-58.5167	-61.6375	-63.6349	-58.86		-80.9558	-75.5255	-81.3928	-79.1457	-72.7791	-74.5892	-82.6099		-48.1875	-60.4688	-77.6562	-74.2188	-59	-58.9375	-57.25		-53.375	-64.8438	-66.9062	-67.6875	-65.5312	-64.7188	-65.7812		-63.375	-67.7188	-58.7188	-61.6875	-58.3125	-59.125	-56.1875		-61.3438
	-62.6609	-64.9769	-60.0771	-63.882	-69.3435	-67.8143	-64.3501		-65.0393	-67.8169	-61.3255	-58.423	-61.7936	-63.4477	-59.1096		-80.7998	-75.6503	-81.2055	-79.2082	-72.7791	-74.6204	-82.4227		-48.2188	-60.5	-77.7812	-74.2188	-59	-58.7188	-57.4688		-53.5	-65	-67.0938	-67.8438	-65.6875	-64.5625	-65.8125		-63.5	-67.75	-58.5938	-61.5	-58.625	-59.3438	-56.3438		-61.375
	-62.7857	-64.7584	-60.2956	-64.2253	-69.4996	-67.8767	-64.3189		-64.8833	-67.8481	-61.3567	-58.3294	-61.9184	-63.3852	-59.016		-80.9246	-75.7128	-81.2679	-79.3642	-72.904	-74.7141	-82.2354		-48.25	-60.4688	-77.9688	-74.375	-58.75	-58.6875	-57.5938		-53.4375	-64.8438	-67	-67.875	-65.5938	-64.4688	-65.7188		-63.5	-67.9375	-58.5625	-61.5938	-58.4062	-59.3125	-56.4062		-61.375
	-62.9417	-64.9145	-60.358	-64.1628	-69.4996	-67.9079	-64.2565		-65.1017	-67.6921	-61.4191	-58.7039	-61.6688	-63.2292	-59.1096		-80.9558	-75.744	-81.3616	-79.3954	-72.7167	-74.9637	-82.1106		-48.2188	-60.5	-78.0312	-74.4062	-59.0312	-58.7812	-57.8438		-53.1875	-64.875	-66.6875	-67.9688	-65.75	-64.3438	-65.75		-63.375	-67.9375	-58.5938	-61.7812	-58.3438	-59.25	-56.5625		-61.4375
	-62.8169	-65.0393	-60.6701	-64.2253	-69.4371	-67.7831	-64.1628		-65.1329	-67.5672	-61.5127	-58.9536	-61.6375	-63.1044	-59.172		-80.831	-75.5255	-81.3928	-79.3018	-72.904	-75.0262	-82.017		-48.3125	-60.4375	-78.2188	-74.125	-59.3438	-59	-57.6562		-53.2188	-64.8438	-66.9062	-67.9375	-65.9688	-64.5938	-65.7188		-63.3125	-67.9688	-58.625	-61.8125	-58.375	-59.375	-56.5625		-61.4375
	-62.7857	-64.9769	-60.6389	-64.2565	-69.3435	-67.5334	-63.9444		-65.1954	-67.3176	-61.6375	-59.4529	-61.6688	-63.354	-59.0784		-80.9558	-75.6503	-81.424	-79.5827	-72.7167	-75.0886	-82.2042		-48.2188	-60.3438	-78.5	-74.3438	-59.1562	-58.9375	-57.7188		-53.0312	-65	-66.7188	-68.1875	-65.7812	-64.6875	-65.75		-63.1562	-68.0938	-58.6562	-61.9062	-58.3438	-59.2812	-56.375		-61.2812
	-62.6609	-64.9769	-60.8573	-64.1628	-69.2811	-67.7519	-63.9756		-65.1329	-67.38	-61.7312	-59.8899	-61.7	-62.9483	-58.7039		-80.675	-75.5879	-81.6737	-79.4266	-72.8727	-74.8389	-82.1106		-48.25	-60.3438	-78.1875	-74.6562	-59.2188	-59.3125	-58.0312		-52.9375	-65.0312	-66.6875	-67.9688	-65.7812	-64.75	-65.5938		-63.25	-68.2188	-58.6562	-61.9062	-58.1562	-59.4375	-56.3125		-61.375
	-62.6609	-64.7584	-61.0446	-64.2565	-69.1251	-67.5646	-64.1316		-65.0705	-67.536	-61.9496	-60.358	-61.5439	-62.3554	-58.86		-80.7062	-75.307	-81.5488	-79.333	-72.7479	-75.2134	-81.9233		-48.3438	-60.3125	-78.2188	-74.6875	-59.5	-59.6562	-58.0625		-52.8125	-64.9688	-66.6875	-68.1875	-65.75	-64.5312	-65.6875		-63.2188	-68.1562	-58.7812	-61.8125	-58.0625	-59.25	-56.4062		-61.3438
	-62.6609	-65.0081	-61.263	-64.3501	-69.2499	-67.4086	-64.1004		-65.2578	-67.1927	-61.9496	-60.514	-61.3879	-62.2929	-58.6415		-80.7686	-75.6815	-81.6112	-79.333	-72.6543	-74.9013	-82.017		-48.625	-60.5938	-78.0312	-74.9062	-59.2188	-59.6562	-58		-53.125	-65.1875	-66.5312	-68.1562	-65.9688	-64.4375	-65.5938		-63.0625	-68.3125	-58.875	-61.9375	-58.3125	-59.4688	-56.1562		-61.3125
	-62.6921	-64.7896	-61.4815	-64.5373	-69.2499	-67.4398	-64.2565		-65.0393	-67.2551	-62.1993	-60.7637	-61.856	-62.1057	-58.5479		-80.7686	-75.5567	-81.3928	-79.5202	-72.6543	-74.8389	-82.0482		-48.375	-60.3438	-78.125	-75.0625	-59.9062	-59.8438	-58.2812		-53	-64.9375	-66.6875	-68.2812	-66.0938	-64.4375	-65.5938		-63.125	-68.2188	-58.875	-61.7188	-58.1562	-59.4062	-56.2812		-61.2812
	-63.0354	-64.9769	-61.7	-64.5998	-69.4059	-67.4086	-64.2877		-64.9769	-67.2864	-62.0121	-61.0758	-61.6375	-61.9808	-58.5167		-80.7374	-75.4943	-81.6737	-79.5202	-72.7167	-74.9949	-81.8921		-48.4688	-60.2188	-78.0312	-74.8125	-59.6562	-60	-58.25		-52.6562	-64.9375	-66.75	-68.1875	-65.75	-64.5312	-65.4688		-62.6563	-68.3438	-58.9375	-61.7812	-58.4375	-59.4688	-56.2188		-61.1875
	-63.2226	-64.9457	-62.0121	-64.7558	-69.3747	-67.2213	-64.5373		-65.0081	-67.1303	-62.1057	-61.3255	-61.5439	-61.8872	-58.5791		-80.831	-75.6191	-81.58	-79.5515	-72.5919	-74.9325	-82.1418		-48.25	-60.2812	-78.1562	-74.6562	-59.7812	-60.25	-58.2188		-52.4688	-64.875	-66.4688	-68.5312	-65.9688	-64.6562	-65.75		-62.6563	-68.4062	-59.0938	-61.625	-58.5625	-59.3438	-56.3125		-61.125
	-63.4099	-65.0081	-62.0121	-64.5686	-69.3747	-66.9716	-64.631		-64.8833	-66.6934	-62.5114	-61.2943	-61.5127	-61.6063	-58.3606		-80.831	-75.4631	-81.4864	-79.5202	-72.4358	-74.8389	-82.1106		-48.3438	-60.1562	-78.125	-74.8438	-59.7812	-60.25	-58.1875		-52.7812	-64.6562	-66.2812	-68.3125	-65.9375	-64.6562	-65.8125		-62.6563	-68.4062	-59.0938	-61.9062	-58.5625	-59.3125	-56.25		-61.1562
	-63.6283	-64.8209	-61.9184	-64.5998	-69.3747	-67.0028	-64.6934		-64.9145	-66.3813	-62.5114	-61.5751	-61.3879	-61.5751	-58.3294		-80.7374	-75.5879	-81.424	-79.4266	-72.5607	-75.151	-82.0794		-48.4688	-60.25	-77.9375	-74.9375	-59.7812	-60.1875	-57.875		-52.8438	-64.8438	-66.3125	-68.4375	-66.25	-64.625	-65.8438		-62.6563	-68.4062	-59.1562	-61.75	-58.4375	-59.1875	-56.25		-61.2188
	-63.8468	-64.7584	-62.0121	-64.4125	-69.3123	-66.9716	-64.7558		-64.8833	-65.9756	-62.4802	-61.7624	-61.4815	-61.2318	-57.9861		-80.7374	-75.5255	-81.58	-79.5202	-72.4982	-75.0574	-82.017		-48.375	-60.25	-77.875	-75.0938	-59.875	-60.5625	-58.25		-53.0312	-64.4688	-66.4688	-68.4375	-66.1562	-64.9062	-65.6875		-62.6563	-68.3438	-59.125	-61.9688	-58.5625	-59.2188	-56.2188		-61.2188
	-64.0028	-64.6648	-62.3554	-64.4749	-69.3123	-66.878	-64.5061		-64.7272	-66.0068	-62.3241	-61.8872	-61.6375	-61.263	-57.8301		-80.675	-75.6503	-81.58	-79.7699	-72.467	-74.9637	-82.329		-48.4375	-60.3125	-77.6875	-75.1875	-59.75	-60.4062	-58.0938		-53.25	-64.5625	-66.4688	-68.5938	-66.0312	-64.6875	-65.875		-62.6563	-68.375	-59.0625	-61.75	-58.375	-59.375	-56.4062		-61.125
	-64.1277	-64.3215	-62.2929	-63.9756	-69.2187	-66.722	-64.4749		-64.696	-65.9132	-62.2929	-61.9184	-61.9184	-61.263	-57.5804		-80.7686	-75.5879	-81.5488	-79.6763	-72.5294	-75.0574	-82.0482		-48.25	-60.4062	-77.7188	-75.2188	-59.8125	-60.4688	-58.0938		-53.1562	-64.75	-66.4688	-68.4375	-66.125	-64.4688	-65.6562		-62.6875	-68.2188	-58.9375	-61.8438	-58.4688	-59.5312	-56.625		-61.1875
	-64.3461	-64.4776	-62.2305	-63.8507	-69.0314	-66.5659	-64.5998		-64.4776	-66.0692	-61.9808	-62.2929	-62.1993	-61.0446	-57.518		-80.7374	-75.5567	-81.7361	-79.6451	-72.4982	-75.2446	-82.173		-48	-60.3125	-77.6562	-75.375	-59.875	-60.6562	-57.9062		-53.2812	-64.625	-66.5312	-68.6562	-66.25	-64.3125	-65.7188		-62.7813	-68.2812	-59.0625	-61.8125	-58.5938	-59.5	-56.5312		-61.2188
	-64.4086	-64.5712	-62.3241	-63.882	-68.969	-66.6283	-64.6934		-64.3839	-66.1004	-62.2617	-62.1369	-62.5114	-61.1382	-57.6116		-80.9246	-75.6503	-81.6737	-79.7699	-72.3734	-75.0574	-82.0482		-48.1875	-60.4375	-77.7188	-75.0312	-59.75	-60.75	-57.7812		-53.5	-64.5312	-66.4688	-68.6875	-66.0625	-64.5938	-65.6875		-62.4062	-68.2188	-59.0312	-61.5938	-58.5625	-59.625	-56.7188		-61
	-64.5022	-64.3527	-62.5114	-63.6947	-69.0314	-66.6595	-64.8494		-64.1967	-65.8195	-62.2929	-62.0745	-62.5114	-61.3567	-57.2683		-80.9558	-75.4631	-81.8297	-79.489	-72.4358	-75.307	-82.017		-47.875	-60.2812	-77.3438	-75.1875	-59.6562	-60.8125	-57.9688		-53.5	-64.375	-66.7812	-68.4062	-66.1562	-64.3438	-65.9062		-62.2812	-68.1875	-58.8438	-61.6875	-58.4688	-59.5	-56.5625		-61.0312
	-64.8767	-64.54	-62.4802	-63.7571	-69.1251	-66.5035	-64.8494		-64.1343	-65.9756	-62.2305	-61.856	-62.7923	-61.3879	-57.1435		-80.8622	-75.6503	-81.9545	-79.6763	-72.2174	-75.307	-82.3915		-48.1562	-60.2812	-77.4062	-74.9688	-59.7812	-60.8125	-57.8438		-53.375	-64.6875	-66.5625	-68.8125	-66.1562	-64.2812	-66.0312		-62.4375	-68.2812	-58.7812	-61.5312	-58.6875	-59.5938	-56.75		-60.9375
	-65.0327	-64.7272	-62.3554	-64.0068	-69.1875	-66.3787	-65.0991		-64.3215	-66.0068	-62.6362	-61.8248	-62.9483	-61.3255	-57.0811		-80.831	-75.4319	-81.8921	-79.7387	-72.0925	-75.307	-82.3915		-48.0938	-60.2188	-77.1562	-74.9062	-59.75	-60.7188	-57.75		-53.5625	-64.5	-66.625	-68.7188	-65.9688	-64.3125	-65.9062		-62.1562	-68.5312	-58.9062	-61.5312	-58.4688	-59.8125	-56.6875		-60.9062
	-65.376	-64.9457	-62.5114	-64.0068	-69.0938	-66.3475	-64.9743		-64.3215	-65.7259	-62.5114	-61.6063	-62.8547	-61.1382	-57.1123		-80.7374	-75.5879	-81.9233	-79.3642	-71.8429	-75.5255	-82.3915		-48.2188	-60.3125	-77.0625	-75	-59.8125	-60.8125	-57.8438		-53.3438	-64.625	-66.6562	-68.6562	-65.9688	-64.2812	-65.6875		-62.0625	-68.4062	-58.8125	-61.5938	-58.8438	-60	-56.6875		-60.9062
	-65.4072	-64.8209	-62.3866	-64.194	-69.2187	-66.0042	-65.1303		-64.1031	-65.7571	-62.5426	-61.5751	-62.7923	-61.4191	-57.2059		-80.7062	-75.5879	-82.017	-79.5515	-71.7804	-75.5567	-82.2978		-48	-60.2812	-77.2812	-74.8438	-59.6875	-60.8125	-57.5938		-53.75	-64.1562	-66.5938	-68.7188	-65.875	-64.3125	-65.75		-61.9062	-68.5625	-58.9062	-61.6875	-59	-59.8438	-56.6562		-60.9688
	-65.7505	-64.8833	-62.4178	-64.4437	-69.4371	-65.9105	-65.0991		-63.9782	-65.1329	-62.3866	-61.4191	-62.6986	-61.2006	-57.0186		-80.7686	-75.307	-82.2042	-79.7075	-71.4371	-75.744	-82.4539		-47.8438	-60.4375	-77.7812	-75.0625	-59.9062	-60.875	-57.9375		-53.625	-64.2188	-66.5	-69	-66.2188	-64.4688	-65.8125		-62.125	-68.4688	-58.9375	-61.6562	-59.0625	-59.9375	-56.9375		-60.8438
	-65.6881	-65.0393	-62.3866	-64.5061	-69.1563	-65.8793	-65.0367		-63.9158	-65.3202	-62.3241	-61.6063	-62.7611	-61.0446	-57.2995		-80.8622	-75.5567	-82.0482	-79.6451	-71.562	-75.5879	-82.3915		-47.875	-60.5312	-78.7188	-75.0312	-59.5938	-60.8125	-57.875		-53.6562	-64.2188	-66.4688	-68.6875	-66	-64.5	-65.5938		-62.1562	-68.625	-58.875	-61.6562	-59.25	-59.9062	-56.9375		-60.9062
	-65.9378	-65.0081	-62.4178	-64.8182	-69.0938	-65.6921	-65.0055		-63.7598	-64.9769	-62.3866	-61.856	-62.2305	-60.7325	-57.3307		-80.7374	-75.4631	-82.1418	-79.6451	-71.4059	-75.5879	-82.3915		-48.0625	-60.5938	-79.375	-75.0312	-59.875	-60.75	-57.9062		-53.5938	-64.0625	-66.5312	-68.7188	-65.875	-64.625	-65.875		-62.2812	-68.5625	-59.0312	-61.5625	-59.2188	-59.9688	-56.9062		-60.7812
	-65.9378	-65.3826	-62.6362	-65.0367	-69.1875	-65.4424	-65.1615		-63.7285	-64.9769	-62.3866	-62.1057	-62.449	-60.7325	-57.5492		-80.5813	-75.7128	-82.2042	-79.4266	-71.4996	-75.5255	-82.4851		-48.4375	-60.6875	-80.0312	-75.125	-59.5938	-60.7812	-57.7188		-53.9375	-63.9687	-66.5938	-68.875	-66.125	-64.5938	-65.6562		-62.375	-68.4375	-58.9375	-61.4062	-59.25	-60.0625	-57		-60.8125
	-66.0002	-65.5074	-62.5426	-65.1927	-69.2811	-65.2551	-65.1927		-63.8222	-64.7896	-62.3866	-62.1369	-62.5426	-60.6077	-57.4868		-80.6438	-75.744	-82.173	-79.4578	-71.4371	-75.5879	-82.329		-48.375	-60.5625	-80.6875	-74.9062	-59.4062	-60.7812	-57.8125		-53.625	-63.9687	-66.5	-68.6875	-65.75	-64.4062	-65.7188		-62.2188	-68.6562	-58.8125	-61.4062	-59.4375	-60.0938	-57.0938		-60.6875
	-65.813	-65.6323	-62.6986	-65.1615	-69.3435	-65.2864	-65.2551		-63.8534	-64.7272	-62.5426	-62.0121	-62.9171	-60.6389	-57.2371		-80.6125	-75.744	-82.173	-79.4266	-71.4996	-75.6191	-82.2666		-48.5938	-60.625	-80.875	-74.9375	-59.5312	-60.9062	-57.5625		-53.9375	-63.6875	-66.6875	-68.9688	-65.875	-64.5	-65.6875		-62.25	-68.75	-58.8438	-61.4062	-59.4688	-60.0312	-57.1562		-60.8438
	-66.0314	-65.6947	-62.8859	-65.1615	-69.4683	-65.1927	-65.2864		-63.8534	-64.696	-62.5738	-61.8248	-63.2292	-60.4204	-57.3307		-80.7062	-75.9	-82.1418	-79.4578	-71.4996	-75.6503	-82.4539		-48.25	-60.4375	-81.5312	-74.875	-59.5	-60.625	-57.9062		-54.0938	-63.8438	-66.375	-68.6562	-66.2188	-64.75	-65.9062		-62.0312	-68.7812	-58.7812	-61.3438	-59.8438	-60.2188	-56.9688		-60.9062
	-65.9066	-65.8507	-62.8547	-65.5048	-69.4996	-65.3488	-65.2239		-63.5725	-64.8833	-62.5738	-61.4191	-63.4789	-60.5764	-57.3931		-80.5189	-75.8688	-82.0794	-79.489	-71.4683	-75.6503	-82.329		-48.6875	-60.3125	-81.6562	-75.0312	-59.5625	-60.5312	-57.9375		-54.25	-63.6562	-66.4688	-68.5938	-65.9062	-64.5938	-65.625		-61.6562	-68.75	-58.8125	-61.4688	-60.0938	-60.0938	-56.8125		-60.8438
	-65.969	-65.6323	-63.2292	-65.6609	-69.5308	-65.2551	-65.2239		-63.5101	-64.8521	-62.449	-61.6063	-63.5725	-60.358	-57.3931		-80.4565	-76.1185	-82.017	-79.5202	-71.4371	-75.8064	-82.4539		-48.625	-60.125	-82.1875	-75.125	-59.625	-60.6562	-58		-54.0625	-63.5312	-66.3125	-68.5625	-65.75	-64.4688	-65.5625		-61.375	-68.7188	-58.8125	-61.3125	-60.1875	-60.125	-56.9688		-60.8125
	-66.0938	-65.882	-63.2292	-65.8169	-69.5308	-65.4424	-65.1615		-63.7598	-64.8833	-62.605	-61.5127	-63.4477	-60.358	-57.5804		-80.4877	-76.1497	-82.0794	-79.3642	-71.562	-75.7128	-82.6099		-48.9375	-60.1562	-82.6875	-75.1562	-59.3438	-60.8125	-58.3125		-54.1562	-63.4375	-66.3438	-68.5938	-66.0625	-64.7188	-65.5625		-61.0938	-68.625	-58.9688	-61.3438	-60.3125	-60.1875	-56.875		-60.8438
	-66.1563	-65.9756	-63.354	-65.6921	-69.562	-65.4424	-65.3488		-63.6661	-64.9457	-62.6362	-61.7936	-63.5101	-60.6389	-57.3931		-80.5813	-75.9936	-81.8609	-79.489	-71.3123	-75.8064	-82.7348		-48.9688	-60.0938	-83	-75.5625	-59.5	-60.5625	-57.7812		-54.25	-63.4062	-66.375	-68.5938	-65.5625	-64.5938	-65.5312		-61.125	-68.5312	-58.7188	-61.1875	-60.2812	-60.1875	-56.9688		-60.8438
	-66.2187	-65.9132	-63.2916	-65.8169	-69.6556	-65.4424	-65.4424		-63.8846	-65.0393	-62.605	-61.6688	-63.5101	-60.3268	-57.1435		-80.3629	-76.0248	-81.8921	-79.2082	-71.1563	-75.8376	-82.8596		-49.0938	-60.0938	-83.5	-75.5938	-59.5	-60.5938	-57.9688		-54.3125	-63.5938	-66.4375	-68.875	-65.7812	-64.625	-65.6875		-61.0312	-68.375	-58.7812	-61.3438	-60.3125	-60	-56.7812		-60.6562
	-66.3747	-65.7259	-63.2604	-65.7545	-69.7492	-65.38	-65.3488		-64.2591	-65.1329	-62.5114	-61.5751	-63.791	-60.2332	-57.1435		-80.4877	-75.744	-81.9545	-79.3018	-71.0002	-75.6191	-82.7972		-49.0938	-59.6562	-83.9062	-75.875	-59.5312	-60.7188	-57.9375		-53.9375	-63.75	-66.25	-68.75	-65.8438	-64.3438	-65.875		-60.9688	-68.5	-58.7812	-61.125	-60.2188	-60	-56.8125		-60.75
	-66.2499	-65.6323	-62.9483	-65.6297	-69.6868	-65.5048	-65.5048		-64.2591	-65.0393	-62.5738	-61.4815	-63.5725	-60.6389	-57.3307		-80.3941	-75.6503	-81.8921	-79.333	-71.1875	-75.744	-82.6723		-49.1562	-59.9062	-84.25	-75.9688	-59.5625	-60.4688	-58.0938		-53.9688	-63.5312	-66.25	-69.0938	-66.0625	-64.5	-65.5938		-61.0625	-68.3438	-58.875	-61.0938	-60.1875	-60.2188	-56.9375		-60.75
	-66.4059	-65.5387	-62.9483	-65.7545	-69.5932	-65.4112	-65.4736		-63.947	-65.1954	-62.7923	-61.7	-63.791	-60.7637	-57.2995		-80.4877	-75.6503	-82.1418	-79.2394	-71.3123	-75.9	-82.7035		-49.0625	-59.7188	-85.2188	-76.125	-59.4062	-60.4688	-58.125		-53.9375	-63.6562	-66.2188	-68.9375	-65.625	-64.5312	-65.75		-61.0625	-68.4688	-58.7188	-61	-60.3438	-60.0938	-56.7812		-60.6562
	-66.3747	-65.8195	-62.8235	-65.5672	-69.562	-65.38	-65.38		-64.0406	-64.9769	-62.8859	-61.6688	-63.6349	-60.7325	-57.3931		-80.7062	-75.5879	-82.329	-79.489	-71.0314	-75.7752	-83.0156		-49.1875	-59.7188	-85.5938	-76.3125	-59.4688	-60.4375	-58.3125		-54.2188	-63.5625	-66.6562	-68.8125	-66.0312	-64.6875	-65.75		-61.0625	-68.2812	-58.7188	-61.0938	-60.125	-59.875	-56.9062		-60.625
	-66.5308	-65.7883	-62.5114	-65.3176	-69.3435	-65.4736	-65.6297		-64.2279	-64.9769	-62.8547	-61.7624	-63.6661	-60.6389	-56.8938		-80.4253	-75.6503	-82.1418	-79.333	-71.0938	-75.8688	-82.922		-49.2812	-59.6562	-85.8438	-76.6562	-59.6875	-60.4375	-58.1875		-54.0312	-63.9063	-66.375	-68.9688	-65.9688	-64.6562	-65.9688		-61.0625	-68.2188	-58.5938	-61.0938	-60.2188	-60.0312	-57.25		-60.625
	-66.6868	-65.6635	-62.5114	-65.3488	-69.5308	-65.5672	-65.4424		-64.1031	-64.5712	-62.9483	-61.3879	-63.8222	-60.8885	-56.4881		-80.3629	-75.5879	-82.2354	-79.5202	-71.2811	-75.9624	-82.8284		-49.2188	-59.75	-86.375	-77	-59.9375	-60.5	-58.2188		-54.3125	-63.875	-66.25	-68.75	-65.8125	-64.4688	-65.875		-60.5938	-68.0938	-58.4688	-61.0312	-60.25	-59.8125	-56.9688		-60.5
	-66.718	-65.6011	-62.5426	-65.38	-69.3747	-65.7545	-65.38		-63.9782	-64.6336	-63.0419	-61.6063	-63.7285	-60.7013	-56.769		-80.4253	-75.5879	-82.1418	-79.3642	-71.0626	-76.2121	-82.9844		-49.2188	-59.625	-86.8438	-76.9062	-60	-60.3125	-58.4062		-54.4062	-63.9063	-66.375	-68.9375	-65.8438	-64.5312	-65.9375		-60.625	-68.125	-58.4688	-61	-60.3438	-59.6562	-56.9375		-60.4375
	-66.6868	-65.6011	-62.449	-65.2551	-69.4059	-66.0354	-65.4112		-63.6037	-64.6336	-62.8235	-61.4191	-63.6037	-60.7637	-56.3632		-80.4877	-75.5879	-82.1418	-79.4578	-70.9378	-76.1497	-82.7035		-48.1875	-59.4062	-87.3438	-76.8125	-59.6562	-60.0625	-58.25		-54.4062	-63.9375	-66.3438	-68.875	-65.9688	-64.5	-65.875		-60.5625	-68.0625	-58.4375	-60.9688	-60.0312	-59.9375	-57		-60.4688
	-66.562	-65.3202	-62.1057	-65.4112	-69.3123	-65.973	-65.3488		-63.7598	-64.4463	-62.8235	-61.7	-63.6349	-60.951	-56.3632		-80.3629	-75.6191	-82.2042	-79.6763	-71.2187	-76.0873	-82.766		-46.3125	-59.3438	-87.6562	-76.8125	-59.7812	-60.1562	-58.375		-54.5	-64.0938	-66.2812	-68.9062	-65.9375	-64.625	-65.8438		-60.5	-68.0938	-58.5312	-60.6562	-59.8125	-59.9062	-56.9688		-60.4062
	-66.718	-65.2578	-61.6375	-65.1927	-69.3435	-65.9417	-65.4424		-63.791	-64.4463	-62.8859	-61.6063	-63.6037	-60.9822	-56.6129		-80.3005	-75.6503	-82.3602	-79.5515	-71.1251	-76.3681	-82.5787		-44.6875	-59.3438	-88.2812	-76.75	-59.6562	-60.0625	-58.2812		-54.1875	-64.0938	-66.4062	-68.9688	-65.9688	-64.625	-65.7188		-60.375	-68.0938	-58.8125	-60.9062	-59.9688	-59.9688	-57.2812		-60.4062
	-66.8116	-65.289	-61.3879	-65.3176	-69.3747	-66.0354	-65.5048		-63.8846	-64.54	-63.198	-61.7936	-63.6037	-61.2943	-57.1123		-80.238	-75.6191	-82.3915	-79.5202	-71.0002	-76.3369	-82.7035		-43.2188	-59.5312	-88.6562	-76.8438	-59.4688	-60.125	-58.3125		-54.4688	-64.125	-66.4688	-69.0312	-66.0312	-64.5	-65.875		-60.5938	-67.9688	-59	-60.7188	-59.9062	-59.75	-57.375		-60.4062
	-66.6868	-65.289	-61.3879	-65.4424	-69.2811	-66.129	-65.6609		-64.2903	-64.3839	-63.1668	-61.9496	-63.5101	-61.2943	-57.1747		-80.1756	-75.3695	-82.1106	-79.5202	-71.2811	-76.3369	-82.6411		-41.9688	-59.5312	-88.9375	-77.0625	-59.25	-59.8125	-58.4688		-54.8125	-64.2812	-66.4688	-68.9062	-65.9688	-64.8125	-65.9688		-60.4375	-67.8438	-59.3125	-60.75	-59.5938	-60	-57.3125		-60.4375
	-66.9989	-65.3202	-61.2318	-65.4112	-69.1251	-66.0354	-65.8481		-64.2279	-64.4151	-63.4165	-61.7	-63.2604	-61.5751	-57.0498		-80.2068	-75.307	-82.329	-79.7075	-71.3123	-76.3057	-82.7972		-40.875	-59.5	-88.875	-76.9688	-59.4062	-60.1875	-58.6875		-54.5312	-64.2812	-66.2812	-68.8438	-66.0938	-64.6562	-65.7812		-60.2812	-67.9375	-59.5	-60.875	-59.5938	-60	-57.2188		-60.5312
	-66.8741	-65.1017	-61.2006	-65.536	-69.3123	-66.1914	-66.0666		-64.1655	-64.3527	-63.5413	-61.6375	-63.1044	-61.5751	-57.0811		-80.238	-75.1822	-82.5163	-79.7075	-71.1875	-76.3369	-82.7972		-39.5938	-59.625	-89.3125	-76.9688	-59.125	-60.0625	-58.6562		-55.125	-64.0625	-66.4375	-68.8438	-65.9688	-64.5938	-66.1875		-60.2188	-67.9375	-59.4688	-60.75	-59.625	-59.7812	-57.3125		-60.5
	-66.5932	-65.3202	-60.9197	-65.6921	-69.3123	-66.3475	-66.1914		-64.1031	-64.54	-63.2916	-61.1382	-63.0107	-61.7624	-57.2059		-80.3629	-74.9013	-82.4227	-79.6451	-71.2187	-76.3681	-82.922		-38.875	-59.4062	-89.5625	-77.1562	-58.9375	-60	-58.7188		-54.6562	-63.9375	-66.3438	-68.75	-65.9688	-64.1875	-65.9375		-60.1875	-67.9688	-59.8438	-61.0625	-59.6875	-59.75	-57.3125		-60.5312
	-66.4371	-65.3202	-60.8885	-65.6297	-69.2811	-66.2538	-66.3475		-64.1031	-64.4463	-63.5413	-61.1694	-62.8547	-61.6688	-57.1123		-80.238	-75.0262	-82.4851	-79.6451	-71.3747	-76.2745	-82.766		-38.0625	-59.625	-90	-77.1875	-59.0625	-60	-58.6875		-55.125	-64.25	-66.3125	-69.0625	-65.9062	-64.1562	-66.0625		-60.4062	-67.8125	-59.8438	-60.9688	-59.625	-59.8125	-57.3438		-60.625
	-66.4059	-65.1329	-60.8885	-65.7857	-69.3435	-66.3163	-66.3475		-64.2591	-64.5712	-63.5101	-61.0446	-63.1044	-61.8248	-57.1123		-80.3629	-75.1822	-82.3915	-79.5827	-71.3123	-76.3369	-82.8908		-37.1562	-59.75	-90.1875	-77.2188	-59.125	-60.0312	-58.5312		-55.25	-64.25	-66.1562	-68.9688	-66.0625	-64.0938	-65.9688		-60.5625	-67.7188	-59.875	-61.0938	-59.5312	-59.5938	-57.3125		-60.7188
	-66.4059	-65.2578	-60.6701	-65.973	-69.0938	-66.3475	-66.1602		-64.3527	-64.4151	-63.5101	-60.7949	-63.0419	-61.7	-57.2995		-80.4877	-75.3695	-82.173	-79.8635	-71.3435	-76.493	-83.0468		-36.6562	-59.6562	-90.5938	-76.8125	-58.9375	-60.2812	-58.5312		-55.4375	-64.2188	-66.1562	-69.0312	-66.0625	-64.2812	-66.0312		-60.5938	-67.8438	-59.8438	-60.7812	-59.625	-59.8125	-57.4062		-60.625
	-66.2187	-65.0705	-60.8261	-66.3163	-69.2187	-66.0666	-66.129		-64.2279	-64.6336	-63.6349	-60.7325	-63.0419	-61.7624	-57.3931		-80.5813	-75.307	-82.3602	-79.8635	-71.1563	-76.3681	-83.078		-36.2188	-59.6875	-90.875	-76.6562	-59.2812	-60.125	-58.6562		-55.5625	-64.1875	-65.9688	-69.0938	-66	-63.9687	-65.9688		-60.75	-67.9062	-59.625	-60.8438	-59.6562	-59.75	-57.2812		-60.6875
	-66.2811	-64.8521	-61.1382	-66.1602	-68.9066	-66.1914	-65.9417		-64.2279	-64.54	-63.6037	-60.3892	-62.9483	-61.8872	-57.5804		-80.4565	-75.307	-82.329	-79.6451	-71.4059	-76.4306	-83.2965		-36.125	-59.4375	-90.9375	-76.5625	-59.375	-60.0938	-58.8438		-55.8438	-64.25	-65.8125	-69.1562	-65.7812	-63.9687	-65.8125		-60.6875	-67.8125	-59.5	-60.8125	-59.6562	-59.5938	-57.5		-60.5938
	-66.1563	-64.7896	-61.0446	-66.285	-68.813	-65.9105	-66.0042		-64.2591	-64.3527	-63.198	-60.0459	-62.7611	-62.0433	-57.7364		-80.6125	-75.2758	-82.6411	-79.7075	-71.4059	-76.6178	-82.9844		-36.4375	-59.3438	-91.0312	-77.0625	-59.25	-60.5312	-58.875		-55.8125	-64.2188	-65.3438	-68.9375	-66.4375	-63.625	-66.0312		-60.9688	-67.9688	-59.5625	-61.0312	-59.4375	-59.7188	-57.2812		-60.5625
	-66.0938	-64.6336	-61.2943	-66.3163	-68.5321	-66.2538	-66.129		-64.1031	-64.2903	-63.1668	-59.9835	-62.5114	-62.1369	-57.8301		-80.2068	-75.6503	-82.3915	-79.9572	-71.5308	-76.5554	-83.2653		-36.375	-59.5312	-91.4062	-77	-59.4375	-60.4688	-58.8125		-55.875	-64.375	-65.7188	-69.0312	-65.9375	-63.875	-66.0312		-61.2812	-67.9062	-59.4062	-61.0312	-59.3438	-60	-57.3438		-60.625
	-66.0314	-64.5088	-61.263	-66.5035	-68.22	-66.3475	-66.1914		-63.9158	-64.1655	-62.9483	-60.1083	-62.5426	-62.0121	-57.7989		-80.5813	-75.5567	-82.7035	-79.8947	-71.562	-76.493	-83.1717		-36.5312	-59.4062	-91.75	-77.0938	-59.4062	-60.2188	-59.0312		-55.75	-64.2812	-65.5938	-68.9688	-65.75	-63.4375	-66.2188		-61.3125	-67.9062	-59.3125	-61.0625	-59.4062	-59.9375	-57.3438		-60.625
	-66.0002	-64.4151	-61.1382	-66.6595	-68.1576	-66.5035	-66.3475		-63.7598	-64.3215	-62.8547	-59.8899	-62.1681	-62.1057	-57.7052		-80.5501	-75.5255	-82.5163	-79.8947	-71.2187	-76.6802	-83.2029		-36.6875	-59.25	-92.4375	-77.25	-59.2812	-60.2188	-59.125		-56.2188	-64.4375	-65.7812	-69.0938	-66.2812	-63.75	-66.0938		-61.6562	-67.625	-59.3125	-60.9688	-59.5938	-59.9062	-57.1875		-60.5312
	-66.0002	-64.4463	-61.2943	-66.6908	-67.9703	-66.6908	-66.285		-63.7285	-64.4151	-62.8859	-59.8274	-62.0433	-61.856	-57.8301		-80.3005	-75.6191	-82.6723	-79.9884	-71.6244	-76.8051	-83.3277		-36.8125	-59.6562	-92.5938	-77.4062	-59.5	-59.9375	-59.3438		-56	-64.6562	-65.6875	-69.0312	-66.125	-63.625	-65.9062		-61.9062	-67.5	-59.375	-60.9688	-59.75	-59.7188	-57.125		-60.4062
	-65.8442	-64.1343	-61.1382	-66.9404	-67.8767	-66.6283	-66.3787		-63.791	-64.1031	-62.9171	-59.765	-61.6375	-61.7624	-57.6428		-80.4877	-75.4943	-82.7035	-80.0196	-71.4683	-76.8987	-83.1093		-36.9062	-59.6562	-93	-77.5	-59.4688	-59.875	-59.1875		-56.0625	-64.5625	-65.375	-69.2188	-66.3438	-63.7812	-66		-62.2188	-67.5	-59.2812	-60.875	-59.7812	-59.8125	-57.1875		-60.5
	-65.7193	-63.8534	-61.263	-66.9092	-67.7206	-66.8156	-66.3475		-63.6349	-64.1967	-62.6986	-59.609	-61.8248	-61.9496	-57.4868		-80.4253	-75.8688	-82.766	-80.1444	-71.4996	-76.8051	-83.3277		-36.9375	-59.6875	-93.375	-77.5625	-59.3125	-59.9688	-59.375		-56.125	-64.2812	-65.5625	-69.1562	-66.2812	-63.7812	-65.9062		-62.2188	-67.3125	-59.2812	-60.8438	-59.8438	-59.9062	-57.3438		-60.4375
	-65.4385	-63.5413	-61.2006	-67.1277	-67.7831	-66.878	-66.3787		-63.6661	-64.1031	-62.449	-59.2657	-61.856	-61.8248	-57.4243		-80.2693	-75.8688	-82.8908	-79.9572	-71.5932	-76.7739	-83.4526		-37.2188	-59.7812	-93.6562	-78.0312	-59.1562	-59.9375	-59.2812		-55.9688	-64.5625	-65.6875	-69	-66.0938	-63.5	-65.7812		-62.0938	-67.4688	-59.25	-60.7812	-59.9375	-60	-57.2812		-60.4062
	-65.5633	-63.1668	-61.0446	-67.2525	-67.8143	-66.9404	-66.4099		-63.947	-63.8846	-62.4178	-59.2345	-61.8248	-61.5439	-57.2683		-80.6125	-75.8064	-82.7972	-80.0196	-71.6556	-76.9611	-83.5774		-37.2188	-59.8125	-94.1562	-77.9062	-59.0625	-59.8438	-59.3125		-55.875	-64.75	-65.5	-68.9688	-66.1562	-63.6562	-65.7188		-62.3438	-67.6562	-59.0625	-60.9688	-59.7812	-60.125	-57.4688		-60.4062
	-65.7818	-63.3228	-61.1382	-67.627	-67.471	-66.878	-66.3475		-63.8534	-63.947	-62.2617	-58.8288	-61.7936	-61.8248	-57.1747		-80.1756	-75.9624	-82.7348	-79.8947	-71.6244	-76.8987	-83.515		-37.2188	-59.5938	-94.1875	-77.5312	-59.0938	-60.1875	-59.2812		-56	-64.8125	-65.5312	-69.0625	-66.0625	-63.5938	-65.75		-62.25	-67.9375	-59.2188	-60.875	-60	-60.125	-57.625		-60.4062
	-65.7193	-63.0732	-60.951	-67.8455	-67.1277	-66.9092	-66.3163		-63.8534	-63.8534	-62.3241	-58.8288	-62.0745	-62.1057	-57.3619		-80.3317	-76.1185	-82.329	-80.082	-71.6868	-77.3044	-83.515		-37.4375	-59.7812	-94.7812	-77.4688	-59	-60.1562	-59.4062		-56.2188	-64.5	-65.6562	-68.9375	-65.9688	-63.7188	-65.75		-62.2188	-68.0938	-59.25	-60.7188	-59.9375	-59.9688	-57.3125		-60.2812
	-65.6881	-62.7299	-60.7637	-68.0327	-67.0028	-66.9716	-66.3475		-63.7285	-63.6973	-62.449	-58.6103	-62.3554	-61.856	-57.2995		-80.3317	-75.7752	-82.173	-80.0196	-71.4996	-76.8675	-83.671		-37.6875	-59.75	-95.0625	-77.9688	-58.8125	-60	-59.6562		-55.9375	-64.5625	-65.8125	-68.9375	-65.9062	-63.625	-65.7188		-62.0938	-68.0938	-59.3125	-60.2812	-60.0625	-60.0938	-57.5625		-60.4062
	-65.5633	-62.7923	-60.6077	-68.1264	-66.6908	-66.9404	-66.2226		-63.5725	-63.5413	-62.1369	-58.267	-62.8547	-61.8248	-57.1123		-80.2693	-75.6815	-82.0482	-79.8635	-71.3747	-77.1484	-83.515		-37.5625	-59.8438	-95.2812	-77.7188	-58.9375	-60.0625	-59.5		-55.875	-64.625	-65.6562	-69.0938	-66.1562	-63.5	-65.875		-62.1875	-68.0938	-59.125	-60.25	-60	-60.0312	-57.5938		-60.25
	-65.6881	-62.7299	-60.6077	-68.2512	-66.3163	-67.0341	-66.1914		-63.5101	-63.4165	-62.2929	-57.9861	-62.6986	-61.6375	-57.1435		-80.5813	-75.8376	-81.9545	-80.0196	-71.2811	-77.3044	-83.7959		-37.8125	-60.0625	-95.375	-77.9375	-58.875	-60.0312	-59.375		-55.9375	-64.3438	-65.5938	-69.1562	-66.2188	-63.6562	-66.0312		-61.8438	-68.2812	-59.5625	-60.1875	-59.7812	-60.125	-57.5		-60.3125
	-65.5633	-62.4178	-60.4204	-68.4385	-66.5035	-67.1901	-66.2538		-63.3852	-63.2916	-62.6674	-57.7052	-62.7923	-61.6688	-57.3307		-80.3005	-75.6815	-81.8297	-79.8947	-71.3747	-77.1484	-83.6398		-37.7188	-60.0938	-95.25	-77.9375	-59	-60.1875	-59.3125		-55.9375	-64.4375	-65.7188	-69.1875	-65.9062	-63.875	-65.8438		-61.7812	-68.625	-59.5938	-59.9375	-59.875	-60.2812	-57.4062		-60.25
	-65.6881	-62.2617	-60.3892	-68.5633	-66.285	-67.0653	-66.129		-63.3852	-63.2292	-62.449	-57.1435	-62.6362	-61.6063	-57.2683		-80.2693	-75.7752	-81.8297	-79.926	-71.3747	-77.2108	-83.7959		-37.8438	-60.2812	-95.2188	-77.7812	-58.9688	-60.25	-59.0312		-56	-64.25	-65.9375	-68.9062	-65.7812	-63.6875	-65.8438		-61.5	-68.7188	-59.5	-59.6562	-59.8125	-60.0938	-57.4062		-60.2812
	-65.5945	-62.3241	-60.358	-68.5633	-66.0666	-67.0341	-66.0978		-63.3228	-63.5725	-62.6362	-57.0186	-62.2929	-61.7	-57.2059		-80.1444	-75.7128	-81.8921	-79.8011	-71.3435	-77.3356	-83.671		-37.75	-60.1875	-95.125	-77.5938	-58.875	-60.375	-58.8438		-55.8438	-64.375	-65.9062	-69.1562	-66.2188	-63.8125	-65.9375		-61.5	-68.8125	-59.5312	-59.75	-59.7812	-60.2812	-57.5312		-60.375
	-65.7818	-62.3241	-60.2332	-68.3448	-66.129	-67.4086	-65.973		-63.2916	-63.6037	-62.7299	-56.9874	-61.9808	-61.6375	-57.2059		-80.4877	-75.6503	-81.9545	-79.6763	-71.3747	-77.3044	-83.7022		-37.6562	-60.375	-95.0938	-77.8438	-59.125	-60.4375	-58.6875		-55.8125	-64.375	-66.1562	-69.3438	-65.9688	-63.875	-65.9375		-61.6562	-68.7188	-59.5625	-59.6562	-60.0312	-60.0312	-57.4062		-60.375
	-65.8754	-62.5738	-60.1083	-68.6257	-65.8481	-67.2837	-65.8793		-63.2604	-63.8846	-62.4178	-56.925	-61.6688	-61.6688	-57.3931		-80.6125	-75.7752	-81.8921	-79.8635	-71.4683	-77.086	-83.8895		-37.875	-60.1875	-95.5625	-77.7812	-59.3438	-60.0625	-58.75		-55.875	-64.25	-66.125	-69.125	-66.0625	-63.9375	-65.875		-61.4375	-68.5938	-59.5938	-59.75	-59.9062	-59.875	-57.375		-60.3125
	-66.1251	-62.3554	-60.0771	-68.5633	-65.536	-67.2837	-65.6297		-63.1356	-64.0718	-62.7299	-56.4881	-61.4815	-61.3879	-57.4556		-80.4565	-75.7128	-81.9545	-79.6763	-71.3747	-77.0547	-83.8271		-37.875	-60.1875	-95.2812	-77.3125	-59.2188	-59.8125	-58.75		-55.4062	-64.4688	-66.1875	-69.1875	-65.9688	-63.9375	-65.8125		-61.3125	-68.5312	-59.4688	-59.75	-59.5625	-59.9688	-57.5		-60.3125
	-66.4683	-62.4178	-60.0459	-68.5945	-65.536	-67.2213	-65.1303		-63.1044	-64.3527	-62.8547	-56.7065	-61.4815	-61.1382	-57.2683		-80.3629	-75.7128	-81.9545	-79.8011	-71.4371	-77.2108	-83.7646		-37.9375	-60.1562	-95.2812	-77.375	-59.4062	-59.5938	-58.2188		-55.5625	-64.3438	-65.8438	-69.3125	-65.9375	-63.8438	-65.8125		-61.3125	-68.4062	-59.375	-59.5625	-59.7812	-59.875	-57.2812		-60.375
	-66.4371	-62.2305	-60.1395	-68.7193	-65.3176	-67.4086	-65.2239		-63.0732	-64.7584	-63.0732	-56.2072	-61.4815	-61.0446	-56.9874		-80.5501	-75.744	-82.0482	-79.7387	-71.3747	-77.2108	-83.9519		-37.8125	-60.1562	-95.5312	-77.4062	-59.1562	-59.2188	-57.9062		-55.7812	-64.4062	-65.375	-69.4375	-65.9688	-63.7812	-65.6562		-61.25	-68.5	-59.4062	-59.3125	-59.75	-59.7812	-57.4375		-60.4062
	-66.7492	-62.1369	-59.8899	-68.813	-65.1927	-67.5646	-65.1303		-63.2916	-64.6648	-62.7923	-56.6129	-61.2318	-61.2006	-57.3307		-80.3941	-75.7752	-81.7049	-79.8635	-71.562	-77.4292	-83.9831		-37.8125	-60.25	-95.7812	-77.3438	-59.625	-59.3125	-58.6562		-55.625	-64.2188	-65.1875	-69.2812	-65.7812	-63.6562	-65.875		-61.5625	-68.5312	-59.4375	-59.4688	-59.625	-59.7188	-57.4375		-60.4375
	-67.1237	-61.8248	-59.8899	-68.7505	-65.3488	-67.5022	-65.0367		-63.4165	-64.7896	-62.9483	-56.5817	-61.1382	-61.3255	-57.2995		-80.5501	-75.6815	-82.0482	-79.8947	-71.1875	-77.4917	-84.1079		-38.1562	-60.0312	-96.0312	-77.3125	-59.4688	-59.2188	-59.5625		-55.875	-64.2812	-65	-69.4375	-65.7812	-63.9375	-65.875		-61.5938	-68.375	-59.4375	-59.1875	-59.4688	-59.7812	-57.375		-60.5
	-67.3422	-62.0121	-59.5466	-68.7505	-65.2551	-67.6894	-64.8182		-63.354	-65.1017	-62.8859	-57.0498	-61.107	-61.0134	-57.518		-80.3005	-75.8064	-81.9545	-79.7387	-71.5932	-77.3356	-84.0767		-38	-59.9062	-96.1875	-76.6562	-59.25	-58.875	-60.2188		-55.5	-64.2188	-64.5625	-69.5312	-65.9375	-63.75	-65.6875		-61.5625	-68.2188	-59.4375	-59.2188	-59.5938	-59.7188	-57.4375		-60.4688
	-67.4358	-62.0745	-59.5466	-68.9066	-65.2864	-67.6894	-64.7246		-63.3852	-65.1641	-62.9171	-56.925	-61.0758	-61.0134	-56.9562		-80.5813	-75.8688	-81.9545	-79.9884	-71.4371	-77.4917	-84.1704		-37.9688	-59.6875	-96.3438	-76.6562	-59.0938	-58.7812	-61.2188		-55.5625	-64.0938	-63.9687	-69.3125	-66.0938	-63.9063	-66		-61.4688	-68.2188	-59.4375	-59.3125	-59.5938	-59.9375	-57.4375		-60.5312
	-67.5294	-62.0121	-59.609	-68.7193	-65.2239	-67.8143	-64.4125		-63.5725	-65.1954	-62.7923	-57.4868	-60.514	-60.8885	-57.0186		-80.3941	-75.8688	-81.9545	-79.926	-71.6556	-77.4917	-84.0767		-37.9375	-59.5938	-96.7188	-76.625	-59	-58.7188	-61.625		-55.9062	-64.3438	-63.3125	-69.6562	-65.8438	-63.9063	-65.7812		-61.5625	-68.1875	-59.5312	-59.7188	-59.7188	-59.6562	-57.3438		-60.5938
	-67.4982	-61.9184	-59.609	-68.8442	-65.2551	-67.6894	-64.3189		-63.6037	-65.2266	-63.0107	-57.5492	-60.3892	-60.6389	-57.3307		-80.3005	-76.0561	-81.7673	-79.9884	-71.4371	-77.8038	-84.2016		-37.8438	-59.5312	-97.0312	-76.4375	-59.0312	-58.75	-61.2812		-55.6562	-64.0625	-63.6562	-69.625	-65.9375	-63.9687	-65.5938		-61.6562	-68.0938	-59.4375	-59.75	-59.625	-59.8125	-57.25		-60.4688
	-67.4358	-61.8872	-59.4217	-68.7818	-65.3176	-67.627	-64.4437		-63.4165	-65.3202	-63.1044	-57.9237	-60.5452	-60.514	-57.518		-80.238	-75.8376	-81.7361	-79.9884	-71.4059	-77.8662	-84.0143		-37.8125	-59.8125	-97.0625	-76.1562	-59.2188	-58.9688	-61.0938		-55.75	-63.8125	-63.4687	-69.5312	-66.2188	-64.2188	-65.8438		-61.5938	-68.3438	-59.25	-60.2188	-59.5625	-59.7188	-57.2188		-60.5938
	-67.1861	-61.856	-59.5778	-68.7193	-65.2239	-67.7206	-64.4125		-63.4789	-65.445	-62.7299	-57.9861	-60.514	-60.2956	-57.518		-80.2693	-76.0873	-81.6737	-79.9572	-71.6244	-77.7725	-84.1704		-37.5938	-59.6562	-96.8125	-76.1562	-59.0625	-58.7188	-60.9062		-55.5625	-63.9687	-63.3438	-69.4375	-65.9062	-64.1875	-65.7812		-61.6875	-68.375	-59.0938	-60.1875	-59.7812	-59.8438	-57.0625		-60.625
	-67.2798	-61.6375	-59.6402	-68.5321	-65.0991	-67.9079	-64.2253		-63.3852	-65.5074	-62.6986	-58.5479	-60.4204	-60.4516	-57.7989		-80.3005	-76.0248	-81.6737	-80.1756	-71.7804	-77.7413	-84.1079		-37.6562	-59.8125	-96.875	-75.8125	-59.0625	-58.4688	-60.75		-55.5	-64.0312	-63.1562	-69.3438	-65.9688	-64.1875	-65.9375		-61.5938	-68.4062	-59.1875	-60.4375	-59.875	-59.8438	-57.2188		-60.6562
	-67.4358	-61.6375	-59.5153	-68.376	-65.0055	-67.9391	-64.1004		-63.4165	-65.4138	-62.4178	-58.2358	-60.6077	-60.2644	-57.7052		-80.3005	-76.2745	-81.8609	-80.2693	-71.5308	-77.991	-84.2952		-37.6875	-59.7188	-96.6562	-75.7188	-59.125	-58.7812	-60.6875		-55.3125	-63.875	-63.0938	-69.4688	-66.0312	-64.1562	-65.6875		-61.7812	-68.3438	-59	-60.375	-60	-59.8125	-57.3125		-60.8125
	-67.3422	-61.6375	-59.609	-68.2512	-64.8806	-67.9391	-64.194		-63.5725	-65.2578	-62.2929	-58.5167	-60.7949	-60.2332	-58.0797		-80.4253	-76.2121	-81.7985	-80.2068	-71.6244	-77.8974	-83.9519		-37.8125	-59.5	-96.6875	-75.625	-58.9375	-58.7812	-60.3438		-55.6562	-64.1875	-63.1562	-69.4688	-66.1875	-64.4688	-65.9688		-61.625	-68.5625	-59.0312	-60.125	-59.9062	-59.75	-57.3438		-60.9375
	-67.4982	-61.6063	-59.7026	-68.3448	-64.8182	-67.8455	-64.1628		-63.2916	-65.2266	-62.2617	-58.7039	-60.8573	-60.358	-58.1422		-80.0196	-76.3993	-81.7985	-80.3317	-71.5932	-78.2407	-84.264		-37.7188	-59.4062	-96.7188	-75.4375	-59.1875	-58.6875	-59.875		-55.4062	-63.9687	-62.875	-69.5938	-66.3438	-63.9687	-65.9688		-61.6875	-68.375	-59.2812	-60	-59.9062	-59.5938	-57.2812		-61.0625
	-67.5919	-61.5751	-59.5153	-68.2512	-64.787	-68.0015	-64.194		-63.5101	-65.3514	-62.1681	-58.86	-60.6389	-60.5452	-58.2982		-80.238	-76.3369	-81.6112	-80.1444	-71.5932	-78.0534	-84.0767		-37.5312	-59.5	-96.875	-75.7188	-59.1875	-58.6875	-60.0625		-55.4062	-63.8438	-63.0312	-69.2188	-66.3438	-64.3125	-65.9062		-61.5938	-68.375	-59.3125	-59.9688	-60	-59.5625	-57.1562		-61.0625
	-67.2174	-61.856	-59.5153	-68.1264	-64.5998	-68.0327	-64.2253		-63.5101	-65.3514	-61.9184	-58.7975	-60.7013	-60.6077	-57.8925		-80.1444	-76.4618	-81.7673	-80.238	-71.7492	-77.9286	-84.1079		-37.6875	-59.3438	-96.5625	-75.5938	-59.4062	-58.5938	-59.8125		-55.6562	-64.0312	-63.0625	-69.4062	-66.2188	-64.25	-65.875		-61.8125	-68.3438	-59.1875	-59.625	-60.0938	-59.5312	-57.0938		-61.0938
	-67.1237	-61.9496	-59.3593	-67.9391	-64.4437	-67.9703	-64.2877		-63.6661	-65.445	-61.9808	-59.2345	-60.7949	-60.7325	-57.9549		-80.3317	-76.1809	-81.3616	-80.1444	-71.7492	-78.0534	-84.2016		-37.7812	-59.1875	-96.4688	-75.7812	-59.5	-58.6562	-59.5		-55.7812	-63.6875	-63	-69.5	-66.0312	-64.4375	-65.875		-61.6562	-68.4688	-59.2812	-59.6562	-59.8438	-59.4375	-57.125		-61.125
	-67.0613	-62.0121	-59.2657	-67.5958	-64.3189	-67.9391	-64.5373		-63.7285	-65.0393	-62.1681	-59.2969	-60.8573	-60.8573	-57.8613		-80.082	-76.3369	-81.7049	-79.8635	-71.6868	-78.0846	-84.2328		-37.6875	-59	-96.1562	-75.7812	-59.4688	-58.875	-59.625		-55.2812	-63.7188	-62.8125	-69.4688	-66.0938	-64.4062	-66		-61.6562	-68.1875	-59.0312	-59.6562	-59.9688	-59.3125	-57.1875		-61.0938
	-66.718	-61.9808	-59.016	-67.5022	-64.3501	-67.8767	-64.5998		-63.8222	-65.0393	-62.0745	-59.3281	-60.6077	-60.9822	-57.8925		-80.2068	-76.5554	-81.3928	-80.0196	-72.0301	-78.1158	-84.4512		-37.875	-59.0938	-96.1562	-75.5312	-59.1562	-59.0625	-59.3438		-54.5312	-63.7812	-62.9375	-69.4062	-66.1562	-64.2188	-65.7812		-61.2812	-68.1562	-59.1562	-59.625	-60.0312	-59.5625	-57.3438		-61.1562
	-66.5308	-62.3241	-59.016	-67.3774	-64.3813	-67.9079	-64.5686		-63.7598	-65.1329	-62.5114	-59.6402	-60.3268	-60.951	-57.9549		-80.3941	-76.1809	-81.3616	-79.7387	-71.8741	-77.9286	-84.3888		-37.75	-58.75	-96.2188	-75.2188	-59.125	-59.0938	-59.25		-54.4688	-63.375	-63	-69.6562	-66.4375	-64.375	-65.875		-61.4062	-68.0938	-59.1562	-59.3438	-59.7812	-59.6875	-57.2188		-61.2188
	-66.5932	-62.1057	-59.0784	-67.1901	-64.4437	-67.9391	-64.9743		-63.5101	-65.1954	-62.6674	-59.765	-59.9835	-61.0446	-57.8925		-80.3005	-76.4306	-81.5176	-79.8635	-71.8741	-78.0222	-84.7321		-37.75	-58.5312	-96.375	-74.8125	-59.2188	-59.2812	-59		-54.4062	-63.4687	-63.1562	-69.4688	-66.0938	-64.5312	-65.75		-61.5	-68.25	-59.125	-59.4062	-59.8125	-59.375	-57.1562		-61.4062
	-66.4683	-62.0745	-59.0472	-67.2213	-64.2565	-67.9079	-65.1303		-63.947	-65.3826	-62.5738	-59.5466	-59.7026	-60.6389	-57.7989		-80.2693	-76.3681	-81.2679	-79.9572	-71.9365	-78.0222	-84.6073		-37.8438	-58.4688	-96.5625	-74.625	-58.75	-59.2812	-58.75		-53.9375	-63.1875	-63.2188	-69.4375	-66	-64.2812	-65.8438		-61.5312	-68.0312	-59.1875	-59.2812	-59.5938	-59.4062	-56.9688		-61.4688
	-66.2811	-61.7	-59.2657	-67.0028	-64.2565	-68.0015	-65.1303		-64.1343	-65.4138	-62.6674	-59.765	-59.7338	-60.9197	-57.7364		-80.3005	-76.5242	-81.1743	-79.8011	-72.0613	-78.1783	-84.5449		-37.6562	-58.3438	-96.7188	-74.375	-59.125	-59.3125	-58.625		-53.8125	-63.0938	-63.125	-69.3125	-66.375	-64.3125	-65.8438		-61.4062	-68.0625	-59.1875	-59.5	-59.4688	-59.375	-57.0938		-61.4375
	-66.3435	-61.3255	-59.4217	-67.1277	-64.1316	-68.0327	-65.3488		-64.1967	-65.2266	-62.3866	-59.765	-59.609	-60.7325	-57.8925		-80.1132	-76.5242	-81.1431	-79.9884	-71.8116	-78.2095	-84.5449		-37.625	-58.3125	-97.0938	-74.3125	-59	-59.3438	-58.4062		-53.5312	-63.0312	-63	-69.2188	-66.1562	-64.4375	-65.9688		-61.5312	-67.9688	-59.1562	-59.4688	-59.625	-59.25	-57.0312		-61.5625
	-66.4059	-61.1382	-59.4841	-66.878	-64.1004	-68.2824	-65.5048		-64.3527	-64.9769	-62.6986	-59.765	-59.5466	-60.6701	-57.8925		-80.3005	-76.493	-81.1431	-79.8947	-72.0301	-78.2407	-84.5761		-37.625	-58.25	-97.4375	-74.5625	-58.75	-59.2188	-58.5312		-53.4375	-62.875	-62.5938	-69	-66.1562	-64.3438	-65.875		-61.5312	-67.9688	-59	-59.7188	-59.4688	-59.0938	-57.0312		-61.5
	-66.2187	-61.3879	-59.4217	-66.9092	-64.1004	-68.1576	-65.4736		-64.54	-64.7896	-62.7611	-59.4529	-59.4529	-60.6701	-58.1734		-80.3629	-76.5242	-81.0183	-79.9572	-71.9365	-78.3031	-84.4512		-37.5	-58.3125	-97.375	-74.5938	-58.5312	-59.1875	-58.6875		-53.375	-62.9062	-63.0625	-68.9688	-66.0312	-64.3438	-65.9375		-61.8438	-67.8438	-58.875	-59.375	-59.5	-59.125	-56.9062		-61.5625
	-66.2187	-61.263	-59.2345	-67.0341	-64.3189	-68.0639	-65.536		-64.7584	-64.7584	-62.5114	-59.6402	-59.3905	-60.5764	-58.2046		-80.4877	-76.493	-80.9558	-80.0508	-72.2174	-78.4279	-84.3264		-37.625	-58.0312	-97.1875	-74.5	-58.625	-59.2812	-58.5625		-52.9688	-63.0938	-63.1562	-68.75	-66.3125	-64.6562	-65.9062		-61.7188	-67.875	-58.9688	-59.4375	-59.8438	-59.3438	-56.7812		-61.5938
	-66.0938	-61.0758	-59.2657	-66.6908	-64.194	-68.1888	-65.2864		-64.9457	-64.6336	-62.1993	-59.6714	-58.8288	-60.6389	-58.0485		-80.4877	-76.3057	-81.0807	-80.1756	-72.0925	-78.5528	-84.2016		-37.5938	-58.0625	-97.1875	-74.4062	-58.5625	-59.1875	-58.5		-52.875	-62.9375	-63.0625	-68.5938	-66.1562	-64.4375	-65.875		-61.5938	-67.6562	-58.9375	-59.2188	-59.6562	-59.375	-56.5312		-61.7188
	-66.0938	-60.9822	-59.5153	-66.8468	-64.1628	-68.22	-64.9743		-65.0705	-64.8833	-62.2617	-59.7026	-58.86	-60.3268	-58.267		-80.6438	-76.6802	-81.2055	-80.0508	-72.2486	-78.4903	-84.2328		-37.7812	-58.0312	-97.125	-74.5312	-58.4375	-59.1875	-58.4375		-52.5625	-62.7813	-62.625	-68.7188	-66.3438	-64.4375	-65.9375		-61.5	-67.625	-58.9688	-59.1875	-59.5938	-59.3438	-56.7812		-61.7188
	-65.8754	-60.951	-59.6402	-66.8156	-64.0692	-68.2512	-64.631		-65.289	-64.7272	-62.2929	-59.7338	-58.5791	-60.514	-58.2982		-80.6125	-76.4618	-81.2367	-80.082	-71.9677	-78.5528	-84.2016		-37.5312	-58.375	-97	-74.375	-58.4375	-59.375	-58.9062		-52.0938	-62.9062	-62.8437	-68.625	-66.3125	-64.25	-65.9688		-61.5312	-67.5	-58.9062	-59.25	-59.4688	-59.6562	-56.9062		-61.8125
	-65.6881	-61.0758	-59.7338	-66.7532	-64.0692	-68.3136	-64.5998		-65.6635	-64.6024	-62.4802	-60.0459	-58.6103	-60.2332	-58.5167		-80.4253	-76.3369	-81.2991	-80.1132	-72.0301	-78.6464	-84.1704		-37.625	-58.3438	-96.8125	-73.875	-58.5	-59.1875	-58.875		-51.8125	-62.9688	-63.0625	-68.25	-66.625	-64.5	-65.9375		-61.3125	-67.5938	-58.875	-59.125	-59.5312	-59.4062	-56.5938		-61.875
	-65.7505	-61.3255	-59.8586	-66.722	-64.0692	-68.2512	-64.4125		-66.038	-64.6024	-62.6674	-59.8899	-58.7975	-60.2956	-58.3606		-80.4253	-76.1185	-81.4864	-80.082	-71.9365	-78.6152	-84.1392		-37.875	-58.5625	-96.4375	-73.9688	-58.375	-59.1875	-58.8438		-51.375	-62.5938	-62.8125	-68.4375	-66.4062	-64.6875	-66.0625		-61.1875	-67.4062	-58.9062	-59.0938	-59.4375	-59.3125	-56.7188		-61.9375
	-65.8442	-61.2943	-59.8899	-66.8468	-64.038	-68.3136	-64.2253		-65.9756	-64.8833	-62.5738	-60.0771	-58.6415	-60.3268	-58.5791		-80.3317	-75.9312	-81.3304	-80.082	-71.8741	-78.4903	-84.1392		-37.6562	-58.5312	-96.4688	-73.8438	-58.2188	-59.1875	-58.7812		-50.9688	-62.4688	-62.8125	-68.3438	-66.375	-64.625	-65.8438		-61.125	-67.25	-59	-59.1875	-59.625	-59.5	-56.75		-62.0312
	-65.9066	-61.1382	-59.7026	-66.7844	-64.0692	-68.1264	-64.3189		-66.0068	-64.9769	-62.4178	-59.6714	-58.5167	-60.1395	-58.5167		-80.3317	-75.8376	-81.3304	-80.082	-71.8741	-78.5216	-84.0455		-37.8438	-58.5938	-96.5312	-73.75	-58.25	-59.5	-58.4375		-50.8438	-62.4375	-62.4375	-68.1562	-66.5	-64.5312	-65.9062		-60.875	-67.125	-59.0312	-59.3125	-59.6875	-59.2812	-56.7812		-62.125
	-65.813	-61.3567	-59.7962	-66.6283	-63.9444	-67.9391	-64.2877		-66.038	-64.8209	-62.5426	-59.6714	-58.6103	-60.2956	-58.5791		-80.0508	-76.0248	-81.2679	-80.1444	-71.8429	-78.5216	-83.9519		-37.9375	-58.5	-96.0625	-73.6562	-58.375	-59.4062	-58.4688		-50.9375	-62.0625	-62.4375	-67.9688	-66.5938	-64.4688	-65.75		-60.7812	-67.3125	-59	-59.375	-59.6562	-59.5	-56.9062		-62.2188
	-65.6881	-61.4503	-59.4841	-66.285	-63.9756	-67.5958	-64.2877		-65.9132	-64.6648	-62.6674	-59.765	-58.6103	-60.2019	-58.5167		-79.8635	-75.8688	-81.2679	-80.0508	-71.7492	-78.5216	-84.0143		-38.0625	-58.625	-96.4062	-73.9375	-58.4062	-59.5	-58.4688		-50.75	-61.9375	-62.5938	-68	-66.6875	-64.6875	-66		-60.7812	-67.1562	-59.0938	-59.0625	-59.625	-59.5	-56.9062		-62.125
	-65.5945	-61.5439	-59.5153	-66.2538	-63.9444	-67.5958	-64.5373		-66.1004	-64.5088	-62.449	-59.7962	-58.6103	-60.0771	-58.2046		-79.7075	-75.8376	-81.2991	-79.9884	-71.9053	-78.3343	-83.8271		-38	-58.3438	-96.375	-73.4375	-58.5	-59.375	-58.375		-50.5938	-62.0625	-62.5625	-68.1562	-66.375	-64.3125	-65.9688		-60.75	-67.2812	-58.9688	-59.0312	-59.5625	-59.5	-56.9062		-62.3125
	-65.376	-61.7	-59.2969	-66.0042	-63.8507	-67.3774	-64.7246		-65.7259	-64.4463	-62.1369	-59.8586	-58.5791	-59.8899	-58.1109		-79.8323	-75.744	-81.1743	-79.9884	-71.8116	-78.3343	-83.8583		-38.0312	-58.4062	-96.4688	-73.5938	-58.5625	-59.2188	-58.3125		-49.7812	-61.4688	-62.5938	-67.9375	-66.6562	-64.6875	-65.8125		-60.7188	-67.125	-59.0625	-59.1562	-59.5625	-59.1562	-56.9688		-62.375
	-65.3136	-61.8248	-59.172	-65.973	-63.7259	-67.2837	-64.8182		-65.4138	-64.3839	-61.6063	-59.7026	-58.7975	-60.0771	-58.1422		-79.8011	-75.9312	-80.9246	-80.0196	-71.9053	-78.3343	-83.6086		-38.125	-58.25	-96.5625	-73.5625	-58.75	-59.0625	-58.125		-50	-61.375	-62.5625	-67.9688	-66.8125	-64.625	-65.9375		-60.7812	-67.1875	-58.9062	-59.0312	-59.5625	-59.5312	-57.0625		-62.5
	-65.4385	-61.9496	-59.0472	-65.8793	-63.4138	-66.9404	-64.8182		-65.6323	-64.2903	-61.5439	-59.7338	-58.9536	-60.1395	-58.3294		-79.8635	-75.9936	-80.9246	-79.8323	-71.9365	-78.3343	-83.7959		-37.9688	-58.0938	-96.375	-73.625	-58.6875	-59.125	-58.0625		-49.9062	-61.1562	-62.25	-67.9688	-66.7188	-64.625	-65.9688		-60.9062	-67.3125	-59	-59.1875	-59.5938	-59.5625	-57.1875		-62.5625
	-65.4072	-61.9496	-58.8288	-65.973	-63.289	-67.0653	-64.9431		-65.3514	-64.1967	-61.7624	-59.8586	-58.9224	-60.3892	-58.2046		-79.8011	-75.8376	-80.6125	-79.8011	-71.8741	-78.4903	-83.7334		-38.125	-58.0312	-96.3438	-74.1562	-58.9688	-59.0938	-57.9375		-49.875	-60.9688	-62.25	-67.9688	-66.5625	-64.4375	-66.2188		-60.6875	-67.0312	-58.875	-58.9375	-59.6875	-59.3438	-57.0625		-62.5625
	-65.376	-61.9184	-58.7039	-66.0666	-62.8209	-66.9716	-65.2864		-65.3202	-64.2279	-61.7312	-59.9211	-58.9224	-60.3268	-58.3294		-79.9572	-75.9936	-80.8622	-79.8947	-72.1237	-78.3655	-83.8895		-37.9375	-57.9688	-96.125	-74.0312	-59.0938	-59.1562	-57.7188		-49.9375	-60.9375	-62.0312	-67.9688	-66.75	-64.0938	-66.1562		-60.875	-67.2188	-58.8125	-58.8125	-59.75	-59.2188	-57.0938		-62.6563
	-65.2824	-61.856	-59.016	-66.0978	-62.696	-67.0028	-65.3488		-65.2266	-64.2279	-61.7	-60.1395	-59.016	-60.1083	-58.1734		-79.7075	-75.8688	-80.8622	-79.8011	-72.3734	-78.4591	-83.7022		-38.3125	-57.9375	-95.7812	-73.875	-59.125	-59.5312	-57.8438		-50.1562	-60.5938	-62.125	-67.9062	-66.8438	-64.3438	-65.9688		-60.9062	-67.125	-58.8125	-58.7812	-59.5938	-59.3125	-57.2188		-62.5938
	-65.2512	-62.0121	-59.172	-65.973	-62.2903	-67.0028	-65.2864		-65.2578	-64.1031	-62.0745	-60.1083	-59.016	-59.765	-58.4542		-79.8011	-75.4943	-80.9558	-79.9884	-72.1861	-78.74	-83.671		-38.2812	-57.6875	-95.5312	-74.25	-59.1562	-59.5938	-57.8438		-50.125	-60.8438	-62.1875	-67.6875	-66.7188	-64.4062	-65.9375		-60.5938	-67.0625	-58.7812	-58.875	-59.7188	-59.2812	-57.2812		-62.6875
	-65.3448	-61.856	-59.172	-65.7857	-62.2279	-66.9092	-65.5048		-65.5074	-64.3215	-62.2305	-60.0771	-58.7663	-59.7962	-58.1734		-79.8947	-75.6503	-80.8622	-79.926	-72.3734	-78.7088	-83.8895		-38.0312	-57.7812	-95.875	-74.3438	-59.125	-59.1875	-58.0938		-50.6875	-60.625	-62.4062	-67.9062	-66.6875	-64.1875	-65.875		-60.5938	-66.9375	-59	-58.8438	-59.375	-59.4375	-57.4375		-62.5938
	-65.4697	-61.7936	-59.0472	-65.5672	-62.1343	-67.0341	-65.536		-65.5074	-64.3839	-62.3554	-59.9211	-59.0472	-59.9211	-58.2046		-79.7699	-75.3695	-80.7686	-79.926	-72.4046	-78.4903	-83.8583		-38.1875	-57.7188	-95.5938	-74.5312	-59.4062	-59.1562	-58.25		-50.375	-60.5312	-62.5938	-67.625	-66.2812	-64.3125	-66.25		-60.4375	-66.75	-59.0625	-58.8125	-59.3125	-59.5625	-57.4375		-62.5938
	-65.5633	-62.1369	-58.9848	-65.5048	-61.7285	-67.0965	-65.6297		-65.6323	-64.2903	-62.5738	-59.8586	-58.8288	-59.8274	-58.2982		-79.6451	-75.6191	-80.9871	-79.8011	-72.4982	-78.4591	-83.8583		-37.9688	-57.75	-95.5625	-74.4688	-59.4062	-59.3125	-58.2812		-50.2188	-60.7188	-62.4375	-67.625	-66.6875	-64.2188	-65.9375		-60.5938	-66.625	-58.8438	-58.9375	-59.5312	-59.75	-57.125		-62.7813
	-65.4072	-62.0745	-58.9848	-65.3176	-61.7598	-67.3461	-65.6297		-65.7259	-64.3527	-62.9795	-59.7338	-58.7351	-59.7338	-58.6103		-79.7387	-75.307	-81.0183	-79.926	-72.4982	-78.4903	-83.8895		-38.375	-57.875	-95.5	-74.1562	-59.4062	-59.4375	-58.25		-50.1875	-60.4688	-62.4062	-67.625	-66.4688	-64.2812	-65.8125		-60.3125	-66.9062	-59.0938	-59.0938	-59.4062	-59.5625	-57.1562		-62.8437
	-65.5009	-62.1681	-59.2657	-65.1303	-61.5413	-67.3149	-65.4424		-65.4138	-64.1031	-62.8547	-59.9523	-58.6727	-59.5778	-58.6103		-79.6763	-75.5255	-81.1431	-80.0196	-72.4982	-78.6464	-83.9519		-38.2812	-57.9062	-94.9062	-74.4375	-59.5	-59.3125	-58.2188		-50.5	-60.2188	-62.5938	-67.5625	-66.7812	-64.3438	-65.9062		-60.3438	-66.8125	-58.7812	-59.4062	-59.5	-59.6562	-57.2812		-62.9062
	-65.4072	-62.3554	-59.5153	-65.0991	-61.2916	-67.5334	-65.5048		-65.3202	-63.9158	-63.1356	-60.0459	-58.5479	-59.8274	-58.0485		-79.7075	-75.3695	-81.0495	-79.8323	-72.4358	-78.6464	-83.7334		-38.1562	-58.0625	-94.5938	-74.1562	-59.5312	-59.3125	-58.2188		-50.375	-60.2188	-62.3125	-67.5312	-66.6875	-64.2812	-65.7812		-60.4375	-66.8125	-58.6562	-59.4375	-59.4688	-59.6875	-57.4062		-62.8437
	-65.5009	-62.449	-59.6402	-65.0679	-61.2604	-67.5022	-65.536		-65.7571	-63.791	-63.3228	-59.7962	-58.7351	-59.765	-57.9237		-79.6139	-75.4319	-81.2367	-79.9884	-72.6231	-78.4903	-83.7334		-38.2188	-58.25	-94.2812	-74	-59.4062	-59.5312	-58		-50.6875	-60.125	-62.4688	-67.25	-66.6875	-64.0938	-65.9688		-60.375	-66.6875	-58.625	-59.3125	-59.375	-59.625	-57.3125		-62.9375
	-65.5009	-62.5426	-59.9211	-65.0679	-61.354	-67.5022	-65.5048		-65.4762	-64.0094	-63.4477	-60.1395	-58.8288	-59.609	-57.7052		-79.6139	-75.2446	-81.0807	-79.8323	-72.4046	-78.5216	-83.7646		-38.3125	-58.2188	-93.7188	-74.0625	-59.375	-59.3438	-57.9688		-50.6562	-60.1562	-62.25	-67.375	-66.7188	-64.0938	-65.9375		-59.8438	-66.8125	-58.8125	-59.4688	-59.1562	-59.8438	-57.625		-63
	-65.2512	-62.6362	-59.8586	-65.0367	-61.6037	-67.3149	-65.5984		-65.7571	-64.1031	-63.7598	-60.0459	-58.9536	-59.7962	-57.5804		-79.5515	-75.4943	-81.0183	-79.8635	-72.5294	-78.6152	-83.671		-38.6875	-58.5938	-93.4375	-73.7812	-59.2188	-59.625	-58		-50.3438	-59.9062	-62.25	-67.4062	-66.8125	-64.1562	-65.6875		-59.2812	-66.8438	-58.5938	-59.4375	-58.9688	-59.875	-57.7188		-63.0938
	-65.0639	-62.7611	-59.9211	-65.0679	-61.6037	-67.3149	-65.6609		-65.5699	-64.1031	-63.791	-60.0771	-58.9848	-59.8274	-57.7364		-79.7075	-75.4631	-80.7686	-79.7075	-72.4982	-78.5528	-83.5462		-38.5312	-58.8125	-93.1562	-73.5625	-59.0938	-59.5312	-58.125		-50.75	-59.5938	-62.3125	-67.0625	-66.8438	-64.2188	-66.0312		-59.4062	-66.7812	-58.9062	-59.2812	-58.8438	-59.5312	-57.625		-63.0938
	-65.0015	-62.3866	-59.9523	-65.0055	-61.8534	-67.2525	-65.9105		-65.5387	-64.1343	-63.6349	-60.1395	-58.9224	-59.7962	-57.5804		-79.6139	-75.5255	-80.9558	-79.5202	-72.5919	-78.2719	-83.4838		-38.5	-58.9062	-93.1875	-73.6875	-59.1875	-59.5312	-57.9062		-50.5938	-59.5312	-62.2188	-67.4688	-67.0625	-64.1562	-66.0938		-59.5938	-67	-58.8438	-59.375	-58.9062	-59.6562	-57.75		-63.4062
	-64.8455	-62.1681	-60.0771	-64.6934	-61.8222	-67.3461	-66.0666		-65.6011	-64.1967	-63.791	-60.2644	-58.9224	-59.765	-57.7052		-79.8635	-75.7128	-80.9246	-79.4578	-72.4982	-78.1158	-83.4838		-38.5	-58.9688	-93.5625	-73.2188	-59.0625	-59.5	-57.8125		-50.5625	-59.3125	-62.4375	-67.1875	-66.9375	-64.1562	-66		-59.5312	-66.9062	-58.5625	-59.375	-58.75	-59.5938	-57.7188		-63.3125
	-64.8767	-61.9496	-60.2644	-64.8182	-61.9158	-67.5022	-66.1602		-65.5387	-64.3839	-63.4477	-60.2332	-58.86	-59.7962	-57.5492		-79.8635	-75.6191	-81.0807	-79.1457	-72.467	-77.9598	-83.515		-38.625	-59.125	-93.5625	-73.25	-59.0938	-59.6875	-57.9062		-50.8438	-59	-62.25	-67.1875	-67	-63.9687	-66.0625		-59.5312	-66.9062	-58.5625	-59.25	-58.7812	-59.7188	-57.75		-63.4062
	-64.4086	-61.9808	-60.1083	-64.8494	-62.0406	-67.3774	-66.3475		-65.8195	-64.6024	-63.1044	-60.2019	-59.0784	-59.9523	-57.4243		-79.8011	-75.744	-80.7374	-79.1769	-72.6231	-78.1783	-83.4213		-38.6875	-59.125	-93.1875	-73.0625	-59.125	-59.6875	-57.9375		-51.0312	-58.9062	-62.3125	-67.1875	-66.8125	-64.3125	-65.9375		-60.0625	-66.875	-58.4688	-59.3438	-58.7812	-59.5	-57.5312		-63.5625
	-64.2525	-62.2305	-59.9211	-64.8182	-62.1655	-67.0028	-66.3163		-65.7571	-64.54	-62.8547	-60.2332	-59.0784	-60.1707	-57.6428		-80.0196	-75.6503	-80.7374	-79.0521	-72.7167	-77.991	-83.3589		-38.7188	-59.25	-92.7812	-72.6562	-59.0625	-59.6875	-57.7812		-51.2812	-58.6562	-62.2812	-67.3125	-67.1562	-64.2812	-66		-60.0938	-66.875	-58.5625	-59.2812	-58.8438	-59.5312	-57.7812		-63.5938
	-64.0653	-62.4178	-59.7026	-64.8806	-62.3839	-66.9404	-66.3475		-65.6947	-64.4151	-62.449	-60.7325	-59.2657	-60.0459	-57.7052		-79.8947	-75.8376	-80.8934	-78.9273	-72.5294	-77.8662	-83.5462		-38.7188	-58.9688	-91.3438	-72.625	-59.4375	-59.75	-57.8438		-51.2812	-58.5	-62.5	-67.625	-67.0312	-64.2188	-65.9375		-60.4062	-66.8125	-58.4062	-59.4375	-59	-59.6875	-57.7812		-63.5
	-64.0341	-62.449	-59.5466	-64.8182	-62.5088	-66.878	-66.3163		-65.7259	-64.54	-62.3554	-61.0134	-59.3905	-60.1083	-57.674		-79.926	-75.7752	-81.0183	-79.1457	-72.8103	-78.147	-83.515		-38.5938	-59.2188	-90.6875	-72.4688	-59.3125	-59.625	-57.8125		-51.8125	-58.2812	-62.5	-67.4062	-66.8438	-64.125	-66.1562		-60.375	-67.0312	-58.4688	-59.2188	-59	-59.75	-57.6875		-63.5312
	-63.9404	-62.5738	-59.4841	-65.0679	-62.6024	-66.6908	-66.3787		-65.7571	-64.6336	-62.5426	-61.107	-59.172	-60.1395	-57.674		-79.926	-75.744	-81.0495	-78.9897	-72.5919	-77.991	-83.5462		-38.5938	-59.8438	-89.9062	-72.375	-59.4062	-59.8438	-57.8438		-51.9375	-58.3125	-62.375	-67.5	-67.0938	-63.9063	-66.0312		-60.25	-66.9688	-58.5938	-59.5	-58.9375	-59.75	-57.8125		-63.5
	-64.0965	-62.4178	-59.172	-64.8806	-62.7896	-66.6595	-66.5659		-65.7259	-64.696	-62.6986	-61.3879	-59.3281	-60.4204	-57.5804		-80.1756	-75.8064	-80.8934	-78.9897	-72.5919	-77.9286	-83.515		-38.4375	-59.8125	-89.0625	-72.3125	-59.4062	-60.0625	-57.7812		-52.0938	-57.9688	-62.5625	-67.375	-66.7188	-63.9687	-66.3125		-60.3438	-67.25	-58.4375	-59.2188	-59.0625	-59.7812	-57.6562		-63.625
	-64.2525	-62.7611	-59.1408	-65.1303	-62.3527	-66.5347	-66.5971		-65.7883	-64.4463	-62.8859	-61.1694	-59.3905	-60.514	-57.4868		-80.0508	-75.8376	-81.2055	-79.0209	-72.6231	-77.8038	-83.671		-38.5625	-59.5625	-88.4688	-72.375	-59.75	-60.1562	-57.9375		-52.375	-58.0625	-62.8125	-67.6875	-66.7188	-63.875	-66.2188		-60.2188	-67.25	-58.4375	-59.2188	-59.0312	-59.6875	-57.6562		-63.5625
	-64.2837	-62.7611	-59.2345	-65.0679	-62.54	-66.5035	-66.5035		-65.6635	-64.6024	-62.8859	-61.4503	-59.765	-60.4828	-57.5492		-80.1756	-75.9312	-81.1743	-79.0833	-72.5294	-78.0846	-83.5774		-38.5938	-59.5312	-87.5625	-72.4375	-59.9062	-60.1875	-58.125		-52.4688	-57.9375	-62.5625	-67.5625	-66.875	-63.8125	-66.0938		-60.4375	-67.1562	-58.4062	-59.2188	-58.8438	-59.875	-57.5		-63.6562
	-64.4398	-62.9795	-59.2657	-65.38	-62.6648	-66.4411	-66.285		-65.2266	-64.6024	-62.7923	-61.8248	-59.765	-60.3268	-57.518		-80.3629	-76.1185	-81.2367	-79.0209	-72.6855	-78.0534	-83.6086		-38.5938	-59.5312	-87.0938	-71.9688	-59.7188	-60.125	-59.0938		-53.0625	-57.5312	-62.8437	-67.4375	-66.9062	-63.7188	-65.9375		-60.3438	-67.0938	-58.3438	-59.3125	-59.0312	-59.9375	-57.25		-63.6875
	-64.627	-62.9171	-59.3905	-65.536	-62.5712	-66.4411	-66.129		-65.0393	-64.8209	-62.5426	-61.8872	-59.8274	-60.4516	-57.7364		-80.1132	-75.744	-81.2367	-78.9897	-72.7479	-77.991	-83.6086		-38.5	-59.1875	-86.5938	-72.0938	-59.75	-60.4688	-60.1875		-52.9688	-57.4375	-62.75	-67.7812	-66.75	-63.375	-66.1562		-60.5938	-67.0312	-58.3125	-59.2188	-59.0625	-60.0312	-57.0938		-63.75
	-64.5958	-62.9171	-59.609	-65.6921	-62.696	-66.3475	-66.0978		-64.8833	-64.54	-62.1369	-61.9808	-59.8274	-60.7013	-57.5492		-80.4253	-75.9312	-81.58	-78.8336	-72.9352	-78.147	-83.6086		-38.4062	-59.1562	-86.25	-71.8438	-59.9375	-60.375	-61.2188		-53.0625	-57.4062	-62.8437	-67.5625	-66.5625	-63.5938	-66.375		-60.75	-67.1562	-58.1562	-59.0938	-59.0312	-59.9375	-57.0625		-63.7812
	-64.7831	-63.1668	-59.609	-65.9417	-62.7584	-66.285	-66.1602		-64.6648	-64.5712	-61.9184	-62.1369	-60.1083	-60.7637	-57.3307		-80.082	-76.0561	-81.3304	-79.2082	-72.7791	-77.8974	-83.5774		-38.1562	-59.125	-85.6875	-72	-59.8438	-60.4062	-62.25		-53.125	-57.4375	-62.875	-67.75	-66.75	-63.3438	-66.125		-61.0938	-67	-58.1562	-59.1562	-59.2188	-59.7812	-56.8125		-63.75
	-64.7519	-63.1668	-59.4841	-65.8169	-62.8833	-66.285	-65.973		-64.6648	-64.1655	-61.9808	-62.0433	-60.2332	-60.7637	-57.2995		-80.4253	-76.1497	-81.4552	-79.1145	-72.9352	-77.835	-83.3901		-38.3438	-58.9062	-85.2188	-71.8438	-60.0312	-60.1562	-62.8125		-53.125	-57.375	-63	-67.8438	-66.875	-63.5312	-66.0938		-61.0625	-66.9688	-58.1562	-59.375	-59.3125	-59.7188	-56.875		-63.7812
	-64.8455	-63.354	-59.0784	-66.0978	-63.1017	-66.3163	-66.129		-64.4463	-63.8222	-61.7	-62.0121	-60.514	-60.7013	-57.674		-80.3941	-76.0561	-81.4864	-79.0833	-72.9352	-78.147	-83.515		-38.3438	-59.0625	-84.9688	-71.9688	-59.9688	-60.3125	-63.2813		-53.0625	-56.9688	-63	-67.5	-66.8438	-63.5	-65.7188		-61.25	-67.0312	-58.4062	-59.375	-59.1875	-60.0625	-56.9062		-63.8438
	-64.8767	-63.198	-59.1096	-66.1602	-63.2578	-66.285	-66.1914		-64.1967	-63.7285	-61.3255	-61.9808	-60.4204	-60.7013	-57.7676		-80.238	-76.2745	-81.6112	-79.0833	-72.9664	-77.991	-83.3277		-38.4062	-59.2188	-84.875	-72.2188	-59.9375	-60.1562	-63.9687		-53	-56.8125	-63.2188	-67.5938	-66.7812	-63.4062	-66.0625		-61.1562	-67.0312	-58.3125	-59.3438	-59.1875	-60	-56.5938		-63.9687
	-64.8455	-63.0419	-59.1096	-66.0042	-63.445	-66.2226	-66.129		-63.8534	-63.5413	-61.2318	-61.9808	-60.5764	-60.5452	-57.674		-80.1132	-76.3993	-81.6424	-79.2082	-73.0288	-77.7725	-83.2653		-38.4062	-59.5625	-84.0625	-72.3125	-59.875	-60.0938	-65.125		-53	-57.2188	-63.125	-67.6875	-66.8125	-63.5625	-65.7812		-61.2188	-67.125	-58.375	-59.5625	-59.25	-59.6875	-56.7188		-63.9687
	-64.9703	-62.8235	-59.2345	-65.9105	-63.6947	-66.285	-66.2538		-64.1031	-63.5725	-61.2006	-62.0745	-60.7637	-60.358	-57.7364		-80.0508	-76.3681	-81.8609	-79.2082	-72.9976	-78.0222	-83.1093		-38.4688	-59.625	-83.6875	-72.4688	-59.9062	-60	-65.875		-53.3125	-57	-63.25	-67.5625	-66.75	-63.5625	-66.0938		-61.2188	-67.125	-58.5312	-59.3438	-59.4375	-59.7812	-56.5625		-64.0938
	-65.0639	-62.9483	-58.9848	-65.8169	-63.9132	-66.0978	-66.2538		-64.4463	-63.4165	-60.6701	-62.1057	-60.7325	-60.1395	-57.5804		-80.238	-76.493	-81.8297	-78.9897	-73.0912	-77.991	-83.078		-38.4062	-59.7188	-83.1875	-72.625	-59.6562	-59.8438	-66.3125		-53.3438	-56.875	-63.4062	-67.4688	-66.875	-63.4375	-65.9688		-61.375	-67.2188	-58.0938	-59.6562	-59.4062	-59.7812	-56.5625		-64.2188
	-65.1264	-62.6362	-58.8912	-65.7857	-63.8195	-65.973	-66.0978		-64.54	-63.5725	-60.7637	-62.1681	-61.107	-60.1083	-57.6116		-80.3629	-76.8051	-81.8609	-78.8024	-73.1536	-77.835	-83.515		-38.4062	-59.7812	-82.9062	-72.4688	-59.8438	-59.4688	-67.3125		-53.75	-56.8438	-63.375	-67.375	-66.8125	-63.3125	-65.9688		-61.4688	-67.3438	-58	-59.8438	-59.2188	-59.5625	-56.5312		-64.0312
	-65.1264	-62.605	-58.8912	-65.8481	-63.882	-66.0354	-66.0042		-64.8209	-63.3852	-61.0134	-62.1369	-60.9822	-60.0147	-57.3931		-80.5813	-76.8987	-81.7049	-78.6152	-73.4033	-77.8974	-83.2965		-38.6562	-59.625	-82.7188	-72.3125	-59.75	-59.4062	-67.2188		-54.2188	-56.1875	-63.875	-67.1562	-66.9062	-63.375	-65.9688		-61.4375	-67.375	-58.1562	-59.7812	-59.3438	-59.6875	-56.5938		-64.1562
	-65.22	-62.4802	-59.2657	-65.8481	-63.7259	-66.0042	-65.8169		-64.8521	-63.2916	-61.2006	-62.1369	-61.2943	-60.1395	-57.3931		-80.2693	-76.5554	-81.9545	-78.6152	-73.4033	-78.0846	-83.3277		-38.5	-59.8125	-82.4375	-72.1562	-59.7812	-59.375	-67.8125		-53.9688	-56.5625	-63.6875	-67.3125	-66.9062	-63.5625	-65.7188		-61.4062	-67.1875	-57.9062	-59.875	-59.1562	-59.5312	-56.4062		-64.1562
	-65.3136	-62.5426	-59.2969	-65.7545	-63.5074	-66.0042	-65.5984		-64.9769	-63.1668	-61.6688	-62.2617	-61.6063	-60.0771	-57.2059		-80.4253	-76.8051	-81.9545	-78.6152	-73.6218	-77.8974	-83.1405		-38.5938	-59.9375	-82.0625	-72.0625	-60.2812	-59.1875	-68.2812		-54.0625	-56.2188	-63.6875	-67.4688	-67	-63.5938	-66.3125		-61.25	-67.2188	-57.9688	-59.9375	-59.4062	-59.5312	-56.3125		-64.25
	-65.3448	-62.1681	-59.172	-65.6921	-63.2266	-66.0666	-65.6297		-64.9457	-63.1356	-61.7936	-62.3241	-61.856	-60.2332	-57.4243		-80.5189	-76.9923	-81.7985	-78.5528	-73.5906	-77.8662	-83.2029		-38.5938	-60.0312	-81.7188	-71.9688	-60.1562	-59.25	-68.8125		-54.1562	-56	-63.9063	-67.5	-66.875	-63.5	-66.125		-61.25	-67.25	-57.9688	-59.6562	-59.375	-59.5625	-56.1562		-64.3438
	-65.3136	-62.1369	-59.3281	-65.8169	-62.7272	-66.1914	-65.6609		-64.9457	-62.9171	-61.856	-62.1681	-61.9496	-60.3268	-57.5804		-80.4877	-76.9611	-81.7673	-78.6464	-73.653	-77.9286	-83.1093		-38.625	-60.0312	-81.3438	-72.0312	-60.0625	-59.0938	-69.625		-54.2812	-56.0625	-63.8125	-67.5625	-66.8125	-63.5625	-66.2812		-61	-67.125	-58.1562	-59.875	-59.1562	-59.5938	-56.25		-64.2188
	-65.22	-62.1369	-59.2345	-65.7545	-62.7584	-65.973	-65.6297		-64.9457	-62.7299	-61.9184	-61.856	-62.1993	-60.0147	-57.3931		-80.4253	-76.8363	-81.9545	-78.74	-73.653	-77.9286	-83.2341		-38.5	-60.1562	-80.9375	-72.125	-60.125	-59.0938	-69.9688		-54.1562	-56	-63.8125	-67.4375	-66.875	-63.3125	-66.1562		-61.3125	-67.125	-58.0625	-59.875	-59.0938	-59.4688	-56.4062		-64.3125
	-65.3136	-61.9496	-58.9224	-65.9105	-62.696	-66.1602	-65.5984		-64.8521	-62.8235	-62.0745	-61.7624	-62.1681	-59.7338	-57.3619		-80.7062	-76.7739	-81.6737	-78.6776	-73.9651	-77.9286	-83.2653		-38.5938	-60	-80.7188	-72.2188	-60	-59	-70.7188		-54.375	-55.9062	-63.9687	-67.5312	-66.9062	-63.5625	-66.125		-61.3125	-67.0938	-57.875	-59.8125	-59.1875	-59.6562	-56.4688		-64.4062
	-62.6609	-58.3918	-53.0239	-55.7364	-43.8146	-35.5443	-6.17673		-60.6701	-57.1123	-54.085	-48.1241	-38.1685	-22.0959	14.6058		-79.333	-74.1835	-77.086	-69.0341	-55.6454	-47.7496	-24.7486		-35.3125	-55.3125	-74.8125	-63.5	-46	-37.9688	-33.0938		-52.3125	-52.6875	-58.375	-57.8438	-48.9688	-34.375	-8.46875		-54.1875	-58.8438	-48.125	-45.9688	-37.625	-27.8438	1.15625		-63.1562
	-60.7259	-55.6767	-48.405	-47.6221	-29.4898	-12.3873	39.2634		-56.9562	-52.2125	-46.5949	-35.9526	-17.5082	01,10,5798	77.086		-78.3655	-72.5919	-73.6842	-62.0433	-42.2568	-25.3728	19.5368		-32.4062	-51.5625	-69.5312	-56	-34.875	-20.875	-0.6875		-50.9688	-50.4062	-55.2188	-51.5	-37.4375	-15.8438	28.4062		-49.0938	-52.9688	-41.0312	-35.8125	-21.9688	-4.1875	43.4375		-62.1875
	-59.1967	-53.0863	-44.223	-40.2256	-15.5082	10.1767	83.2679		-53.8041	-47.7808	-39.8225	-24.7486	2.21583	41.4454	133.293		-77.4292	-70.8442	-70.0327	-54.9901	-28.7746	-3.40177	63.3228		-29.875	-48.4375	-64.9062	-49.1562	-24.1562	-4.65625	30.2188		-49.5312	-48.7812	-52.2188	-45.2188	-26.5312	01,01,1975	63.6875		-44.5938	-47.6562	-35	-26.75	-7.9375	16.375	80.5		-61.2812
	-57.5114	-50.5584	-40.1034	-32.8603	-1.96353	32.3038	125.681		-50.2775	-43.6612	-33.768	-14.4497	20.91	69.8767	179.638		-76.493	-69.2525	-66.5373	-48.2177	-15.5108	18.4445	106.173		-27.75	-44.9375	-60.125	-42.0312	-13.5938	11.1875	59.4688		-48.375	-46.6562	-48.9688	-39.9375	-15.875	19.0938	96.9375		-40.5938	-42.9062	-29.375	-18.8125	01,04,1975	35.2812	112.031		-60.4688
	-55.7013	-48.2489	-36.1087	-25.5574	01,11,3315	54.0876	164.723		-47.3439	-39.6665	-27.8071	-4.43166	38.3557	95.7177	210.442		-75.6503	-67.536	-63.0732	-41.7575	-2.40308	40.1034	147.836		-25.5	-41.875	-55.8125	-35.75	-3.6875	25.1875	85.875		-47.3125	-44.5312	-46.3438	-34.1875	-5.75	36	127.906		-37.125	-38.5312	-24.125	-11.5625	16.3125	52.1562	138.031		-59.6562
	-54.1408	-45.8771	-32.3948	-18.473	24.4392	75.2473	199.209		-44.7848	-35.8902	-22.2831	4.931	54.9588	118.719	222.863		-74.558	-66.0068	-59.4529	-34.8291	01,10,6422	61.5751	188.096		-23.5625	-39.125	-51.75	-29.6875	5.65625	38.5625	110.062		-46.3438	-43.0625	-43.0625	-28.9688	4.71875	52.375	156.969		-33.5625	-34.5	-19.625	-4.78125	26.5938	67	159.188		-58.9688
	-52.7052	-43.8173	-28.4313	-11.5759	37.2348	95.6267	222.241		-42.0696	-32.1139	-16.8528	13.9504	70.3136	138.099	214.873		-73.7466	-64.2903	-56.0512	-28.088	23.5627	82.766	224.954		-21.7188	-36.5	-47.4375	-23.75	14.5625	51.6562	131.812		-45.4688	-41.2812	-40.1562	-23.5312	14.6562	68.4375	182.312		-30.7188	-30.9062	-15.4375	01,05,2019	36	79.9688	176		-58.0312
	-51.176	-41.5702	-24.9359	-4.86595	49.5623	115.007	227.172		-39.2608	-28.7746	-11.953	22.6577	84.3264	153.579	207.258		-72.8103	-62.4178	-52.7118	-21.5653	36.608	103.52	254.727		-19.9688	-33.5312	-43.7812	-17.5938	22,05,2019	63.8438	151.562		-44.25	-39.5	-37.2812	-18.125	24.7188	83.625	202.562		-27.9062	-27.3438	-11.4688	7.0625	44.5	91.1875	187.5		-57.4375
	-49.7716	-39.5417	-21.3781	1.84396	61.3905	133.327	225.081		-37.0137	-25.5601	-6.92837	30.8032	96.9972	165.251	197.521		-71.9053	-60.8261	-49.5909	-14.9178	49.4349	123.712	271.143		-18.3438	-31.2188	-40.125	-12.1562	30.6875	75.25	172.156		-43.375	-38.0312	-34.9375	-12.8125	34.6562	97.7812	218		-25.0938	-24.2188	-7.9375	01,12,3438	52.0938	100.594	194.688		-56.625
	-48.3048	-37.4195	-17.633	8.52266	73.1251	149.119	218.683		-34.8291	-22.4704	-2.49671	38.3557	108.014	173.053	195.118		-70.9378	-59.2345	-46.0019	-8.23915	61.9808	143.124	264.433		-17.0625	-28.6875	-36.75	-7.1875	38.4688	87.5625	187.844		-42.0312	-36.5312	-31.9688	-7.59375	44.4375	111.188	221.188		-22.6875	-21.4688	-4.75	16.9062	58.7812	108.344	197.438		-55.8438
	-46.8692	-35.266	-14.2937	15.0141	84.3602	163.35	214.595		-32.6445	-19.6304	1.93495	45.7834	117.283	176.705	197.989		-70.1264	-57.6428	-43.0371	-1.81012	74.4956	161.724	249.577		-15.0625	-26.4688	-33.3125	-2.15625	45.625	99.7812	196.969		-41.4375	-35	-29.2188	-2.78125	53.7812	123.031	215.281		-20.8125	-18.7812	-1.625	21.2188	64.8125	115.188	197.5		-55.125
	-45.5896	-33.3623	-10.9543	21.131	95.2834	175.053	204.327		-30.6471	-17.0088	01,06,3354	52.6182	125.085	178.265	193.963		-69.0965	-55.9887	-39.5729	4.61891	86.5734	179.295	247.237		-13.4375	-24.1562	-29.9062	01,02,8125	52.125	110.875	200.906		-40.4688	-33.4375	-26.6562	01,02,3125	62.5	133.844	198.062		-18.7188	-16.3125	0.96875	25.3125	70.125	120.844	193.656		-54.375
	-44.2476	-31.3649	-7.58376	27.5289	105.333	183.48	200.083		-28.5873	-14.2	01,10,2677	59.2657	131.67	177.516	187.971		-68.4099	-54.2723	-36.3584	11.1104	98.4328	195.056	238.249		-12	-22.4375	-27.0312	7.0625	58.75	120.906	198.781		-39.8125	-32.1562	-23.9375	01,07,3125	70.9375	142	175.688		-16.8438	-14.0625	01,03,6875	28.8125	74.0938	124.594	186.344		-53.5938
	-42.8744	-29.43	-4.30683	33.521	114.664	187.256	194.871		-26.9021	-11.953	14.3249	64.7584	136.508	174.489	174.364		-67.6297	-52.6494	-33.0814	17.633	109.918	208.351	227.419		-10.8125	-20.2812	-23.9062	11.0625	65.0625	129.562	189.438		-38.8125	-30.7188	-21.4062	01,12,4062	79.25	148.094	145.906		-15.0625	-12.0312	5.875	32.375	77.5938	126.812	175.312		-52.9375
	-41.6573	-27.7135	-1.15473	39.5131	123.496	186.85	187.381		-24.9671	-9.45629	17.8827	70.4385	140.69	171.774	158.51		-66.6934	-50.9017	-29.9293	24.0308	121.371	218.181	215.685		-9.71875	-18.0625	-21.125	15.125	70.9688	137	177.156		-38	-29.375	-18.9688	17.125	86.8125	151.594	108.438		-13.5625	-10.0938	8.03125	35.25	80.7812	128.781	162.406		-52.1875
	-40.4089	-25.6849	1.90374	45.4428	131.049	184.01	178.361		-23.2506	-7.20925	21.3157	75.2446	143.779	165.501	140.69		-66.0692	-49.5285	-26.746	30.4599	132.076	223.206	200.08		-8.625	-16.1875	-18.1875	18.875	77.6562	142.719	161.188		-37.3125	-27.8125	-16.5625	22.0312	93.9062	152.25	74.25		-12.1875	-8.3125	10.0312	37.875	83.25	130.031	148.344		-51.4062
	-39.0982	-24.0308	5.02463	51.1228	137.946	178.112	166.502		-21.4093	-4.86859	24.9983	79.4578	145.277	158.728	122.027		-65.2578	-47.7496	-23.5003	36.5768	142.437	222.051	182.728		-7.5	-14.0938	-15.5	22.5625	83.4688	145.688	141.469		-36.6562	-26.3438	-13.8438	26.5312	100.281	149.594	54.1562		-10.7188	-6.625	01,11,9062	40.1562	85.125	130.344	132.875		-50.75
	-38.0371	-22.2831	7.77101	56.8028	144.063	168.843	152.989		-19.7864	-2.74638	28.1192	83.1093	144.56	149.709	107.827		-64.2591	-46.0019	-20.317	42.9122	152.018	216.371	163.94		-6.375	-12.5938	-12.8438	26.0625	89.125	145.531	119.906		-36.0625	-25.1562	-11.6562	31.3125	106.062	143.219	45.25		-9.65625	-4.96875	13.4375	42.3438	87.125	128.156	116.5		-50.0938
	-37.0072	-20.5667	01,10,8919	62.0771	147.652	158.388	141.223		-18.3508	-1.02989	31.1465	86.6671	143.218	138.755	94.9998		-63.6349	-44.5975	-17.3209	48.9043	160.788	212.127	145.527		-5.4375	-11.0938	-9.96875	29.4688	93.4375	144.938	99.9062		-35.0938	-23.5625	-8.875	35.75	110.406	131.312	40.875		-8.5	-3.40625	15.0938	44.0938	88.1562	125.094	98.3125		-49.4062
	-35.8524	-18.7253	13.6383	67.1954	148.058	146.404	128.552		-16.7592	1.02989	33.9865	89.5071	140.565	125.335	85.4499		-62.9483	-43.0683	-14.1376	54.9901	168.653	205.885	126.115		-4.6875	-9.46875	-7.40625	33	97.5312	142.344	81.1875		-34.2188	-22.2188	-6.71875	40.125	114.125	115.812	38.5312		-7.53125	-2.09375	16.3125	45.7188	88.7812	121.094	84.375		-48.625
	-34.6665	-17.0401	16.6031	71.9703	146.56	135.855	117.192		-15.386	2.90243	36.7329	92.4719	136.757	111.821	76.2745		-62.0745	-41.3206	-10.8919	60.9197	174.801	193.776	109.98		-3.875	-8.0625	-5.09375	36.8438	101.219	136.5	68.2188		-33.2188	-21.1562	-4.28125	44.5	115.812	96.9375	36.0625		-6.59375	-1	17.625	46.9062	89.5	116.969	73.5938		-47.9062
	-33.8863	-15.3548	19.3807	76.4332	142.315	125.275	108.797		-14.2	4.58771	39.2608	94.9062	131.483	98.901	69.4398		-61.2943	-39.885	-7.98947	66.787	179.794	175.207	96.9972		-3	-6.84375	-2.4375	40.2812	104.031	127.281	60.7188		-32.5938	-20.0312	-2.125	48.7188	116.25	74.8438	34.4688		-5.78125	0.375	18.875	48.1562	88.7812	111.5	66.4688		-47.1562
	-32.8252	-13.7943	22.1271	80.6776	136.042	116.068	102.274		-12.8893	6.14815	41.6327	96.4355	124.243	84.8882	63.3852		-60.5452	-38.4806	-4.8998	72.6855	180.918	154.827	86.7607		-2.375	-5.40625	0.0625	43.8438	105.25	116.781	54.875		-31.7188	-18.75	0.15625	52.6562	115.031	56.2812	33.25		-4.75	1.46875	19.875	49.4062	88.5625	105.438	61.4688		-46.5312
	-31.8265	-12.0466	24.8111	84.1106	128.115	105.957	96.5005		-11.6097	01,07,7398	43.9421	97.9959	115.816	74.3084	58.4542		-59.8586	-37.0137	-1.7477	78.1783	179.576	136.414	80.675		-1.71875	-4.15625	2.40625	47.4688	105.812	104.5	50.125		-30.6875	-17.3438	2.53125	56.5	112.469	43.2188	32.3438		-4.21875	2.375	20.875	50.2812	88.1875	98.2188	57.25		-45.9062
	-30.8278	-10.7046	27.2766	87.6372	118.908	96.126	93.0051		-10.4238	9.45629	46.2828	98.3704	106.485	64.6336	55.4582		-58.8288	-35.6405	1.0611	83.9519	175.8	116.94	73.4657		-1.09375	-3.1875	01,04,2025	50.625	105.656	90.3438	45.2812		-30.0938	-16.2188	01,04,6875	60.25	106.406	35.375	31.375		-3.625	3.28125	21.75	51.0938	87.9375	90.3438	53.1875		-45.3125
	-29.8603	-9.1442	29.6172	90.4772	108.922	87.9493	90.1027		-9.30025	01,10,8607	48.3426	97.4654	96.7163	56.6129	53.2736		-58.1734	-34.0177	4.15078	88.9765	167.873	98.0895	69.8767		-0.6875	-1.8125	6.28125	53.7812	104.125	76.8438	42.4688		-29.1875	-15.1562	7.15625	63.7812	97.7188	31.0625	30.9062		-2.71875	4.28125	22.625	51.9062	86.5938	82.3125	49.5938		-44.5938
	-28.9241	-7.70859	32.0827	93.0675	99.5278	80.4903	86.3576		-8.30156	12.0466	50.1215	96.2794	86.9792	50.2151	52.1188		-57.5804	-32.6133	7.11563	93.97	159.477	82.6723	67.8793		0.21875	-0.8125	7.90625	56.9375	102	65.4062	40.7188		-28.8438	-13.875	9.15625	66.7812	87.4062	27.875	29.8438		-2.15625	5	23.5312	52.2188	84.4062	74.7188	47.5625		-43.875
	-27.9566	-6.27299	34.2361	94.9401	91.4135	74.904	81.3954		-7.3653	13.7007	51.4947	94.9686	79.7075	46.7509	48.7795		-56.5193	-31.3961	10.0181	98.8698	147.774	71.4683	64.7272		0.25	0.15625	9.53125	59.5938	98.9062	56.0938	38.875		-28.0625	-12.4688	11.625	69.7812	75.6562	25.7812	29.4062		-1.46875	5.59375	24.0625	52.6875	81.7812	67.9062	45.5625		-43.125
	-26.9891	-4.77496	36.4208	96.0012	83.9233	69.0367	78.3993		-6.36661	14.8554	53.1487	93.1273	71.7804	44.5663	46.8445		-55.9887	-29.8981	13.0141	103.364	133.449	64.3215	61.2006		0.90625	1.375	11.0625	61.8438	94.4688	49.5312	36.4062		-27.0938	-11.4062	13.9062	72.5	63.9687	24.625	28.9688		-0.96875	6.34375	24.5938	53.125	78.25	62.75	42.5		-42.5
	-26.2089	-3.33935	38.4806	97.0311	77.4631	65.0732	76.9013		-5.52397	16.1038	54.6468	90.7867	63.4789	42.6001	45.8146		-55.1773	-28.3689	16.2598	107.764	116.94	58.5479	58.9224		1.09375	01,02,2025	01,12,3125	64.125	88.5312	44.4062	34.5625		-26.4062	-10.5	15.7188	74.9062	53.5625	23.3125	28.9062		-0.59375	01,06,9375	25.125	53.3125	74.9062	57.875	41.0625		-41.7812
	-25.335	-1.96616	40.4155	97.3744	70.3787	61.7338	76.0587		-4.68133	17.3833	55.6142	88.8829	57.3931	41.5702	44.816		-54.4595	-26.9333	19.0374	111.197	100.649	55.3646	56.5505		1.78125	3.125	13.6875	65.875	82.6562	39.625	33.0625		-25.5938	-8.96875	18.375	77.0312	44.0312	22.8438	28.375		0.03125	7.46875	25.6875	53.7188	71.5	54.4375	39.6875		-41.2188
	-24.3988	-0.405716	42.288	96.4069	65.2604	59.2059	75.3409		-3.90111	18.5693	57.0811	86.6047	53.3048	41.9135	44.2542		-53.7105	-25.3728	22.0335	114.817	86.1677	51.6507	54.1786		2.09375	4.03125	14.8125	67.5625	75.625	36.2812	32		-25.125	-8.0625	20.4375	78.2188	36.2812	21.75	28.4688		0.4375	8.09375	26.0625	53.9062	68.375	50.7812	38.25		-40.7188
	-23.4313	0.655387	44.0045	94.5031	60.8288	56.8652	73.6244		-2.90243	19.4119	57.7989	83.9207	49.8718	41.5078	42.5065		-53.0863	-24.2493	24.8111	117.97	74.8077	48.7795	52.8054		2.1875	4.59375	16.125	68.9688	68	33.5	30.2812		-24.5938	-6.875	22.2812	79.3125	30.8125	21.625	28.2188		0.71875	8.78125	26,05,2019	53.8125	66.1562	46.7812	37.25		-40.1562
	-22.5574	2.1222	45.5962	91.1326	56.3035	54.4621	70.9404		-1.96616	20.473	58.3294	81.5176	46.8757	40.3531	41.8823		-52.2437	-22.4704	27.7135	120.279	65.882	45.9083	50.7769		2.625	5.375	17.6562	69.8438	61.125	31.75	29.5938		-23.875	-5.78125	24.5625	80.2188	26.875	21.1562	28.1562		1.09375	9.1875	26.9688	53.625	63.4375	44.4375	36.125		-39.4688
	-21.59	3.24572	46.9694	87.6996	51.8406	52.2151	69.1303		-1.43561	21.4405	58.7039	78.3343	44.0982	39.1047	40.9148		-51.5571	-21.3157	30.5223	121.184	58.7663	43.5988	48.4362		01,02,6875	6.21875	18.9688	70.5	56	29.4062	28.4375		-23.2188	-4.875	26.6875	79.7812	24.8125	20.6875	27.5312		1.46875	9.40625	27.2188	53.2812	60.75	42.5	34.625		-38.8438
[truncated: 10,164 more rows]
[truncated: 6 more columns]

## Sheet: Fig2a-c
	voltage traces (mV) recorded at applied respective current injection
	sample interval - 1 ms
	Current clamp pulse protocol: holding current was applied for 1 s, then current pulses (10, 30, 70, 150, 300, 500 or 1000 pA) were applied for 0.2 s followed again by the 9.8-s-lasting holding current
[truncated: 11,202 more rows]

## Sheet: Fig2d-e
			voltage traces (mV) recorded at applied respective current injection
[truncated: 11,204 more rows]
[truncated: 29 more columns]

[truncated: 14 more sheets: Fig3a, Fig3b, Figs.4_S5_S6_vacuolar APs, FigS1a-b, FigS1c-d, FigS1e-h, Fig.S2a-c, FigS3a-b, FigS3c-d, FigS4a-c, FigS4d,e, Fig.S7_WT_0Ca_vac, Fig.S7_WT_1Ca_vac, Fig.S7_fou2]
